# Supplementary material for: Interactomics of SARS-CoV-2 Macrodomain 1 Reveals Putative Clients of ADP-Ribosyl Hydrolase Activity
Source: Viruses. 2026 May 22;18(6):587. doi: 10.3390/v18060587 (PMC13307864; doi:10.3390/v18060587)
Supplement: Supplementary file 1 [file viruses-18-00587-s001.zip]

Archive with 6 entries (6 files):
- Dataset S1_v2.xlsx
- Dataset S2_v2.xlsx
- Dataset S3_v2.xlsx
- Dataset S4.xlsx
- Dataset S5.xlsx
- SupplementalFigures_Mac1Manuscript_Viruses_ProofsRevision.pdf
