# Supplementary material for: Interactomics of SARS-CoV-2 Macrodomain 1 Reveals Putative Clients of ADP-Ribosyl Hydrolase Activity
Source: Viruses. 2026 May 22;18(6):587. doi: 10.3390/v18060587 (PMC13307864; doi:10.3390/v18060587)
Supplement: Supplementary file 1 [file viruses-18-00587-s001.zip › Dataset S1_v2.xlsx]

## Sheet: Table of Content
	Dataset S1: Data from HEK293T Mac1 Interactomics without Crosslinker
	1-Protein level proteomics output from Proteome Discoverer
	2-Localization analysis of Mac1 interactors from SubcellulaRVis
	3-GO Term analysis of Mac1 interactors, molecular function and biological processes

## Sheet: 1-Proteomics
Checked	Protein FDR Confidence: Combined	Master	Accession	Description	Exp. q-value: Combined	Sum PEP Score	Coverage [%]	# Peptides	# PSMs	# Unique Peptides	# AAs	MW [kDa]	calc. pI	Score Sequest HT: Sequest HT	# Peptides (by Search Engine): Sequest HT	Biological Process	Cellular Component	Molecular Function	Pfam IDs	Entrez Gene ID	Ensembl Gene ID	Gene Symbol	Gene ID	WikiPathways	Reactome Pathways	# Protein Pathway Groups	# Razor Peptides	Abundance Ratio: (Mac1) / (GFP)	Abundance Ratio: (Mac1N40D) / (GFP)	Abundance Ratio: (Mac1N40D) / (Mac1)	Abundance Ratio Adj. P-Value: (Mac1) / (GFP)	Abundance Ratio Adj. P-Value: (Mac1N40D) / (GFP)	Abundance Ratio Adj. P-Value: (Mac1N40D) / (Mac1)	Abundances (Grouped): GFP	Abundances (Grouped): Mac1	Abundances (Grouped): Mac1N40D	Abundances (Grouped) CV [%]: GFP	Abundances (Grouped) CV [%]: Mac1	Abundances (Grouped) CV [%]: Mac1N40D	Abundance: F1: 126, Sample, Rep1, GFP	Abundance: F1: 127N, Sample, Rep2, GFP	Abundance: F1: 127C, Sample, Rep3, GFP	Abundance: F1: 128N, Sample, Rep4, GFP	Abundance: F1: 128C, Sample, Rep5, GFP	Abundance: F1: 129N, Sample, Rep1, Mac1	Abundance: F1: 129C, Sample, Rep2, Mac1	Abundance: F1: 130N, Sample, Rep3, Mac1	Abundance: F1: 130C, Sample, Rep4, Mac1	Abundance: F1: 131N, Sample, Rep5, Mac1
FALSE	High	Master Protein	Q13085	Acetyl-CoA carboxylase 1 OS=Homo sapiens GN=ACACA PE=1 SV=2	0	985.039	61	125	1367	111	2346	265.4	6.37	4695.59	125	cell organization and biogenesis;protein metabolism;other metabolic processes;other biological processes	cytosol;cytoskeleton;mitochondrion;nucleus	other molecular function	Pf00289, Pf00364, Pf01039, Pf02785, Pf02786, Pf08326, Pf21385	31	ENSG00000275176; ENSG00000278540	ACACA	B2RP68; B2ZZ90; hsa:31; Q13085; Q6KEV6; Q6XDA8; Q7Z2G8; Q7Z561; Q7Z563; Q7Z564; Q86WB2; Q86WB3	AMP-activated protein kinase signaling; Sterol regulatory element-binding proteins (SREBP) signaling; Leptin signaling pathway; Corticotropin-releasing hormone signaling pathway; Mesodermal commitment pathway; Fatty acid biosynthesis; VEGFA-VEGFR2 signaling; Focal adhesion: PI3K-Akt-mTOR-signaling pathway; Leptin and adiponectin; Lipid metabolism pathway; Clear cell renal cell carcinoma pathways;…	Biotin transport and metabolism; Defective HLCS causes multiple carboxylase deficiency; ChREBP activates metabolic gene expression; Carnitine metabolism; Activation of gene expression by SREBF (SREBP); Fatty acyl-CoA biosynthesis	24	15	1.084	1.12	1.033	0.611548	0.660997	0.975361	93.6	101.5	104.9	21.61	10.36	7.16	170635	137626	128915	126906	156325	146116	214791	112623	88234.8	151170
FALSE	High	Master Protein	P35579	Myosin-9 OS=Homo sapiens GN=MYH9 PE=1 SV=4	0	775.059	59	117	521	97	1960	226.4	5.6	1887.71	117	cell cycle OR cell proliferation;cell organization and biogenesis;protein metabolism;stress response;transport;developmental processes;signal transduction;other biological processes	plasma membrane;other membranes;cytosol;cytoskeleton;nucleus;other cell component	signal transduction activity or receptor binding;cytoskeletal activity;other molecular function	Pf00063, Pf01576, Pf02736	4627	ENSG00000100345	MYH9	A8K6E4; hsa:4627; O60805; P35579; Q60FE2; Q86T83	Primary focal segmental glomerulosclerosis (FSGS); VEGFA-VEGFR2 signaling; Nephrotic syndrome; HDAC6 interactions in the central nervous system	Translocation of SLC2A4 (GLUT4) to the plasma membrane; RHO GTPases activate PAKs; Regulation of actin dynamics for phagocytic cup formation; FCGR3A-mediated phagocytosis; Sensory processing of sound by inner hair cells of the cochlea; Sensory processing of sound by outer hair cells of the cochlea; Signaling by ALK fusions and activated point mutants; RHO GTPases activate CIT; EPHA-mediated growt…	17	22	1.722	0.972	0.565	0.00031199	0.988729	7.2387e-08	81.2	139.8	79	38.75	36.95	28.48	59624.9	64516.2	22260	89245.5	105807	75534.3	210192	132179	105955	62066.5
FALSE	High	Master Protein	Q15149	Plectin OS=Homo sapiens GN=PLEC PE=1 SV=3	0	747.046	41	157	343	152	4684	531.5	5.96	1204.85	157	cell cycle OR cell proliferation;cell organization and biogenesis;other metabolic processes;stress response;developmental processes;other biological processes	plasma membrane;other membranes;cytosol;cytoskeleton;mitochondrion;other cell component	cytoskeletal activity;other molecular function	Pf00307, Pf00681, Pf03501, Pf17902, Pf18373, Pf21019, Pf21020, Pf21097	5339	ENSG00000178209	PLEC	hsa:5339; Q15148; Q15149; Q16640; Q6S376; Q6S377; Q6S378; Q6S379; Q6S380; Q6S381; Q6S382; Q6S383	Envelope proteins and their potential roles in EDMD physiopathology	Assembly of collagen fibrils and other multimeric structures; Caspase-mediated cleavage of cytoskeletal proteins; Type I hemidesmosome assembly	4	5	1.005	0.876	0.872	0.89515	0.964474	0.292057	104.1	104.6	91.2	10.68	11.66	7.22	59197.7	39183.7	30079.7	40428.1	48028.9	40383.7	68808.1	35541.9	29408.3	32604.5
FALSE	High	Master Protein	P35580	Myosin-10 OS=Homo sapiens GN=MYH10 PE=1 SV=3	0	611.696	55	104	354	86	1976	228.9	5.54	1254.44	104	cell adhesion;cell cycle OR cell proliferation;cell organization and biogenesis;other biological processes	plasma membrane;other membranes;cytosol;cytoskeleton;other cell component	cytoskeletal activity;nucleic acid binding activity;other molecular function	Pf00063, Pf00612, Pf01576, Pf02736	4628	ENSG00000133026	MYH10	B2RWP9; D3DTS1; F8VTL3; hsa:4628; P35580; Q12989; Q149N3; Q149N4; Q16087; Q4LE45; Q6PK16; Q9BWG0	Regulation of actin cytoskeleton	Sema4D induced cell migration and growth-cone collapse; EPHA-mediated growth cone collapse; RHO GTPases activate PAKs; RHO GTPases activate CIT; RHO GTPases activate PKNs; RHO GTPases Activate ROCKs	7	2	1.687	0.942	0.559	0.00053048	0.999298	4.3465e-08	82.7	139.4	77.9	35.74	37.9	27.77	41174.1	36735.6	12470.7	53016.9	59615.6	43560	127600	74543.4	56154.9	33020.4
FALSE	High	Master Protein	P11498	Pyruvate carboxylase, mitochondrial OS=Homo sapiens GN=PC PE=1 SV=2	0	368.453	53	47	555	47	1178	129.6	6.84	1837.84	47	other metabolic processes;other biological processes	cytosol;mitochondrion;other cell component	other molecular function	Pf00289, Pf00364, Pf00682, Pf02436, Pf02785, Pf02786	5091	ENSG00000173599	PC	B4DN00; hsa:5091; P11498; Q16705	Alanine and aspartate metabolism; TCA cycle and deficiency of pyruvate dehydrogenase complex (PDHc); Fatty acid biosynthesis; Amino acid metabolism; Glycolysis and gluconeogenesis; Metabolic Epileptic Disorders	Gluconeogenesis; Biotin transport and metabolism; Defective HLCS causes multiple carboxylase deficiency	9	0	0.975	0.936	0.96	0.965665	0.999298	0.79375	103.1	100.5	96.4	14.6	8.69	4.18	53303.6	40997.7	38366	45626.3	56646.7	43957.6	62066.9	38236.3	29307.2	44970.2
FALSE	High	Master Protein	P78527	DNA-dependent protein kinase catalytic subunit OS=Homo sapiens GN=PRKDC PE=1 SV=3	0	296.035	21	72	142	72	4128	468.8	7.12	443.35	72	cell cycle OR cell proliferation;cell organization and biogenesis;protein metabolism;DNA metabolism;RNA metabolism OR transcription;other metabolic processes;stress response;developmental processes;signal transduction;other biological processes	cytosol;nucleus;other cell component	nucleic acid binding activity;kinase activity;other molecular function	Pf00454, Pf02259, Pf02260, Pf08163, Pf19704, Pf20502	5591	ENSG00000253729	PRKDC	hsa:5591; P78527; P78528; Q13327; Q13337; Q14175; Q59H99; Q7Z611; Q96SE6; Q9UME3	miRNA regulation of DNA damage response; Cell cycle; Retinoblastoma gene in cancer; Fas ligand pathway and stress induction of heat shock proteins; Pathways affected in adenoid cystic carcinoma; Non-homologous end joining; Osteoblast differentiation and related diseases; DNA repair pathways, full network; DNA damage response	E3 ubiquitin ligases ubiquitinate target proteins; Cytosolic sensors of pathogen-associated DNA ; Nonhomologous End-Joining (NHEJ); IRF3-mediated induction of type I IFN	13	0	1.138	1.355	1.19	0.408677	0.0742407	0.865941	85.9	97.8	116.4	3.03	7.16	4.82	17062.1	10006.5	9046.6	14669.2	15772.1	14638.5	23546.3	11444.2	9580.4	14521.9
FALSE	High	Master Protein	Q96RQ3	Methylcrotonoyl-CoA carboxylase subunit alpha, mitochondrial OS=Homo sapiens GN=MCCC1 PE=1 SV=3	0	294.13	60	30	314	30	725	80.4	7.78	1173.19	30	other metabolic processes	cytosol;mitochondrion;other cell component	other molecular function	Pf00289, Pf00364, Pf02785, Pf02786	56922	ENSG00000078070	MCCC1	hsa:56922; Q59ES4; Q96RQ3; Q9H959; Q9NS97	Amino acid metabolism	Branched-chain amino acid catabolism; Biotin transport and metabolism; Defective HLCS causes multiple carboxylase deficiency	4	0	1.011	1.016	1.006	0.885875	0.956449	0.926154	99.1	100.2	100.7	17.26	8.63	6.27	35892.2	28993.9	26095.4	28716	38382.3	30038.1	47738.4	27012.1	19810.8	32343
FALSE	High	Master Protein	P42694	Probable helicase with zinc finger domain OS=Homo sapiens GN=HELZ PE=1 SV=2	0	291.489	37	54	146	54	1942	218.8	7.42	516	54	other biological processes	cytosol;nucleus;other cell component	other molecular function	Pf00642, Pf13086, Pf13087	9931	ENSG00000198265	HELZ	hsa:9931; I6L9H4; P42694			0	0	1.088	1.121	1.03	0.594085	0.659316	0.97388	93.5	101.8	104.8	16.72	12.25	2.91	24191	16722.1	16134.4	17062.5	20700.6	20014.5	26675.9	15339.1	11453.9	19408.3
FALSE	High	Master Protein	Q5JSZ5	Protein PRRC2B OS=Homo sapiens GN=PRRC2B PE=1 SV=2	0	289.287	32	56	164	56	2229	242.8	8.34	563	56	other biological processes			Pf07001	84726	ENSG00000288701	PRRC2B	hsa:84726; O60270; Q5JSZ5; Q5JSZ7; Q66VZ2; Q68CR0; Q96EI9; Q9H683			0	0	0.974	0.965	0.991	0.965665	0.988729	0.897867	102.1	99.4	98.5	18.77	18.4	4.39	28240.1	20633.3	20115.4	20577.8	24978	21886.3	21625.4	16167.5	13379	20956.9
FALSE	High	Master Protein	Q9HCC0	Methylcrotonoyl-CoA carboxylase beta chain, mitochondrial OS=Homo sapiens GN=MCCC2 PE=1 SV=1	0	287.359	74	31	279	31	563	61.3	7.68	961.75	31	other metabolic processes	cytosol;mitochondrion;other cell component	other molecular function	Pf01039	64087	ENSG00000131844	MCCC2	A6NIY9; hsa:64087; Q96C27; Q9HCC0; Q9Y4L7		Biotin transport and metabolism; Branched-chain amino acid catabolism; Defective HLCS causes multiple carboxylase deficiency	3	0	1.062	0.998	0.94	0.706455	0.973893	0.687812	98.1	104.1	97.8	15.07	10.34	7.05	39073.2	30622.9	25111.2	29641.7	37713	31320.4	49866.1	28543.7	19719.3	32614.1
FALSE	High	Master Protein	P38646	Stress-70 protein, mitochondrial OS=Homo sapiens GN=HSPA9 PE=1 SV=2	0	271.749	61	41	300	40	679	73.6	6.16	1109.46	41	cell organization and biogenesis;protein metabolism;other metabolic processes;transport;other biological processes	other membranes;mitochondrion;nucleus;other cell component	other molecular function	Pf00012	3313	ENSG00000113013	HSPA9	B2RCM1; hsa:3313; P30036; P31932; P38646; Q1HB43; Q53H23; Q6GU03; Q9BWB7; Q9UC56	Parkin-ubiquitin proteasomal system pathway; Iron-sulfur cluster biogenesis	Mitochondrial protein degradation; Mitochondrial protein import; Regulation of HSF1-mediated heat shock response; Gene and protein expression by JAK-STAT signaling after Interleukin-12 stimulation; Cristae formation	7	1	1.022	1.02	0.998	0.85375	0.95404	0.915331	98.6	100.8	100.6	9.51	16.78	6.08	53392.4	34204.7	32414.6	40680.5	51272.4	40848.2	46409.7	34398.3	27719.4	46773.6
FALSE	High	Master Protein	P08107	Heat shock 70 kDa protein 1A/1B OS=Homo sapiens GN=HSPA1A PE=1 SV=5	0	271.072	70	35	312	13	641	70	5.66	1126.63	35	cell organization and biogenesis;protein metabolism;RNA metabolism OR transcription;other metabolic processes;stress response;transport;signal transduction;other biological processes	non-structural extracellular;cytosol;cytoskeleton;mitochondrion;ER/Golgi;nucleus;other cell component	signal transduction activity or receptor binding;other molecular function	Pf00012	3303; 3304	ENSG00000204389; ENSG00000215328; ENSG00000234475; ENSG00000235941; ENSG00000237724	HSPA1A	B4E3B6; hsa:3303; hsa:3304; P08107; P0DMV8; P19790; Q5JQI4; Q5SP17; Q9UQL9; Q9UQM0	Apoptosis modulation and signaling; Parkin-ubiquitin proteasomal system pathway; Nuclear receptors meta-pathway; NRF2 pathway; MAPK signaling pathway; Apoptosis modulation by HSP70; VEGFA-VEGFR2 signaling; Measles virus infection	PKR-mediated signaling; Neutrophil degranulation; AUF1 (hnRNP D0) binds and destabilizes mRNA; HSP90 chaperone cycle for steroid hormone receptors (SHR) in the presence of ligand; Regulation of HSF1-mediated heat shock response; Attenuation phase; Viral RNP Complexes in the Host Cell Nucleus	16	25	1.05	1.215	1.157	0.750663	0.37631	0.924999	91.9	96.5	111.7	7.11	9.5	4.62	42039.6	22548.5	18302.6	31516.7	30668.2	29379.1	44786.6	22477.9	18601.3	31508.9
FALSE	High	Master Protein	P15924	Desmoplakin OS=Homo sapiens GN=DSP PE=1 SV=3	0	267.385	26	60	110	60	2871	331.6	6.81	382.23	60	cell adhesion;cell organization and biogenesis;protein metabolism;other metabolic processes;stress response;developmental processes;other biological processes	plasma membrane;other membranes;cytoskeleton;other cell component	cytoskeletal activity;other molecular function	Pf00681, Pf17902, Pf18373, Pf21019	1832	ENSG00000096696	DSP	B2RTT2; D7RX09; hsa:1832; O75993; P15924; Q14189; Q9UHN4	Arrhythmogenic right ventricular cardiomyopathy; Lung fibrosis; Epithelial to mesenchymal transition in colorectal cancer	Formation of the cornified envelope; Neutrophil degranulation; RND3 GTPase cycle; RND1 GTPase cycle; Apoptotic cleavage of cell adhesion proteins	9	0	1.095	1.009	0.921	0.567465	0.964633	0.571497	96.6	105.8	97.5	9.07	6.23	5.22	18493.8	11367.7	8463.5	12520.7	14498.4	12627.4	21603.5	10507	9823	11606.7
FALSE	High	Master Protein	O95071	E3 ubiquitin-protein ligase UBR5 OS=Homo sapiens GN=UBR5 PE=1 SV=2	0	259.774	25	51	139	51	2799	309.2	5.85	454.95	51	cell organization and biogenesis;protein metabolism;DNA metabolism;other metabolic processes;stress response;signal transduction;other biological processes	cytosol;nucleus;other cell component	nucleic acid binding activity;other molecular function	Pf00632, Pf00658, Pf11547	51366	ENSG00000104517	UBR5	B2RP24; hsa:51366; J3KMW7; O94970; O95071; Q9NPL3	Mesodermal commitment pathway		1	0	0.973	1.097	1.128	0.965665	0.746616	0.975361	97.7	95	107.2	18.26	15.12	2.41	20843.2	15322.2	14386.4	15273.1	17570.7	17358.5	20460.7	11809.5	9964.2	16861.2
FALSE	High	Master Protein	P05165	Propionyl-CoA carboxylase alpha chain, mitochondrial OS=Homo sapiens GN=PCCA PE=1 SV=4	0	259.061	62	37	180	37	728	80	7.52	629.63	37	other metabolic processes	cytosol;mitochondrion;other cell component	other molecular function	Pf00289, Pf00364, Pf02785, Pf02786, Pf18140	5095	ENSG00000175198	PCCA	B4DKY8; B4DPF9; C9JPQ8; hsa:5095; P05165; Q15979; Q8WXQ7	Primary ovarian insufficiency	Biotin transport and metabolism; Defective HLCS causes multiple carboxylase deficiency; Propionyl-CoA catabolism	4	0	1.018	1.023	1.005	0.863859	0.953693	0.924999	98.6	100.4	100.9	19.14	9.61	4.97	23348.2	19070.4	19240.4	21163.4	28516.9	22502.7	36730.3	20049.4	14254.2	23284.2
FALSE	High	Master Protein	P08670	Vimentin OS=Homo sapiens GN=VIM PE=1 SV=4	0	256.677	85	43	304	39	466	53.6	5.12	1045.95	43	cell organization and biogenesis;stress response;developmental processes;signal transduction;other biological processes	plasma membrane;other membranes;cytosol;cytoskeleton;nucleus;other cytoplasmic organelle;other cell component	cytoskeletal activity;nucleic acid binding activity;other molecular function	Pf00038, Pf04732	7431	ENSG00000026025	VIM	B0YJC2; D3DRU4; hsa:7431; P08670; Q15867; Q15868; Q15869; Q548L2; Q6LER9; Q8N850; Q96ML2; Q9NTM3	Allograft rejection; Spinal cord injury; Primary focal segmental glomerulosclerosis (FSGS); Mammary gland development pathway - Puberty (Stage 2 of 4); Apoptosis-related network due to altered Notch3 in ovarian cancer; Striated muscle contraction pathway; TGF-beta signaling in thyroid cells for epithelial-mesenchymal transition; Ciliary landscape; Burn wound healing; CCL18 signaling pathway; TROP…	Aggrephagy; Interleukin-4 and Interleukin-13 signaling; Chaperone Mediated Autophagy; Late endosomal microautophagy; Striated Muscle Contraction; RHOBTB1 GTPase cycle; Caspase-mediated cleavage of cytoskeletal proteins	21	4	1.22	0.986	0.808	0.18918	0.975679	0.0797493	93.6	114.2	92.3	24.3	18.38	13.91	66009.8	42825	19405.1	38939.4	50156.5	47659.1	78201.2	43107.8	34805.8	31537.5
FALSE	High	Master Protein	O75533	Splicing factor 3B subunit 1 OS=Homo sapiens GN=SF3B1 PE=1 SV=3	0	255.292	46	42	158	42	1304	145.7	7.09	616.48	42	cell organization and biogenesis;RNA metabolism OR transcription;other metabolic processes;other biological processes	nucleus	nucleic acid binding activity;other molecular function	Pf08920	23451	ENSG00000115524	SF3B1	E9PCH3; hsa:23451; O75533	mRNA processing; 10q11.21q11.23 copy number variation syndrome	B-WICH complex positively regulates rRNA expression; mRNA Splicing - Major Pathway; mRNA Splicing - Minor Pathway	5	0	0.839	0.841	1.002	0.998536	0.916853	0.921185	111.9	93.9	94.1	15.25	13.13	10.3	22593.4	18728.3	17083.3	21621.1	25108.5	18457	21946.9	14822.4	11398.1	17160.2
FALSE	High	Master Protein	P35908	Keratin, type II cytoskeletal 2 epidermal OS=Homo sapiens GN=KRT2 PE=1 SV=2	0	249.37	71	36	202	28	639	65.4	8	757.38	36	cell cycle OR cell proliferation;cell organization and biogenesis;protein metabolism;other metabolic processes;other biological processes	plasma membrane;cytosol;cytoskeleton;other cell component	bone, tooth or skin structural activity;cytoskeletal activity	Pf00038, Pf16208	3849	ENSG00000172867	KRT2	hsa:3849; P35908; Q4VAQ2		Formation of the cornified envelope	2	8	1.988	1.39	0.699	4.0809e-06	0.0434895	0.00098702	68.5	136.2	95.3	34.57	101.64	46.59	42895.3	14191.8	10787.8	19031.1	18798.4	35838.2	27598.2	14812.2	100865	33076.2
FALSE	High	Master Protein	P13645	Keratin, type I cytoskeletal 10 OS=Homo sapiens GN=KRT10 PE=1 SV=6	0	247.292	59	29	228	27	584	58.8	5.21	882.69	29	cell organization and biogenesis;protein metabolism;other metabolic processes;other biological processes	plasma membrane;cytosol;cytoskeleton;other cell component	bone, tooth or skin structural activity;other molecular function	Pf00038	3858	ENSG00000186395	KRT10	hsa:3858; P13645; Q14664; Q8N175		Formation of the cornified envelope	2	2	1.872	1.237	0.661	2.5763e-05	0.313222	0.00011089	73	136.7	90.3	22.81	116.09	53.68	33850.8	13137.7	10625.8	17832.7	18808.8	33220.4	23327.4	13355.8	112420	29194.6
FALSE	High	Master Protein	P11142	Heat shock cognate 71 kDa protein OS=Homo sapiens GN=HSPA8 PE=1 SV=1	0	245.002	65	33	223	19	646	70.9	5.52	720.46	33	cell organization and biogenesis;protein metabolism;RNA metabolism OR transcription;other metabolic processes;stress response;transport;other biological processes	non-structural extracellular;plasma membrane;other membranes;cytosol;nucleus;other cytoplasmic organelle;other cell component	signal transduction activity or receptor binding;other molecular function	Pf00012	3312	ENSG00000109971	HSPA8	hsa:3312; P11142; Q9H3R6	Parkin-ubiquitin proteasomal system pathway; MAPK signaling pathway; Exercise-induced circadian regulation; Measles virus infection; Opioid receptor pathways; Extrafollicular and follicular B cell activation by SARS-CoV-2; 1p36 copy number variation syndrome; HDAC6 interactions in the central nervous system	AUF1 (hnRNP D0) binds and destabilizes mRNA; Neutrophil degranulation; Golgi Associated Vesicle Biogenesis; Clathrin-mediated endocytosis; Late endosomal microautophagy; HSP90 chaperone cycle for steroid hormone receptors (SHR) in the presence of ligand; PKR-mediated signaling; Regulation of HSF1-mediated heat shock response; Lysosome Vesicle Biogenesis; mRNA Splicing - Major Pathway; CHL1 intera…	27	7	1.009	1.098	1.088	0.890427	0.743794	0.992916	96.6	97.4	106	8.63	10.43	2.95	43732	22587.2	22951.6	39073	41145.9	31989	51258.9	24000.7	20906.5	36136.6
FALSE	High	Master Protein	O43795	Unconventional myosin-Ib OS=Homo sapiens GN=MYO1B PE=1 SV=3	0	241.5	44	46	157	45	1136	131.9	9.38	488.11	46	cell organization and biogenesis;transport;other biological processes	plasma membrane;other membranes;cytoskeleton;other cytoplasmic organelle;other cell component	cytoskeletal activity;other molecular function	Pf00063, Pf00612, Pf06017	4430	ENSG00000128641	MYO1B	hsa:4430; O43794; O43795; Q7Z6L5			0	1	1.425	0.928	0.651	0.0227944	0.998832	6.3538e-05	89.5	127.5	83	33.37	28.08	26.55	32279.1	18583.2	5582	22471.8	26750.7	23839.3	51075.4	27506.1	23330.1	15023.2
FALSE	High	Master Protein	Q14204	Cytoplasmic dynein 1 heavy chain 1 OS=Homo sapiens GN=DYNC1H1 PE=1 SV=5	0	239.636	17	60	103	60	4646	532.1	6.4	317.22	60	cell cycle OR cell proliferation;cell organization and biogenesis;transport;other biological processes	non-structural extracellular;cytosol;cytoskeleton;other cytoplasmic organelle;other cell component	cytoskeletal activity;other molecular function	Pf03028, Pf08385, Pf08393, Pf12774, Pf12775, Pf12777, Pf12780, Pf12781, Pf17852, Pf18198, Pf18199	1778	ENSG00000197102	DYNC1H1	B0I1R0; hsa:1778; Q14204; Q6DKQ7; Q8WU28; Q92814; Q9Y4G5	Ciliary landscape; Intraflagellar transport proteins binding to dynein; Vasopressin-regulated water reabsorption; PAFAH1B1 copy number variation	Neutrophil degranulation; HSP90 chaperone cycle for steroid hormone receptors (SHR) in the presence of ligand; COPI-mediated anterograde transport; HCMV Early Events; Separation of Sister Chromatids; MHC class II antigen presentation; Resolution of Sister Chromatid Cohesion; Recruitment of NuMA to mitotic centrosomes; RHO GTPases Activate Formins; COPI-independent Golgi-to-ER retrograde traffic; …	24	0	0.872	0.972	1.115	0.999813	0.988729	0.975361	105.5	92	102.5	2.06	7.24	3.33	10406.3	6035.7	5430.5	8389.5	8986.5	6407.7	10035.7	5191.8	4271.2	6883.6
FALSE	High	Master Protein	Q15393	Splicing factor 3B subunit 3 OS=Homo sapiens GN=SF3B3 PE=1 SV=4	0	236.142	51	41	138	41	1217	135.5	5.26	476.34	41	cell organization and biogenesis;RNA metabolism OR transcription;other metabolic processes;other biological processes	nucleus;other cell component	nucleic acid binding activity;other molecular function	Pf03178, Pf10433	23450	ENSG00000189091	SF3B3	hsa:23450; Q15393; Q6NTI8; Q96GC0; Q9BPY2; Q9UFX7; Q9UJ29	mRNA processing	mRNA Splicing - Major Pathway; mRNA Splicing - Minor Pathway	3	0	0.808	0.835	1.034	0.990247	0.891571	0.975361	113.5	91.7	94.8	15.66	11.66	10.01	17377.4	14728.8	13414.9	17272.1	20533.5	14130.6	17884.3	11588.5	8784.6	13514
FALSE	High	Master Protein	Q13813	Spectrin alpha chain, non-erythrocytic 1 OS=Homo sapiens GN=SPTAN1 PE=1 SV=3	0	232.857	27	54	82	54	2472	284.4	5.35	290.13	54	cell organization and biogenesis	non-structural extracellular;plasma membrane;other membranes;cytosol;cytoskeleton;other cell component	cytoskeletal activity;other molecular function	Pf00018, Pf00435, Pf08726, Pf13499	6709	ENSG00000197694	SPTAN1	hsa:6709; Q13186; Q13813; Q15324; Q16606; Q59EF1; Q5VXV5; Q5VXV6; Q7Z6M5; Q9P0V0	Fas ligand pathway and stress induction of heat shock proteins	Neutrophil degranulation; Sensory processing of sound by inner hair cells of the cochlea; Sensory processing of sound by outer hair cells of the cochlea; Interaction between L1 and Ankyrins; RHOV GTPase cycle; COPI-mediated anterograde transport; RHOU GTPase cycle; Nephrin family interactions; RAF/MAP kinase cascade; NCAM signaling for neurite out-growth; Caspase-mediated cleavage of cytoskeletal…	12	0	0.888	0.857	0.966	0.999813	0.941321	0.826426	109.3	97	93.7	18.97	23.86	10	15423	8480.2	4633.8	12250.5	11352.6	8264.8	19844.7	9500.7	6820	6873.9
FALSE	High	Master Protein	P78347	General transcription factor II-I OS=Homo sapiens GN=GTF2I PE=1 SV=2	0	231.03	47	38	161	38	998	112.3	6.39	584.61	38	RNA metabolism OR transcription;other metabolic processes;other biological processes	nucleus;other cell component	nucleic acid binding activity;other molecular function	Pf02946	2969	ENSG00000263001	GTF2I	hsa:2969; O14743; O15359; O43546; O43588; O43589; P78347; Q75M85; Q75M86; Q75M87; Q75M88; Q86U51; Q9BSZ4	B cell receptor signaling pathway; 7q11.23 copy number variation syndrome; Genetic causes of porto-sinusoidal vascular disease		3	0	0.968	0.966	0.998	0.97264	0.988729	0.916616	102.3	99	98.8	12.91	14.94	7.6	27678	18355.5	18176.7	21588.1	24266.5	19863.9	21818.4	15608.5	12940.6	19561.3
FALSE	High	Master Protein	P04264	Keratin, type II cytoskeletal 1 OS=Homo sapiens GN=KRT1 PE=1 SV=6	0	230.424	61	35	165	29	644	66	8.12	590.62	35	cell organization and biogenesis;protein metabolism;other metabolic processes;stress response;other biological processes	non-structural extracellular;plasma membrane;other membranes;cytosol;cytoskeleton;other cell component	bone, tooth or skin structural activity;other molecular function	Pf00038, Pf16208, Pf16210	3848	ENSG00000167768	KRT1	B2RA01; hsa:3848; P04264; P85925; P86104; Q14720; Q6GSJ0; Q9H298	Corticotropin-releasing hormone signaling pathway	Formation of the cornified envelope; Neutrophil degranulation	4	2	2.172	1.364	0.628	2.0903e-07	0.06253	1.2418e-05	66.1	143.6	90.2	32.62	105.06	49.71	36677.2	14210.6	8887	17097.4	16539.5	30926.9	26089.4	13902.3	98643.5	32462.9
FALSE	High	Master Protein	O75150	E3 ubiquitin-protein ligase BRE1B OS=Homo sapiens GN=RNF40 PE=1 SV=4	0	214.263	38	34	97	33	1001	113.6	6.23	377.3	34	cell organization and biogenesis;protein metabolism;other metabolic processes	nucleus	other molecular function	Pf00097			RNF40	A0A0S2Z537			0	0	0.985	0.973	0.988	0.954333	0.988729	0.894079	101.4	99.9	98.7	13.21	12.52	3.34	12712.8	8916.4	7835.5	9202.4	11105.2	9228.6	10985.4	7293.2	5896.5	8940.2
FALSE	High	Master Protein	Q14126	Desmoglein-2 OS=Homo sapiens GN=DSG2 PE=1 SV=2	0	212.872	46	31	99	31	1118	122.2	5.24	401.37	31	cell adhesion;cell organization and biogenesis;developmental processes;other biological processes	plasma membrane;other membranes;other cell component	other molecular function	Pf00028	1829	ENSG00000046604	DSG2	hsa:1829; Q14126; Q4KKU6	Arrhythmogenic right ventricular cardiomyopathy; GDNF signaling	RHOG GTPase cycle; RAC2 GTPase cycle; RAC3 GTPase cycle; Formation of the cornified envelope; Apoptotic cleavage of cell adhesion proteins	8	0	1.261	1.039	0.824	0.133334	0.938521	0.127136	90.9	114.6	94.5	33.16	27.21	20.93	25273.9	13523.1	4542.8	15332.4	15848.7	15455.2	33264	17436.6	12698.7	9946.6
FALSE	High	Master Protein	Q5VTR2	E3 ubiquitin-protein ligase BRE1A OS=Homo sapiens GN=RNF20 PE=1 SV=2	0	212.189	43	35	85	34	975	113.6	5.94	322.6	35	cell organization and biogenesis;protein metabolism;other metabolic processes;other biological processes	nucleus;other cell component	nucleic acid binding activity;other molecular function	Pf00097	56254	ENSG00000155827	RNF20	A7MCT5; hsa:56254; Q2TB34; Q5VTR2; Q69YL5; Q6P527; Q8N3J4; Q96JD3; Q9H9Y7; Q9HA51; Q9NUR4; Q9NWQ3; Q9NX83	ATM signaling in development and disease	E3 ubiquitin ligases ubiquitinate target proteins; RHOBTB1 GTPase cycle	3	1	0.923	0.937	1.014	0.997972	0.999298	0.94534	104.9	96.9	98.2	15.2	14.02	5.09	16528.4	11789.1	10751.1	11880.7	14773.2	12117.5	13872.8	9066.1	7480.4	11755
FALSE	High	Master Protein	O00763	Acetyl-CoA carboxylase 2 OS=Homo sapiens GN=ACACB PE=1 SV=3	0	210.211	21	39	272	25	2458	276.4	6.49	895.79	39	cell organization and biogenesis;other metabolic processes;transport;other biological processes	other membranes;cytosol;mitochondrion;nucleus	other molecular function	Pf00289, Pf00364, Pf01039, Pf02785, Pf02786, Pf08326, Pf21385	32	ENSG00000076555	ACACB	A6NK36; hsa:32; O00763; Q16852; Q1HEC1; Q6KE87; Q6KE89; Q6TY48	AMP-activated protein kinase signaling; Leptin signaling pathway; Brain-derived neurotrophic factor (BDNF) signaling pathway; Fatty acid biosynthesis; VEGFA-VEGFR2 signaling; Clear cell renal cell carcinoma pathways; Hereditary leiomyomatosis and renal cell carcinoma pathway; IL-18 signaling pathway; 7q11.23 copy number variation syndrome	ChREBP activates metabolic gene expression; Biotin transport and metabolism; Carnitine metabolism; Activation of gene expression by SREBF (SREBP)	13	0	0.986	1.029	1.044	0.95002	0.946388	0.97662	99.5	98.1	102.4	21.99	7.55	3.8	5060.8	4204.5	3993.6	3910.5	4958.2	3944.4	6219.3	3250.4	2554.5	4059.8
FALSE	High	Master Protein	Q5T4S7	E3 ubiquitin-protein ligase UBR4 OS=Homo sapiens GN=UBR4 PE=1 SV=1	0	209.354	12	51	99	51	5183	573.5	6.04	304.86	51	protein metabolism;other metabolic processes;other biological processes	plasma membrane;other membranes;cytosol;cytoskeleton;nucleus	other molecular function	Pf02207, Pf13764, Pf19423	23352	ENSG00000127481	UBR4	A8MPT2; A8MQ33; A8MQB1; O60646; O75050; Q4QRK5; Q5T4S7; Q5T4S8; Q5T4S9; Q5TBN8; Q5TBP2; Q6DKH8; Q6P4A4; Q7L8P7; Q8IXJ4; Q8TDN5; Q8WV67; Q9HA46; Q9P2N9; Q9UG82		Antigen processing: Ubiquitination & Proteasome degradation; Neutrophil degranulation	2	0	0.826	0.943	1.141	0.997958	0.999298	0.953673	108.3	89.5	102.2	11.3	14.21	2.34	9406.2	6001.7	5806	7016.6	8063	6656	8190.6	4447.1	4169.8	6905.2
FALSE	High	Master Protein	O00159	Unconventional myosin-Ic OS=Homo sapiens GN=MYO1C PE=1 SV=4	0	208.33	47	42	136	41	1063	121.6	9.41	442.4	42	cell organization and biogenesis;stress response;transport;signal transduction;other biological processes	plasma membrane;other membranes;cytosol;cytoskeleton;nucleus;other cell component	signal transduction activity or receptor binding;cytoskeletal activity;other molecular function	Pf00063, Pf00612, Pf06017	4641	ENSG00000197879	MYO1C	hsa:4641; O00159; Q4LE56; Q6NVJ7; Q86Y95	VEGFA-VEGFR2 signaling; Insulin signaling; 10q11.21q11.23 copy number variation syndrome	Regulation of actin dynamics for phagocytic cup formation; FCGR3A-mediated phagocytosis; Sensory processing of sound by inner hair cells of the cochlea; Sensory processing of sound by outer hair cells of the cochlea; Translocation of SLC2A4 (GLUT4) to the plasma membrane	8	0	1.411	0.963	0.683	0.0269687	0.989758	0.00039265	88.9	125.5	85.6	25.33	26.37	24.21	17192.3	10879.5	4402.2	12510	15182.2	14373.2	30717.5	16531.9	13018.7	9545.6
FALSE	High	Master Protein	P11021	78 kDa glucose-regulated protein OS=Homo sapiens GN=HSPA5 PE=1 SV=2	0	207.02	51	28	143	25	654	72.3	5.16	518.85	28	protein metabolism;other metabolic processes;stress response;transport;developmental processes;signal transduction;other biological processes	plasma membrane;other membranes;cytosol;mitochondrion;ER/Golgi;nucleus;other cell component	translation activity;other molecular function	Pf00012	3309	ENSG00000044574	HSPA5	B0QZ61; hsa:3309; P11021; Q2EF78; Q9NPF1; Q9UK02	Parkin-ubiquitin proteasomal system pathway; Apoptosis-related network due to altered Notch3 in ovarian cancer; Photodynamic therapy-induced unfolded protein response; Prion disease pathway; Unfolded protein response; Orexin receptor pathway	Regulation of HSF1-mediated heat shock response; Platelet degranulation ; Antigen Presentation: Folding, assembly and peptide loading of class I MHC; ATF6B (ATF6-beta) activates chaperones; IRE1alpha activates chaperones; PERK regulates gene expression; ATF6 (ATF6-alpha) activates chaperone genes	14	0	0.898	0.979	1.091	0.999382	0.979013	0.992916	104.3	93.6	102.1	4.76	13.03	3.79	31362.3	16962.5	15755.1	23053	25918.3	19003.4	24585.2	15464.8	12914.3	21966.8
FALSE	High	Master Protein	Q9UM54	Unconventional myosin-VI OS=Homo sapiens GN=MYO6 PE=1 SV=4	0	205.862	34	37	106	37	1294	149.6	8.53	389.73	37	cell organization and biogenesis;stress response;transport;developmental processes;signal transduction;other biological processes	plasma membrane;other membranes;cytosol;cytoskeleton;ER/Golgi;nucleus;other cytoplasmic organelle;other cell component	cytoskeletal activity;other molecular function	Pf00063, Pf16521, Pf21521	4646	ENSG00000196586	MYO6	A6H8V4; E1P540; hsa:4646; Q5TEM5; Q5TEM6; Q5TEM7; Q9BZZ7; Q9UEG2; Q9UM54	VEGFA-VEGFR2 signaling; Joubert syndrome	RHOU GTPase cycle; RHOBTB2 GTPase cycle; RHOBTB1 GTPase cycle; Trafficking of AMPA receptors; Gap junction degradation	7	0	1.722	0.97	0.564	0.00031199	0.988729	6.7056e-08	81.3	139.9	78.8	27.54	34.17	29.02	20097.2	11530.1	4668.6	14680.7	18731.8	15817.4	39787.5	23044.5	17988.3	10688.5
FALSE	High	Master Protein	O15042	U2 snRNP-associated SURP motif-containing protein OS=Homo sapiens GN=U2SURP PE=1 SV=2	0	198.621	37	35	189	35	1029	118.2	8.47	605.91	35	RNA metabolism OR transcription;other metabolic processes	nucleus		Pf00076, Pf01805, Pf04818, Pf08312	23350	ENSG00000163714	U2SURP	A0PJ60; hsa:23350; O15042; Q0D2M1; Q2NKQ7; Q9BR70		mRNA Splicing - Major Pathway	1	0	0.972	0.951	0.979	0.965665	0.999298	0.872343	102.6	99.8	97.6	19.41	17.44	5.62	35671.4	29277.7	24890.2	26677.7	32498.3	28695.9	30017.6	21533.4	16330.1	25730.5
FALSE	High	Master Protein	P05166	Propionyl-CoA carboxylase beta chain, mitochondrial OS=Homo sapiens GN=PCCB PE=1 SV=3	0	196.655	63	27	195	27	539	58.2	7.64	646.31	27	other metabolic processes	cytosol;mitochondrion;other cell component	other molecular function	Pf01039	5096	ENSG00000114054	PCCB	B7Z2Z4; hsa:5096; P05166; Q16813; Q96CX0	Primary ovarian insufficiency	Biotin transport and metabolism; Mitochondrial protein degradation; Defective HLCS causes multiple carboxylase deficiency; Propionyl-CoA catabolism	5	0	0.991	0.984	0.993	0.939949	0.975679	0.902039	100.9	99.9	99.2	16.32	8.74	5.76	38070.6	30612.7	27519.9	31326	41061.9	31533.4	52004.9	28203.1	20525.1	32849.6
FALSE	High	Master Protein	Q9P0K7	Ankycorbin OS=Homo sapiens GN=RAI14 PE=1 SV=2	0	192.518	48	37	96	37	980	110	6.21	322.37	37	other biological processes	cytosol;cytoskeleton;nucleus;other cell component	cytoskeletal activity	Pf12796	26064	ENSG00000039560	RAI14	E9PED3; hsa:26064; Q6V1W9; Q7Z5I4; Q7Z733; Q9P0K7; Q9P2L2; Q9Y3T5			0	0	1.558	0.95	0.609	0.00354996	0.999298	3.7267e-06	85.5	133.3	81.2	25.61	32.83	22.84	11508.6	7776	3106.2	9778.2	11138.8	9827.7	24683.1	13133.6	10013	6385.7
FALSE	High	Master Protein	O14654	Insulin receptor substrate 4 OS=Homo sapiens GN=IRS4 PE=1 SV=1	0	190.888	37	35	100	35	1257	133.7	8.44	418.46	35	signal transduction	plasma membrane;other membranes;cytosol	signal transduction activity or receptor binding;other molecular function	Pf02174	8471	ENSG00000133124	IRS4	hsa:8471; O14654	Alzheimer's disease and miRNA effects; Adipogenesis; Angiopoietin-like protein 8 regulatory pathway; Focal adhesion: PI3K-Akt-mTOR-signaling pathway; Leptin-insulin signaling overlap; Insulin signaling; Alzheimer's disease	IRS-related events triggered by IGF1R	8	0	1.3	1.193	0.918	0.0997845	0.44528	0.54164	85.9	111.7	102.5	14.42	16.74	12.31	13510.8	7700	4644.5	9770.6	9897.9	10167.8	19040.2	10695.4	8346.7	8197.1
FALSE	High	Master Protein	Q6WCQ1	Myosin phosphatase Rho-interacting protein OS=Homo sapiens GN=MPRIP PE=1 SV=3	0	185.912	49	44	87	44	1025	116.5	6.21	320.47	44		cytosol;cytoskeleton	cytoskeletal activity	Pf00169	23164	ENSG00000133030	MPRIP	hsa:23164; Q3KQZ5; Q5FB94; Q6DHW2; Q6WCQ1; Q7Z5Y2; Q8N390; Q96G40	Smith-Magenis and Potocki-Lupski syndrome copy number variation	Signaling by BRAF and RAF1 fusions	2	0	1.605	0.988	0.615	0.00184608	0.974535	5.0396e-06	83.5	134	82.5	23.16	32.76	22.36	13669.4	9465.7	4084.3	11257.6	13186.7	11768.2	28956.6	15969.1	11870.2	7676.4
FALSE	High	Master Protein	P35527	Keratin, type I cytoskeletal 9 OS=Homo sapiens GN=KRT9 PE=1 SV=3	0	184.054	55	24	99	23	623	62	5.24	410.42	24	cell organization and biogenesis;other biological processes	cytosol;cytoskeleton	cytoskeletal activity	Pf00038	3857	ENSG00000171403	KRT9	hsa:3857; O00109; P35527; Q0IJ47; Q14665		Formation of the cornified envelope	2	0	1.512	1.829	1.21	0.00700041	8.1211e-06	0.79779	69.1	104.5	126.4	48.86	39.2	39.65	23548.8	8183.6	4060.4	9057.4	7411.5	11385	15668.9	8537	16916.2	20266
FALSE	High	Master Protein	Q8IWZ3	Ankyrin repeat and KH domain-containing protein 1 OS=Homo sapiens GN=ANKHD1 PE=1 SV=1	0	177.531	21	36	71	28	2542	269.3	5.73	242.83	36	stress response	other cell component		Pf00013, Pf12796, Pf13637	404734; 54882	ENSG00000131503	ANKHD1	A6NH85; hsa:404734; hsa:54882; Q149P2; Q8IWZ2; Q8IWZ3; Q8WY90; Q96G77; Q96GK0; Q9H2U0; Q9HA95; Q9NWG4; Q9UPR7			0	8	0.9	0.999	1.11	0.998536	0.973893	0.984028	103.5	93.2	103.4	13.53	14.89	1.15	8504.5	5986.6	5416.8	6267	7633.5	6373.9	7551.7	4567.2	3787.5	6524.8
FALSE	High	Master Protein	Q99459	Cell division cycle 5-like protein OS=Homo sapiens GN=CDC5L PE=1 SV=2	0	176.442	46	27	112	27	802	92.2	8.18	441.58	27	cell cycle OR cell proliferation;DNA metabolism;RNA metabolism OR transcription;other metabolic processes;stress response;signal transduction;other biological processes	nucleus;other cell component	nucleic acid binding activity;other molecular function	Pf11831, Pf13921	988	ENSG00000096401	CDC5L	hsa:988; Q76N46; Q99459; Q99974		mRNA Splicing - Major Pathway	1	0	0.851	0.831	0.977	0.998536	0.880452	0.8683	111.9	95.2	93	11.84	16.53	7.83	22915.7	16639.5	14778.6	18375.6	21778.7	15857.9	17702.6	13916	9929.4	15093
FALSE	High	Master Protein	P60709	Actin, cytoplasmic 1 OS=Homo sapiens GN=ACTB PE=1 SV=1	0	176.355	54	17	191	7	375	41.7	5.48	718.25	17	cell organization and biogenesis;developmental processes;other biological processes	plasma membrane;other membranes;cytosol;cytoskeleton;nucleus;other cell component	cytoskeletal activity;other molecular function	Pf00022	60	ENSG00000075624	ACTB	hsa:60; P02570; P60709; P70514; P99021; Q11211; Q64316; Q75MN2; Q96B34; Q96HG5	Arrhythmogenic right ventricular cardiomyopathy; Pathogenic Escherichia coli infection; Common pathways underlying drug addiction; Myometrial relaxation and contraction pathways; Focal adhesion; Fas ligand pathway and stress induction of heat shock proteins; Ebola virus infection in host; Acute viral myocarditis; Thermogenesis; Mechanoregulation and pathology of YAP/TAZ via Hippo and non-Hippo me…	UCH proteinases; Clathrin-mediated endocytosis; DNA Damage Recognition in GG-NER; Translocation of SLC2A4 (GLUT4) to the plasma membrane; Signaling by moderate kinase activity BRAF mutants; Paradoxical activation of RAF signaling by kinase inactive BRAF; Signaling downstream of RAS mutants; RHO GTPases Activate Formins; RHOF GTPase cycle; Regulation of actin dynamics for phagocytic cup formation;…	47	13	1.139	0.856	0.752	0.407863	0.941321	0.0127887	100.2	114	85.8	18.4	29.46	10.68	22898.2	14207.3	7907.1	21461.6	21974.6	16903.3	42351.9	21588.3	14656.7	12602.8
FALSE	High	Master Protein	Q8NDV7	Trinucleotide repeat-containing gene 6A protein OS=Homo sapiens GN=TNRC6A PE=1 SV=2	0	173.922	26	35	76	35	1962	210.2	7.01	272.38	35	stress response;other biological processes	cytosol;ER/Golgi;nucleus;other cell component		Pf10427, Pf16608	27327	ENSG00000090905	TNRC6A	C9JAR8; hsa:27327; O15408; Q658L5; Q6NVB5; Q8NDV7; Q8NEZ0; Q8TBT8; Q8TCR0; Q9NV59; Q9P268		MAPK6/MAPK4 signaling; Estrogen-dependent gene expression; Ca2+ pathway; Transcriptional regulation by small RNAs; Oxidative Stress Induced Senescence; TP53 Regulates Metabolic Genes; Pre-NOTCH Transcription and Translation; Oncogene Induced Senescence; Transcriptional Regulation by VENTX; RUNX1 regulates genes involved in megakaryocyte differentiation and platelet function; Regulation of MECP2 e…	19	0	0.944	1.008	1.067	0.990247	0.968188	0.992916	101.6	96	102.4	16.7	17.63	3.5	10985.4	7713.1	7228.8	7791	9154.9	8566.8	9037.2	6043.5	4989.1	8418
FALSE	High	Master Protein	O43143	Putative pre-mRNA-splicing factor ATP-dependent RNA helicase DHX15 OS=Homo sapiens GN=DHX15 PE=1 SV=2	0	173.473	40	30	114	29	795	90.9	7.46	385.88	30	RNA metabolism OR transcription;other metabolic processes;stress response;other biological processes	nucleus	nucleic acid binding activity;other molecular function	Pf00270, Pf00271, Pf04408, Pf07717, Pf21010	1665	ENSG00000109606	DHX15	hsa:1665; O43143; Q9NQT7	mRNA processing	mRNA Splicing - Major Pathway	2	1	0.852	0.842	0.988	0.998536	0.916853	0.894079	111.3	94.9	93.8	15.52	11.64	10.15	14511.5	11617.9	10884.4	13063.3	16211.7	11455.3	13961	9284.5	7565.7	11254.6
FALSE	High	Master Protein	P40939	Trifunctional enzyme subunit alpha, mitochondrial OS=Homo sapiens GN=HADHA PE=1 SV=2	0	171.998	43	24	93	24	763	82.9	9.04	304.67	24	other metabolic processes;other biological processes	other membranes;mitochondrion	other molecular function	Pf00378, Pf00725, Pf02737	3030	ENSG00000084754	HADHA	B2R7L4; B4DYP2; hsa:3030; P40939; Q16679; Q53T69; Q53TA2; Q96GT7; Q9UQC5	Fatty acid beta-oxidation; Mitochondrial long chain fatty acid beta-oxidation; Valproic acid pathway; Mitochondrial fatty acid oxidation disorders; Sudden infant death syndrome (SIDS) susceptibility pathways	Acyl chain remodeling of CL; mitochondrial fatty acid beta-oxidation of unsaturated fatty acids; Beta oxidation of decanoyl-CoA to octanoyl-CoA-CoA; Beta oxidation of octanoyl-CoA to hexanoyl-CoA; Beta oxidation of hexanoyl-CoA to butanoyl-CoA; Beta oxidation of myristoyl-CoA to lauroyl-CoA; Beta oxidation of lauroyl-CoA to decanoyl-CoA-CoA; Beta oxidation of palmitoyl-CoA to myristoyl-CoA	13	0	1.252	1.015	0.81	0.133334	0.956449	0.0842303	91.8	115	93.2	26.53	25.05	16.05	20572	11027.6	4687	13374.6	13898.7	13926.3	29158	13295.6	9939.9	8998.3
FALSE	High	Master Protein	P08238	Heat shock protein HSP 90-beta OS=Homo sapiens GN=HSP90AB1 PE=1 SV=4	0	170.989	51	29	104	16	724	83.2	5.03	364.67	29	cell organization and biogenesis;protein metabolism;DNA metabolism;other metabolic processes;stress response;other biological processes	non-structural extracellular;plasma membrane;other membranes;cytosol;nucleus;other cell component	enzyme regulator activity;cytoskeletal activity;nucleic acid binding activity;other molecular function	Pf00183, Pf13589	3326	ENSG00000096384	HSP90AB1	B2R5P0; hsa:3326; P08238; Q5T9W7; Q9NQW0; Q9NTK6	Nuclear receptors meta-pathway; NRF2 pathway; Focal adhesion: PI3K-Akt-mTOR-signaling pathway; PI3K-Akt signaling pathway	Neutrophil degranulation; Regulation of actin dynamics for phagocytic cup formation; Potential therapeutics for SARS; The role of GTSE1 in G2/M progression after G2 checkpoint; HSP90 chaperone cycle for steroid hormone receptors (SHR) in the presence of ligand; SARS-CoV-2 activates/modulates innate and adaptive immune responses; Aryl hydrocarbon receptor signalling; Estrogen-dependent gene expres…	25	15	0.622	0.801	1.288	0.166468	0.720281	0.459467	123.8	77	99.2	28.57	19.59	19.23	33469.2	10596.2	10229.1	28565.2	24117.2	11620.6	23170.7	9179.5	9183.5	17839.9
FALSE	High	Master Protein	P49792	E3 SUMO-protein ligase RanBP2 OS=Homo sapiens GN=RANBP2 PE=1 SV=2	0	170.358	17	37	67	27	3224	358	6.2	219.77	37	protein metabolism;other metabolic processes;transport;other biological processes	other membranes;cytosol;nucleus;other cell component	nucleic acid binding activity;other molecular function	Pf00160, Pf00638, Pf00641, Pf12185	5903	ENSG00000153201	RANBP2	hsa:5903; P49792; Q13074; Q15280; Q53TE2; Q59FH7		Transport of Mature mRNA derived from an Intron-Containing Transcript; RHO GTPases Activate Formins; SARS-CoV-2 activates/modulates innate and adaptive immune responses; Signaling by ALK fusions and activated point mutants; tRNA processing in the nucleus; Separation of Sister Chromatids; HCMV Late Events; Resolution of Sister Chromatid Cohesion; HCMV Early Events; EML4 and NUDC in mitotic spindle…	35	10	0.984	1.014	1.031	0.954687	0.956752	0.975361	100.1	98.5	101.5	4.12	7.52	6.96	9515.3	5437.6	5185.9	7971.9	8681.8	6661.6	9321.1	5596	4831.6	7190.6
FALSE	High	Master Protein	P10809	60 kDa heat shock protein, mitochondrial OS=Homo sapiens GN=HSPD1 PE=1 SV=2	0	166.308	60	26	105	26	573	61	5.87	362.44	26	cell cycle OR cell proliferation;cell organization and biogenesis;protein metabolism;DNA metabolism;other metabolic processes;stress response;transport;developmental processes;signal transduction;other biological processes	non-structural extracellular;plasma membrane;other membranes;cytosol;cytoskeleton;mitochondrion;other cytoplasmic organelle;other cell component	nucleic acid binding activity;other molecular function	Pf00118	3329	ENSG00000144381	HSPD1	B2R5M6; B7Z712; hsa:3329; P10809; Q38L19; Q9UCR6	Apoptosis-related network due to altered Notch3 in ovarian cancer; 8p23.1 copy number variation syndrome; Sudden infant death syndrome (SIDS) susceptibility pathways	Mitochondrial protein degradation; Mitochondrial protein import; TFAP2A acts as a transcriptional repressor during retinoic acid induced cell differentiation	6	0	0.604	0.699	1.158	0.133334	0.228486	0.924999	130.3	78.7	91.1	28.78	22.57	19.1	22266.3	7721.1	8802	23558.3	20726	9128.4	18896.2	7509.1	7135.6	15064.4
FALSE	High	Master Protein	P49327	Fatty acid synthase OS=Homo sapiens GN=FASN PE=1 SV=3	0	165.691	20	38	72	38	2511	273.3	6.44	253.99	38	other metabolic processes;stress response;other biological processes	plasma membrane;other membranes;cytosol;ER/Golgi;other cell component	other molecular function	Pf00107, Pf00109, Pf00550, Pf00698, Pf00975, Pf02801, Pf08242, Pf08659, Pf16197, Pf21089, Pf21149	2194	ENSG00000169710	FASN	hsa:2194; P49327; Q13479; Q16702; Q4LE83; Q6P4U5; Q6SS02; Q969R1; Q96C68; Q96IT0	AMP-activated protein kinase signaling; Sterol regulatory element-binding proteins (SREBP) signaling; SREBF and miR33 in cholesterol and lipid homeostasis; Liver X receptor pathway; Nuclear receptors meta-pathway; Fatty acid biosynthesis; Angiopoietin-like protein 8 regulatory pathway; Lipid metabolism pathway; Clear cell renal cell carcinoma pathways; Metabolic reprogramming in colon cancer; Cho…	ChREBP activates metabolic gene expression; Activation of gene expression by SREBF (SREBP); Fatty acyl-CoA biosynthesis; NR1H2 & NR1H3 regulate gene expression linked to lipogenesis; Vitamin B5 (pantothenate) metabolism	18	0	0.817	0.928	1.137	0.990666	0.998832	0.9597	109.3	89.2	101.5	17.33	11.02	11.59	10940.1	4404.2	3890.6	8534.9	8545.8	5404	9418.6	4212.5	3977.4	6751.4
FALSE	High	Master Protein	Q8IWX8	Calcium homeostasis endoplasmic reticulum protein OS=Homo sapiens GN=CHERP PE=1 SV=3	0	164.838	31	23	121	23	916	103.6	9.04	428.42	23	RNA metabolism OR transcription;other metabolic processes;transport;developmental processes;other biological processes	other membranes;cytosol;ER/Golgi;nucleus;other cell component	other molecular function	Pf01585, Pf01805, Pf04818	10523	ENSG00000085872	CHERP	hsa:10523; O00302; Q4G0Y5; Q8IWX8; Q8WU30; Q99492		mRNA Splicing - Major Pathway	1	0	0.943	0.979	1.038	0.990247	0.979013	0.975361	102.6	96.8	100.5	18.15	18.08	4.85	21996	16899.2	14471.2	15861.2	18432.7	17485.1	18328.8	12440.8	9414.5	14816.8
FALSE	High	Master Protein	Q00610	Clathrin heavy chain 1 OS=Homo sapiens GN=CLTC PE=1 SV=5	0	160.477	29	34	80	34	1675	191.5	5.69	275.85	34	cell cycle OR cell proliferation;cell organization and biogenesis;other metabolic processes;transport;other biological processes	plasma membrane;other membranes;cytosol;cytoskeleton;ER/Golgi;other cytoplasmic organelle;other cell component	signal transduction activity or receptor binding;nucleic acid binding activity;other molecular function	Pf00637, Pf01394, Pf09268, Pf13838	1213	ENSG00000141367	CLTC	D3DU00; hsa:1213; Q00610; Q6N0A0; Q86TF2	Synaptic vesicle pathway; VEGFA-VEGFR2 signaling; Dengue-2 interactions with complement and coagulation cascades; Ebola virus infection in host; Fragile X syndrome; 7q11.23 copy number variation syndrome; Complement and coagulation cascades	ALK mutants bind TKIs; Signaling by ALK fusions and activated point mutants; Recycling pathway of L1; MHC class II antigen presentation; RHOV GTPase cycle; Lysosome Vesicle Biogenesis; RHOU GTPase cycle; Cargo recognition for clathrin-mediated endocytosis; WNT5A-dependent internalization of FZD4; EPH-ephrin mediated repulsion of cells; LDL clearance; Retrograde neurotrophin signalling; WNT5A-depe…	25	0	0.802	0.835	1.041	0.987482	0.889263	0.975361	113.8	91.2	95	16.87	24.95	4.74	12210.5	5648.5	4123.5	10052.5	9790.6	6078.4	16389.3	6850.1	4736.5	6092.3
FALSE	High	Master Protein	P68371	Tubulin beta-4B chain OS=Homo sapiens GN=TUBB4B PE=1 SV=1	0	159.068	56	19	157	1	445	49.8	4.89	518.86	19	cell cycle OR cell proliferation;cell organization and biogenesis;stress response	non-structural extracellular;cytosol;cytoskeleton;other cytoplasmic organelle;other cell component	signal transduction activity or receptor binding;cytoskeletal activity;nucleic acid binding activity;other molecular function	Pf00091, Pf03953	10383	ENSG00000188229	TUBB4B	A2BFA2; hsa:10383; P05217; P68371	Alzheimer's disease and miRNA effects; Pathogenic Escherichia coli infection; Parkin-ubiquitin proteasomal system pathway; Alzheimer's disease	HCMV Early Events; Recruitment of NuMA to mitotic centrosomes; Regulation of PLK1 Activity at G2/M Transition; Loss of Nlp from mitotic centrosomes; Recruitment of mitotic centrosome proteins and complexes; Anchoring of the basal body to the plasma membrane; AURKA Activation by TPX2; Neutrophil degranulation; COPI-dependent Golgi-to-ER retrograde traffic; COPI-mediated anterograde transport; Intr…	42	23	1.231	1.425	1.157	0.166468	0.0264485	0.924999	82.1	101.1	116.9	2.42	10.1	2.63	21107.4	11917.8	10742.7	17233.3	18801.9	19280.5	29124.6	14164	11778.6	19685.2
FALSE	High	Master Protein	CoV2-Mac1	[OS=Homo sapiens]	0	158.183	75	14	1285	14	206	21.9	6.95	3648.59	14											0	0	6.55	6.861	1.048	7.058e-15	2.7146e-15	0.984028	20.8	136.3	142.8	11.74	32.64	13.88	34641.6	25361	22043.1	29423.4	30240.6	172716	415587	106590	92193.1	168498
FALSE	High	Master Protein	Q6SZW1	Sterile alpha and TIR motif-containing protein 1 OS=Homo sapiens GN=SARM1 PE=1 SV=1	0	156.343	44	25	91	25	724	79.3	6.55	333.38	25	other metabolic processes;stress response;developmental processes;signal transduction;other biological processes	other membranes;cytosol;cytoskeleton;mitochondrion;other cell component	other molecular function	Pf07647, Pf13676	23098	ENSG00000004139	SARM1	hsa:23098; O60277; Q6SZW1; Q7LGG3; Q9NXY5			0	0	0.895	0.942	1.053	0.999382	0.999298	0.984028	105.7	94.6	99.6	18.62	13.23	3.74	10657.7	8224.4	7890.7	8339.2	10002	8289.6	10184.8	5948	4730.4	7408.1
FALSE	High	Master Protein	P07437	Tubulin beta chain OS=Homo sapiens GN=TUBB PE=1 SV=2	0	156.058	56	19	146	4	444	49.6	4.89	530.33	19	cell cycle OR cell proliferation;cell organization and biogenesis;stress response;transport;other biological processes	non-structural extracellular;other membranes;cytosol;cytoskeleton;nucleus;other cytoplasmic organelle;other cell component	signal transduction activity or receptor binding;cytoskeletal activity;other molecular function	Pf00091, Pf03953	203068	ENSG00000183311; ENSG00000196230; ENSG00000224156; ENSG00000227739; ENSG00000229684; ENSG00000232421; ENSG00000232575; ENSG00000235067	TUBB	hsa:203068; P05218; P07437; Q8WUC1; Q9CY33	Alzheimer's disease and miRNA effects; Pathogenic Escherichia coli infection; Parkin-ubiquitin proteasomal system pathway; Opioid receptor pathways; Alzheimer's disease; HDAC6 interactions in the central nervous system	Potential therapeutics for SARS; Recruitment of NuMA to mitotic centrosomes; Regulation of PLK1 Activity at G2/M Transition; Loss of Nlp from mitotic centrosomes; Recruitment of mitotic centrosome proteins and complexes; Anchoring of the basal body to the plasma membrane; AURKA Activation by TPX2; Neutrophil degranulation	15	2	1.34	1.589	1.185	0.0621236	0.00139592	0.875722	76.4	102.4	121.3	4.08	8.69	2.87	4128.3	2323.8	2224.5	3425.4	3601.6	4178.5	6200.4	3081.9	2668.3	4267.1
FALSE	High	Master Protein	P13639	Elongation factor 2 OS=Homo sapiens GN=EEF2 PE=1 SV=4	0	153.648	39	27	96	26	858	95.3	6.83	310.27	27	protein metabolism;other metabolic processes;other biological processes	non-structural extracellular;plasma membrane;other membranes;cytosol;other cell component	translation activity;nucleic acid binding activity;other molecular function	Pf00009, Pf00679, Pf03144, Pf03764, Pf14492	1938	ENSG00000167658	EEF2	A0A384N6H1; B2RMP5; D6W618; hsa:1938; P13639; Q58J86	Translation factors; AMP-activated protein kinase signaling; Brain-derived neurotrophic factor (BDNF) signaling pathway; IL-18 signaling pathway	Neutrophil degranulation; Protein methylation; Uptake and function of diphtheria toxin; Peptide chain elongation; Synthesis of diphthamide-EEF2	9	1	0.525	0.775	1.477	0.0140818	0.579904	0.0413466	130.4	68.5	101.1	33.15	31.49	25.64	23444.3	6699.3	7749.4	22769.9	18524.8	7530	19684	6008.5	5705.6	13888.2
FALSE	High	Master Protein	O75643	U5 small nuclear ribonucleoprotein 200 kDa helicase OS=Homo sapiens GN=SNRNP200 PE=1 SV=2	0	153.117	22	38	65	38	2136	244.4	6.06	205.51	38	cell organization and biogenesis;RNA metabolism OR transcription;other metabolic processes	nucleus	other molecular function	Pf00270, Pf00271, Pf02889, Pf18149, Pf21188	23020	ENSG00000144028	SNRNP200	hsa:23020; O75643; O94884; Q6NZY0; Q6PX59; Q8NBE6; Q96IF2; Q9H7S0	2q11.2 copy number variation syndrome	mRNA Splicing - Major Pathway; mRNA Splicing - Minor Pathway	3	0	0.936	0.974	1.04	0.992508	0.988729	0.975361	103.1	96.5	100.4	8.85	6.62	2.16	6420.2	4311.7	3861.9	5067.8	5771.8	4386	6167.2	3789.4	3223	4402.2
FALSE	High	Master Protein	P33991	DNA replication licensing factor MCM4 OS=Homo sapiens GN=MCM4 PE=1 SV=5	0	152.86	40	26	83	26	863	96.5	6.74	287.9	26	cell cycle OR cell proliferation;cell organization and biogenesis;DNA metabolism;other metabolic processes;stress response;other biological processes	nucleus;other cell component	nucleic acid binding activity;other molecular function	Pf00493, Pf14551, Pf17207, Pf17855, Pf21128	4173	ENSG00000104738	MCM4	hsa:4173; P33991; Q8NEH1; Q99658	Cell cycle; Gastric cancer network 1; Retinoblastoma gene in cancer; Ciliary landscape; G1 to S cell cycle control; DNA replication	Orc1 removal from chromatin; Assembly of the pre-replicative complex; Activation of ATR in response to replication stress; Activation of the pre-replicative complex; Unwinding of DNA	12	0	0.829	0.842	1.015	0.997972	0.916853	0.94862	112.3	93.1	94.6	5.86	13.18	6.51	11437.3	6940.4	6012.8	8381.6	9563.5	6822.8	8307.5	5525.6	4670.7	7495.4
FALSE	High	Master Protein	P25705	ATP synthase subunit alpha, mitochondrial OS=Homo sapiens GN=ATP5A1 PE=1 SV=1	0	151.162	49	23	88	23	553	59.7	9.13	295.65	23	other metabolic processes;transport;other biological processes	plasma membrane;other membranes;mitochondrion;other cell component	signal transduction activity or receptor binding;transporter activity;other molecular function	Pf00006, Pf00306, Pf02874	498	ENSG00000152234	ATP5F1A	A8K092; B4DY56; hsa:498; K7ENP3; P25705; Q53XX6; Q8IXV2; Q96FB4; Q96HW2; Q96IR6; Q9BTV8	Electron transport chain: OXPHOS system in mitochondria; 7q11.23 copy number variation syndrome; Oxidative phosphorylation	Mitochondrial protein import; Mitochondrial protein degradation; Cristae formation; Formation of ATP by chemiosmotic coupling	7	0	0.969	1.054	1.087	0.971507	0.916853	0.992916	99.2	96.2	104.6	7.54	9.3	5.93	16822.9	11216.3	9555.7	16466.6	17943.6	12464.9	18260.3	11307.1	8575.2	13873.4
FALSE	High	Master Protein	Q96I25	Splicing factor 45 OS=Homo sapiens GN=RBM17 PE=1 SV=1	0	149.852	63	23	125	23	401	44.9	5.97	424.64	23	RNA metabolism OR transcription;other metabolic processes	nucleus	nucleic acid binding activity	Pf00076, Pf01585	84991	ENSG00000134453	RBM17	hsa:84991; Q96GY6; Q96I25	mRNA processing	mRNA Splicing - Major Pathway	2	0	0.988	1.005	1.017	0.947151	0.973893	0.952157	100.2	99	100.7	19.71	14.28	6.92	28149.7	22887.7	20368	21496.6	25727.2	21670	25913.9	16889.1	12591.8	21089.3
FALSE	High	Master Protein	Q9UPQ9	Trinucleotide repeat-containing gene 6B protein OS=Homo sapiens GN=TNRC6B PE=1 SV=4	0	148.933	27	32	60	32	1833	193.9	6.76	213.61	32	other biological processes	cytosol;nucleus;other cell component		Pf10427, Pf16608	23112	ENSG00000100354	TNRC6B	B0QY73; B0QY78; B4DGC0; hsa:23112; Q5TH52; Q8TBX2; Q9UPQ9		Oxidative Stress Induced Senescence; MAPK6/MAPK4 signaling; NR1H3 & NR1H2 regulate gene expression linked to cholesterol transport and efflux; Estrogen-dependent gene expression; Pre-NOTCH Transcription and Translation; RUNX1 regulates genes involved in megakaryocyte differentiation and platelet function; TP53 Regulates Metabolic Genes; Oncogene Induced Senescence; Transcriptional Regulation by V…	18	0	0.99	0.981	0.992	0.94341	0.979013	0.897867	101	99.9	99.1	15.76	14.94	3.65	7406	4936.5	4602.8	4952.1	6031.3	5522.8	6349.3	4269.6	3301.8	5491.9
FALSE	High	Master Protein	P17987	T-complex protein 1 subunit alpha OS=Homo sapiens GN=TCP1 PE=1 SV=1	0	147.19	60	23	92	23	556	60.3	6.11	328.67	23	cell organization and biogenesis;protein metabolism;other metabolic processes;other biological processes	cytosol;cytoskeleton;ER/Golgi;other cell component	other molecular function	Pf00118	6950	ENSG00000120438	TCP1	E1P5B2; hsa:6950; P17987; Q15556; Q5TCM3	16p11.2 proximal deletion syndrome	Formation of tubulin folding intermediates by CCT/TriC; BBSome-mediated cargo-targeting to cilium; Gene and protein expression by JAK-STAT signaling after Interleukin-12 stimulation; Association of TriC/CCT with target proteins during biosynthesis; Cooperation of PDCL (PhLP1) and TRiC/CCT in G-protein beta folding; Prefoldin mediated transfer of substrate to CCT/TriC; Folding of actin by CCT/TriC	8	0	0.895	1.039	1.161	0.999382	0.938521	0.919777	102.2	91.5	106.2	6.52	10.4	4.27	15681.6	7935.2	7051.6	11852.3	11874.8	9166.6	13215.6	7263.6	6001.7	10336.2
FALSE	High	Master Protein	P27708	CAD protein OS=Homo sapiens GN=CAD PE=1 SV=3	0	144.68	19	32	70	30	2225	242.8	6.46	226.65	32	protein metabolism;other metabolic processes;stress response;transport;developmental processes;other biological processes	cytosol;nucleus;other cell component	kinase activity;other molecular function	Pf00117, Pf00185, Pf00988, Pf01979, Pf02142, Pf02729, Pf02786, Pf02787	790	ENSG00000084774	CAD	D6W552; hsa:790; P27708; Q6P0Q0; Q96CK3	Endothelin pathways; Amino acid metabolism; Pyrimidine metabolism	Pyrimidine biosynthesis	4	2	1.382	1.592	1.152	0.0377662	0.00129852	0.936326	75.5	104.3	120.2	4.11	9.9	5.32	7471.3	4680.4	3963.6	5816.9	6647.1	7637.6	11744.7	5801.5	4607.2	7620.1
FALSE	High	Master Protein	P52272	Heterogeneous nuclear ribonucleoprotein M OS=Homo sapiens GN=HNRNPM PE=1 SV=3	0	141.835	40	27	96	27	730	77.5	8.7	307.31	27	RNA metabolism OR transcription;other metabolic processes	nucleus;other cell component	nucleic acid binding activity;other molecular function	Pf00076, Pf11532	4670	ENSG00000099783	HNRNPM	hsa:4670; P52272; Q15584; Q8WZ44; Q96H56; Q9BWL9; Q9Y492	mRNA processing	Processing of Capped Intron-Containing Pre-mRNA; mRNA Splicing - Major Pathway; FGFR2 alternative splicing	4	0	0.956	0.901	0.943	0.986385	0.975679	0.704494	105	100.4	94.6	7.22	16.17	9.01	27165.1	14965.6	14007.1	18898.8	23833.8	17635.8	19872	15228.3	12609.2	19755.2
FALSE	High	Master Protein	P07900	Heat shock protein HSP 90-alpha OS=Homo sapiens GN=HSP90AA1 PE=1 SV=5	0	140.903	43	25	67	13	732	84.6	5.02	239.66	25	cell organization and biogenesis;protein metabolism;DNA metabolism;other metabolic processes;stress response;transport;developmental processes;other biological processes	non-structural extracellular;extracellular matrix;plasma membrane;other membranes;cytosol;cytoskeleton;mitochondrion;nucleus;other cytoplasmic organelle;other cell component	signal transduction activity or receptor binding;enzyme regulator activity;cytoskeletal activity;nucleic acid binding activity;other molecular function	Pf00183, Pf13589	3320	ENSG00000080824	HSP90AA1	A8K500; B3KPJ9; hsa:3320; P07900; Q2PP14; Q5CAQ6; Q5CAQ7; Q9BVQ5	Nucleotide-binding oligomerization domain (NOD) pathway; TNF-alpha signaling pathway; Corticotropin-releasing hormone signaling pathway; Aryl hydrocarbon receptor pathway; Ebstein-Barr virus LMP1 signaling; Aryl hydrocarbon receptor pathway; Constitutive androstane receptor pathway; Pregnane X receptor pathway; Glucocorticoid receptor pathway; Nuclear receptors meta-pathway; NRF2 pathway; Photody…	Neutrophil degranulation; Regulation of actin dynamics for phagocytic cup formation; Potential therapeutics for SARS; The role of GTSE1 in G2/M progression after G2 checkpoint; HSP90 chaperone cycle for steroid hormone receptors (SHR) in the presence of ligand; Recruitment of NuMA to mitotic centrosomes; Aggrephagy; SARS-CoV-2 activates/modulates innate and adaptive immune responses; Regulation o…	71	0	0.575	0.749	1.302	0.0691859	0.4895	0.40002	129.1	74.2	96.7	35.8	22.83	26.55	9454.9	2608.6	2326	7891.2	6377.7	2789.5	5804.1	2215.4	2245.5	4602.9
FALSE	High	Master Protein	Q9Y4I1	Unconventional myosin-Va OS=Homo sapiens GN=MYO5A PE=1 SV=2	0	140.527	19	31	62	25	1855	215.3	8.48	203.18	31	cell organization and biogenesis;transport;other biological processes	other membranes;cytosol;cytoskeleton;other cell component	cytoskeletal activity;other molecular function	Pf00063, Pf00612, Pf01843	4644	ENSG00000197535	MYO5A	A8MZC5; hsa:4644; O60653; Q07902; Q16249; Q9UE30; Q9UE31; Q9Y4I1	Joubert syndrome; 2q37 copy number variation syndrome	Insulin processing; Regulation of actin dynamics for phagocytic cup formation; Translocation of SLC2A4 (GLUT4) to the plasma membrane; FCGR3A-mediated phagocytosis	6	6	1.561	1.015	0.65	0.00349366	0.956449	5.944e-05	83.9	131	85.2	21.03	22.48	20.82	9435.2	6318.3	2933.2	7535.5	8829.4	8681.1	17111.9	9267.2	7904.2	6032.9
FALSE	High	Master Protein	P34931	Heat shock 70 kDa protein 1-like OS=Homo sapiens GN=HSPA1L PE=1 SV=2	0	139.411	34	18	148	1	641	70.3	6.02	586.55	18	protein metabolism;other metabolic processes;stress response;other biological processes	cytosol;mitochondrion;nucleus;other cell component	other molecular function	Pf00012	3305	ENSG00000204390; ENSG00000206383; ENSG00000234258; ENSG00000236251	HSPA1L	A6NNB0; B0UXW8; hsa:3305; O75634; P34931; Q2HXR3; Q8NE72; Q96QC9; Q9UQM1	Parkin-ubiquitin proteasomal system pathway; MAPK signaling pathway; Measles virus infection	HSP90 chaperone cycle for steroid hormone receptors (SHR) in the presence of ligand; PKR-mediated signaling; Regulation of HSF1-mediated heat shock response; Attenuation phase	8	0	0.988	1.072	1.085	0.954333	0.858996	0.998131	98	96.9	105.1	12.25	18.41	21.1	276.9	129.6	126.4	173.6	185.5	153.3	167.8	126	107	181
FALSE	High	Master Protein	Q13435	Splicing factor 3B subunit 2 OS=Homo sapiens GN=SF3B2 PE=1 SV=2	0	138.93	34	28	91	28	895	100.2	5.67	280.16	28	cell organization and biogenesis;RNA metabolism OR transcription;other metabolic processes	nucleus		Pf02037, Pf04037, Pf04046	10992	ENSG00000087365	SF3B2	A8K485; B4DT19; hsa:10992; Q13435; Q7L4T5; Q7Z627; Q969K1; Q96CM6; Q9BWD2	mRNA processing	mRNA Splicing - Major Pathway; mRNA Splicing - Minor Pathway	3	0	0.839	0.878	1.047	0.998536	0.966755	0.984028	110.4	92.6	97	13.28	12.07	9.69	17272.1	13885.4	12138	15855.8	18510.6	13170.5	16513.9	11533.9	8731.9	12652.8
FALSE	High	Master Protein	Q01082	Spectrin beta chain, non-erythrocytic 1 OS=Homo sapiens GN=SPTBN1 PE=1 SV=2	0	137.976	20	37	53	32	2364	274.4	5.57	169.4	37	cell cycle OR cell proliferation;cell organization and biogenesis;transport;developmental processes;other biological processes	plasma membrane;other membranes;cytosol;cytoskeleton;nucleus;other cell component	cytoskeletal activity;other molecular function	Pf00169, Pf00307, Pf00435	6711	ENSG00000115306	SPTBN1	B2RP63; hsa:6711; O60837; Q01082; Q16057; Q53R99; Q59ER3; Q8IX99	TGF-beta signaling pathway; Sudden infant death syndrome (SIDS) susceptibility pathways	RAF/MAP kinase cascade; NCAM signaling for neurite out-growth; Signaling by FLT3 fusion proteins; COPI-mediated anterograde transport; Sensory processing of sound by inner hair cells of the cochlea; Sensory processing of sound by outer hair cells of the cochlea; RHOV GTPase cycle; RHOU GTPase cycle; Nephrin family interactions; Interaction between L1 and Ankyrins	12	5	0.869	0.852	0.98	0.999813	0.938368	0.874549	110.3	95.8	93.9	17.72	23.22	8	6124.8	3424.1	1897	4750.1	4600.5	3358.6	7957	3721.8	2697.2	2780.3
FALSE	High	Master Protein	Q9UMS4	Pre-mRNA-processing factor 19 OS=Homo sapiens GN=PRPF19 PE=1 SV=1	0	137.952	46	18	179	18	504	55.1	6.61	604.65	18	cell organization and biogenesis;protein metabolism;DNA metabolism;RNA metabolism OR transcription;other metabolic processes;stress response;signal transduction;other biological processes	cytoskeleton;nucleus;other cell component	other molecular function	Pf00400, Pf04564, Pf08606	27339	ENSG00000110107	PRPF19	Q9UMS4		Dual incision in TC-NER; Gap-filling DNA repair synthesis and ligation in TC-NER; mRNA Splicing - Major Pathway; Formation of TC-NER Pre-Incision Complex	5	0	0.936	0.915	0.977	0.992933	0.988729	0.86879	105.2	98.5	96.3	19.48	15.54	4.67	27919.4	21882.8	20678.5	21154.2	26494.1	22351.9	25375	16481.5	12704.9	21148.9
FALSE	High	Master Protein	Q00839	Heterogeneous nuclear ribonucleoprotein U OS=Homo sapiens GN=HNRNPU PE=1 SV=6	0	136.823	39	23	90	23	825	90.5	6	333.56	23	cell cycle OR cell proliferation;cell organization and biogenesis;RNA metabolism OR transcription;other metabolic processes;transport;developmental processes;other biological processes	cytosol;cytoskeleton;nucleus;other cell component	cytoskeletal activity;nucleic acid binding activity;other molecular function	Pf00622, Pf02037, Pf13671	3192	ENSG00000153187	HNRNPU	hsa:3192; O75507; Q00839; Q8N174; Q96HY9; Q9BQ09	mRNA processing; lncRNA in canonical Wnt signaling and colorectal cancer	mRNA Splicing - Major Pathway; Processing of Capped Intron-Containing Pre-mRNA	4	0	0.915	0.914	1	0.998536	0.988729	0.916616	106	97	97	6.06	10.54	3.32	15504.3	8873.1	8099.5	13315.2	15399	9932.7	13878.3	9484.3	7306.3	11020.9
FALSE	High	Master Protein	P34932	Heat shock 70 kDa protein 4 OS=Homo sapiens GN=HSPA4 PE=1 SV=4	0	133.346	39	24	59	23	840	94.3	5.19	200.46	24	cell organization and biogenesis;protein metabolism;other metabolic processes;stress response;transport	non-structural extracellular;cytosol;mitochondrion;nucleus	other molecular function	Pf00012	3308	ENSG00000170606	HSPA4	hsa:3308; O95756; P34932; Q2TAL4; Q9BUK9	Parkin-ubiquitin proteasomal system pathway; HDAC6 interactions in the central nervous system	Regulation of HSF1-mediated heat shock response	3	2	0.873	1.118	1.281	0.999813	0.667341	0.480513	100.3	87.5	112.1	16.19	12.65	8.44	10831.5	4567.3	4086.9	8954.1	8011.3	5414.8	9914.4	4215.4	4160.4	7084.9
FALSE	High	Master Protein	P33993	DNA replication licensing factor MCM7 OS=Homo sapiens GN=MCM7 PE=1 SV=4	0	131.511	44	27	84	27	719	81.3	6.46	280.01	27	cell cycle OR cell proliferation;cell organization and biogenesis;DNA metabolism;other metabolic processes;stress response;other biological processes	cytosol;nucleus;other cell component	nucleic acid binding activity;other molecular function	Pf00493, Pf14551, Pf17207, Pf17855	4176	ENSG00000166508	MCM7	A4D2A1; A4D2A2; E9PGN9; hsa:4176; P33993; Q15076; Q96D34; Q96GL1	miRNA regulation of DNA damage response; Cell cycle; Retinoblastoma gene in cancer; Ciliary landscape; G1 to S cell cycle control; DNA replication	Orc1 removal from chromatin; Assembly of the pre-replicative complex; Activation of ATR in response to replication stress; Activation of the pre-replicative complex; Unwinding of DNA	12	0	0.886	0.928	1.048	0.999813	0.999069	0.984028	106.6	94.4	99	2.11	8.94	3.05	8206.6	4919.9	4385.7	6954.7	7404.6	5190.9	7094.9	4359.6	3669.7	5658.7
FALSE	High	Master Protein	Q9BVA1	Tubulin beta-2B chain OS=Homo sapiens GN=TUBB2B PE=1 SV=1	0	131.421	38	15	108	1	445	49.9	4.89	393.56	15	cell cycle OR cell proliferation;cell organization and biogenesis;developmental processes;other biological processes	cytoskeleton;other cell component	cytoskeletal activity;other molecular function	Pf00091, Pf03953	347733	ENSG00000137285	TUBB2B	A8K068; hsa:347733; Q9BVA1	Alzheimer's disease and miRNA effects; Pathogenic Escherichia coli infection; Parkin-ubiquitin proteasomal system pathway; Alzheimer's disease	COPI-mediated anterograde transport; MHC class II antigen presentation; COPI-independent Golgi-to-ER retrograde traffic; Recycling pathway of L1; Separation of Sister Chromatids; The role of GTSE1 in G2/M progression after G2 checkpoint; Translocation of SLC2A4 (GLUT4) to the plasma membrane; Recruitment of NuMA to mitotic centrosomes; Resolution of Sister Chromatid Cohesion; RHO GTPases Activate…	35	0	1.059	1.347	1.272	0.717368	0.0840617	0.525952	88.1	93.3	118.7	6.53	7.46	2.72	915.1	561.5	540.1	772.4	803.4	776.4	1108.5	583.4	509.7	766.8
FALSE	High	Master Protein	Q13885	Tubulin beta-2A chain OS=Homo sapiens GN=TUBB2A PE=1 SV=1	0	131.187	38	15	105	1	445	49.9	4.89	385.67	15	cell cycle OR cell proliferation;cell organization and biogenesis;developmental processes	cytoskeleton;other cell component	cytoskeletal activity;other molecular function	Pf00091, Pf03953	7280	ENSG00000137267	TUBB2A	hsa:7280; Q13885; Q6FGZ8; Q8IWR2	Alzheimer's disease and miRNA effects; Pathogenic Escherichia coli infection; Parkin-ubiquitin proteasomal system pathway; Alzheimer's disease	RHO GTPases Activate Formins; The role of GTSE1 in G2/M progression after G2 checkpoint; HSP90 chaperone cycle for steroid hormone receptors (SHR) in the presence of ligand; Recruitment of NuMA to mitotic centrosomes; Aggrephagy; Translocation of SLC2A4 (GLUT4) to the plasma membrane; Separation of Sister Chromatids; Resolution of Sister Chromatid Cohesion; HCMV Early Events; EML4 and NUDC in mit…	35	2	1.137	1.416	1.245	0.413632	0.0292207	0.600748	84.4	96	119.5	6.31	9.86	3.38	692.8	404.2	390.1	569.3	570.2	621.1	882.7	434.9	407.7	646.4
FALSE	High	Master Protein	Q12965	Unconventional myosin-Ie OS=Homo sapiens GN=MYO1E PE=1 SV=2	0	127.386	30	28	65	27	1108	127	8.92	222.86	28	cell organization and biogenesis;other metabolic processes;transport;developmental processes;signal transduction;other biological processes	plasma membrane;other membranes;cytoskeleton;other cell component	cytoskeletal activity;other molecular function	Pf00018, Pf00063, Pf06017	4643	ENSG00000157483	MYO1E	hsa:4643; Q12965; Q14778	Primary focal segmental glomerulosclerosis (FSGS); Nephrotic syndrome		2	0	1.496	1.099	0.734	0.00830722	0.739373	0.00559016	83.5	124.9	91.7	23.03	23.79	21.71	7671	6731.2	3088.1	7777.5	8694.1	8359.2	17625.5	9268.6	7644.8	5897.7
FALSE	High	Master Protein	Q6P2Q9	Pre-mRNA-processing-splicing factor 8 OS=Homo sapiens GN=PRPF8 PE=1 SV=2	0	125.364	16	35	66	35	2335	273.4	8.84	187.87	35	cell organization and biogenesis;RNA metabolism OR transcription;other metabolic processes;other biological processes	nucleus	nucleic acid binding activity;other molecular function	Pf01398, Pf08082, Pf08083, Pf08084, Pf10596, Pf10597, Pf10598, Pf12134	10594	ENSG00000174231; ENSG00000274442	PRPF8	hsa:10594; O14547; O75965; Q6P2Q9	mRNA processing	mRNA Splicing - Major Pathway; mRNA Splicing - Minor Pathway	3	0	0.868	0.941	1.084	0.999813	0.999735	0.994097	106.8	92.7	100.5	8.02	8.97	4.94	11028.2	7258.9	6854.2	9363.9	10321.7	7383.2	10073	5956.2	4820.8	7548.1
FALSE	High	Master Protein	Q9BQE3	Tubulin alpha-1C chain OS=Homo sapiens GN=TUBA1C PE=1 SV=1	0	124.75	51	18	106	2	449	49.9	5.1	373.85	18	cell cycle OR cell proliferation;cell organization and biogenesis;transport;other biological processes	cytoskeleton;nucleus;other cell component	cytoskeletal activity;other molecular function	Pf00091, Pf03953	84790	ENSG00000167553	TUBA1C	hsa:84790; Q9BQE3	Alzheimer's disease and miRNA effects; Pathogenic Escherichia coli infection; Parkin-ubiquitin proteasomal system pathway; VEGFA-VEGFR2 signaling; Alzheimer's disease; HDAC6 interactions in the central nervous system	HCMV Early Events; Recruitment of NuMA to mitotic centrosomes; COPI-dependent Golgi-to-ER retrograde traffic; COPI-mediated anterograde transport; Intraflagellar transport; Recycling pathway of L1; Separation of Sister Chromatids; The role of GTSE1 in G2/M progression after G2 checkpoint; Translocation of SLC2A4 (GLUT4) to the plasma membrane; Microtubule-dependent trafficking of connexons from G…	37	18	1.261	1.519	1.204	0.133334	0.00539985	0.823059	79.4	100.1	120.5	6.98	9.63	4.56	16522	10592.9	9065.3	13591.4	13210.8	15736.7	23788.2	11743.3	9494.4	14988.7
FALSE	High	Master Protein	P19338	Nucleolin OS=Homo sapiens GN=NCL PE=1 SV=3	0	124.177	38	27	133	27	710	76.6	4.7	413.51	27	developmental processes;other biological processes	plasma membrane;nucleus;other cell component	nucleic acid binding activity;other molecular function	Pf00076	4691	ENSG00000115053	NCL	hsa:4691; P19338; Q53SK1; Q8NB06; Q9UCF0; Q9UDG1	Pathogenic Escherichia coli infection; VEGFA-VEGFR2 signaling	Major pathway of rRNA processing in the nucleolus and cytosol; Respiratory syncytial virus (RSV) attachment and entry	4	0	0.892	0.854	0.957	0.999578	0.940234	0.782895	109.3	97.4	93.3	8.71	8.59	6.32	32234	17431.3	13985.4	27902.1	29138.3	17812.5	32333.3	16748.3	12915.3	21337.1
FALSE	High	Master Protein	Q96N67	Dedicator of cytokinesis protein 7 OS=Homo sapiens GN=DOCK7 PE=1 SV=4	0	123.273	19	31	55	29	2140	242.4	6.8	163.95	31	cell cycle OR cell proliferation;cell organization and biogenesis;transport;developmental processes;signal transduction;other biological processes	other cell component	enzyme regulator activity;other molecular function	Pf06920, Pf11878, Pf14429, Pf20421, Pf20422	85440	ENSG00000116641	DOCK7	hsa:85440; Q00M63; Q2PPY7; Q45RE8; Q45RE9; Q5T1B9; Q5T1C0; Q6ZV32; Q8TB82; Q96N67; Q96NG6; Q96NI0; Q9C092		CDC42 GTPase cycle; RAC1 GTPase cycle; Factors involved in megakaryocyte development and platelet production; MET activates RAP1 and RAC1	4	2	1.251	1.005	0.803	0.135744	0.973893	0.0698452	92.1	115.3	92.6	7.86	19.67	12.13	5211.1	3445.5	2508.5	3897.9	4777.8	4018	8345	4469.2	3497.8	3248.4
FALSE	High	Master Protein	P78371	T-complex protein 1 subunit beta OS=Homo sapiens GN=CCT2 PE=1 SV=4	0	123.191	47	19	58	19	535	57.5	6.46	221.18	19	cell organization and biogenesis;protein metabolism;other metabolic processes;other biological processes	non-structural extracellular;cytosol;cytoskeleton;other cytoplasmic organelle;other cell component	other molecular function	Pf00118	10576	ENSG00000166226	CCT2	A8K402; B5BTY7; B7Z243; B7Z7K4; B7ZAT2; hsa:10576; P78371; Q14D36; Q6IAT3	16p11.2 proximal deletion syndrome	Neutrophil degranulation; Formation of tubulin folding intermediates by CCT/TriC; Association of TriC/CCT with target proteins during biosynthesis; Cooperation of PDCL (PhLP1) and TRiC/CCT in G-protein beta folding; Prefoldin mediated transfer of substrate to CCT/TriC; RHOBTB2 GTPase cycle; Folding of actin by CCT/TriC; BBSome-mediated cargo-targeting to cilium; RHOBTB1 GTPase cycle	10	0	0.749	0.918	1.225	0.851484	0.988729	0.731603	112.5	84.3	103.2	23.05	15.6	14.04	9545.5	3522.2	3382.9	8510	7135.4	4139.5	7999.1	3255.3	3095.4	5698.4
FALSE	High	Master Protein	O60341	Lysine-specific histone demethylase 1A OS=Homo sapiens GN=KDM1A PE=1 SV=2	0	123.03	37	23	65	23	852	92.8	6.52	229.41	23	cell organization and biogenesis;protein metabolism;RNA metabolism OR transcription;other metabolic processes;stress response;developmental processes;other biological processes	nucleus;other cell component	nucleic acid binding activity;other molecular function	Pf01593, Pf04433	23028	ENSG00000004487	KDM1A	A8MWP9; hsa:23028; O60341; Q5TH94; Q5TH95; Q86VT7; Q8IXK4; Q8NDP6; Q8TAZ3; Q96AW4	Androgen receptor signaling pathway; Effect of progerin on genes involved in progeria; Thermogenesis; Vitamin D-sensitive calcium signaling in depression; Thyroid hormones production and peripheral downstream signaling effects; Neurogenesis regulation in the olfactory epithelium	Potential therapeutics for SARS; Regulation of PTEN gene transcription; HDACs deacetylate histones; Estrogen-dependent gene expression; Factors involved in megakaryocyte development and platelet production; HDMs demethylate histones; NR1H3 & NR1H2 regulate gene expression linked to cholesterol transport and efflux; Activated PKN1 stimulates transcription of AR (androgen receptor) regulated genes …	14	0	0.934	1.055	1.129	0.993385	0.913314	0.973506	100.4	93.8	105.9	15.47	17.81	1.64	8483.1	6390.7	5513.3	6405.4	7409	7199.1	7699	4616.1	3968.6	6488.8
FALSE	High	Master Protein	O94832	Unconventional myosin-Id OS=Homo sapiens GN=MYO1D PE=1 SV=2	0	122.783	29	25	68	25	1006	116.1	9.39	230.42	25	cell organization and biogenesis;transport;other biological processes	plasma membrane;other membranes;cytosol;cytoskeleton;ER/Golgi;other cytoplasmic organelle;other cell component	cytoskeletal activity;other molecular function	Pf00063, Pf00612, Pf06017	4642	ENSG00000176658	MYO1D	A6H8V3; hsa:4642; O94832; Q8NHP9			0	0	1.398	1.028	0.736	0.0319116	0.947928	0.00595288	87.6	122.4	90	28.09	29.42	23.52	11079	6781.2	2480.2	7856.4	9258.6	8591	19934.8	10216.5	7922.8	5507.4
FALSE	High	Master Protein	Q96I24	Far upstream element-binding protein 3 OS=Homo sapiens GN=FUBP3 PE=1 SV=2	0	122.415	52	26	74	24	572	61.6	8.38	250.48	26	RNA metabolism OR transcription;other metabolic processes;other biological processes	translational apparatus;nucleus;other cell component	nucleic acid binding activity	Pf00013	8939	ENSG00000107164	FUBP3	A3KFK8; A3KFL0; hsa:8939; Q92946; Q96I24; Q9BVB6			0	2	0.92	0.886	0.963	0.998286	0.973893	0.804805	106.9	98.4	94.7	15.07	13.84	7.23	11768.8	7616.7	6717.8	7305.5	9464.1	7796.2	8960.4	6309.2	5292.5	8043.6
FALSE	High	Master Protein	P07197	Neurofilament medium polypeptide OS=Homo sapiens GN=NEFM PE=1 SV=3	0	121.669	32	25	49	23	916	102.4	4.91	166.47	25	cell organization and biogenesis	cytoskeleton;other cell component	cytoskeletal activity	Pf00038, Pf04732	4741	ENSG00000104722	NEFM	B4DGN2; E9PBF7; hsa:4741; P07197; Q4QRK6	Amyotrophic lateral sclerosis (ALS); Physico-chemical features and toxicity-associated pathways; Ciliary landscape; Cell lineage map for neuronal differentiation		4	1	1.297	1.125	0.867	0.103644	0.648007	0.292057	87.7	113.7	98.6	18.24	11.67	8.08	7387.2	4868.8	2864.6	4425.5	5384.5	5419.3	9513.8	4639.5	3577.4	4653.3
FALSE	High	Master Protein	Q99856	AT-rich interactive domain-containing protein 3A OS=Homo sapiens GN=ARID3A PE=1 SV=2	0	120.71	40	20	69	19	593	62.9	4.91	269.36	20	other biological processes	other membranes;cytosol;nucleus	nucleic acid binding activity;other molecular function	Pf01388	1820	ENSG00000116017	ARID3A	hsa:1820; Q5I858; Q6P9C6; Q8IZA7; Q8N4Z3; Q99856	HDAC6 interactions in the central nervous system	TP53 Regulates Transcription of Genes Involved in G1 Cell Cycle Arrest	2	1	0.913	1.011	1.106	0.998536	0.964474	0.984028	102.6	93.7	103.7	19.4	14.14	4.54	9228.8	7082.3	6696	6826.5	8432.9	7033.3	8176.3	5119.3	4152	6666.9
FALSE	High	Master Protein	P14618	Pyruvate kinase PKM OS=Homo sapiens GN=PKM PE=1 SV=4	0	120.248	49	19	64	19	531	57.9	7.84	243.26	19	cell organization and biogenesis;other metabolic processes;other biological processes	non-structural extracellular;cytosol;ER/Golgi;nucleus;other cell component	nucleic acid binding activity;kinase activity;other molecular function	Pf00224, Pf02887	5315	ENSG00000067225	PKM	A6NFK3; B2R5N8; B3KRY0; B4DFX8; B4DUU6; hsa:5315; P14618; P14786; Q53GK4; Q96E76; Q9BWB5; Q9UCV6; Q9UPF2	Photodynamic therapy-induced HIF-1 survival signaling; Amino acid metabolism; Clear cell renal cell carcinoma pathways; Metabolic reprogramming in colon cancer; Aerobic glycolysis; Glycolysis in senescence; Glucose metabolism in triple-negative breast cancer cells; Glycolysis and gluconeogenesis; Metabolic Epileptic Disorders	Neutrophil degranulation	10	0	0.581	0.704	1.211	0.0816455	0.256443	0.79375	131.3	76.3	92.4	27.93	26.47	24.28	14387.9	4498.3	5330.8	13476.2	12158.9	5244.1	10693.3	4031.8	4325.2	9265.6
FALSE	High	Master Protein	Q71U36	Tubulin alpha-1A chain OS=Homo sapiens GN=TUBA1A PE=1 SV=1	0	120.122	51	18	133	2	451	50.1	5.06	444.96	18	cell cycle OR cell proliferation;cell organization and biogenesis;other metabolic processes;transport;developmental processes;signal transduction;other biological processes	plasma membrane;other membranes;cytosol;cytoskeleton;other cytoplasmic organelle;other cell component	cytoskeletal activity;other molecular function	Pf00091, Pf03953	7846	ENSG00000167552	TUBA1A	A8K0B8; G3V1U9; hsa:7846; P04687; P05209; Q71U36	Alzheimer's disease and miRNA effects; Pathogenic Escherichia coli infection; Parkin-ubiquitin proteasomal system pathway; Alzheimer's disease; PAFAH1B1 copy number variation	COPI-dependent Golgi-to-ER retrograde traffic; Separation of Sister Chromatids; MHC class II antigen presentation; Resolution of Sister Chromatid Cohesion; RHO GTPases Activate Formins; EML4 and NUDC in mitotic spindle formation; Kinesins; The role of GTSE1 in G2/M progression after G2 checkpoint; Recycling pathway of L1; HSP90 chaperone cycle for steroid hormone receptors (SHR) in the presence o…	42	1	1.26	1.368	1.086	0.133334	0.0588332	0.993175	82.7	104.2	113.1	5.18	8.63	7.04	2077.9	1252.5	1154.6	1618.7	1818.8	1953.2	2933.7	1576.3	1221.2	1793
FALSE	High	Master Protein	Q01105	Protein SET OS=Homo sapiens GN=SET PE=1 SV=3	0	119.998	51	14	201	14	290	33.5	4.32	840.84	14	cell organization and biogenesis;DNA metabolism;other metabolic processes;other biological processes	cytosol;ER/Golgi;nucleus;other cell component	enzyme regulator activity;nucleic acid binding activity;other molecular function	Pf00956	6418	ENSG00000119335	SET	A5A5H4; A6NGV1; B4DUE2; hsa:6418; Q01105; Q15541; Q5VXV1; Q5VXV2; Q6FHZ5	Histone modifications; VEGFA-VEGFR2 signaling	HuR (ELAVL1) binds and stabilizes mRNA; Condensation of Prophase Chromosomes	4	0	0.911	1.019	1.118	0.998536	0.95404	0.975361	102.4	93.3	104.3	18.67	22.45	11.85	54571.3	38335.3	35743.1	34780.8	48249.7	39746.1	35801.9	29217.4	24954.6	42099.7
FALSE	High	Master Protein	P11586	C-1-tetrahydrofolate synthase, cytoplasmic OS=Homo sapiens GN=MTHFD1 PE=1 SV=3	0	119.567	31	24	52	23	935	101.5	7.3	184.44	24											0	1	0.963	1.063	1.104	0.9755	0.885981	0.984028	99.1	95.5	105.4	6	10.73	6.59	9059.4	4636.5	4287.8	7392	7367.6	5589.8	9136.4	4352.2	3643.4	6459.9
FALSE	High	Master Protein	P40227	T-complex protein 1 subunit zeta OS=Homo sapiens GN=CCT6A PE=1 SV=3	0	118.587	44	20	87	20	531	58	6.68	309.74	20	protein metabolism;other metabolic processes;other biological processes	cytosol;cytoskeleton;other cell component	other molecular function	Pf00118	908	ENSG00000146731	CCT6A	A6NCD2; hsa:908; P40227; Q3KP28; Q75LP4; Q96S46	16p11.2 proximal deletion syndrome	Formation of tubulin folding intermediates by CCT/TriC; Association of TriC/CCT with target proteins during biosynthesis; Cooperation of PDCL (PhLP1) and TRiC/CCT in G-protein beta folding; Prefoldin mediated transfer of substrate to CCT/TriC; RHOBTB2 GTPase cycle; Folding of actin by CCT/TriC	7	0	0.768	0.955	1.244	0.91625	0.998832	0.652851	110.2	84.6	105.2	13.89	23.24	18.28	20815.2	9540.4	8011.5	12160.1	14118	8392.4	11729.2	6214.3	7758.7	12713.9
FALSE	High	Master Protein	Q92616	Translational activator GCN1 OS=Homo sapiens GN=GCN1L1 PE=1 SV=6	0	118.368	15	31	54	31	2671	292.6	7.47	150.71	31											0	0	0.983	1.156	1.175	0.957595	0.567488	0.894079	95.6	94	110.4	7.63	5.8	3.01	3650.3	2388.6	2155.5	2917.6	3230.7	2613.7	4063.2	1983.8	1784.3	2587.9
FALSE	High	Master Protein	O75592	Probable E3 ubiquitin-protein ligase MYCBP2 OS=Homo sapiens GN=MYCBP2 PE=1 SV=3	0	117.127	8	31	50	31	4640	509.8	7.03	135.64	31											0	0	1.004	0.993	0.989	0.896411	0.973893	0.894479	100.1	100.5	99.4	7	5.38	2.69	5135.3	3485.7	2935.7	4127.6	4674.8	3968.4	6047.9	3120	2718.4	3741.7
FALSE	High	Master Protein	P12956	X-ray repair cross-complementing protein 6 OS=Homo sapiens GN=XRCC6 PE=1 SV=2	0	116.201	44	21	73	21	609	69.8	6.64	219.79	21	cell organization and biogenesis;DNA metabolism;other metabolic processes;stress response;other biological processes	non-structural extracellular;cytosol;nucleus;other cell component	nucleic acid binding activity;other molecular function	Pf02037, Pf02735, Pf03730, Pf03731	2547	ENSG00000196419	XRCC6	B1AHC8; hsa:2547; P12956; Q6FG89; Q9UCQ2; Q9UCQ3	Non-homologous end joining; DNA repair pathways, full network; Primary ovarian insufficiency; HDAC6 interactions in the central nervous system	Neutrophil degranulation; Cytosolic sensors of pathogen-associated DNA ; Nonhomologous End-Joining (NHEJ); 2-LTR circle formation; IRF3-mediated induction of type I IFN	9	0	0.882	0.86	0.975	0.999813	0.946388	0.859408	109.4	96.5	94.1	7.82	13.55	7.4	14670.1	7228.3	6644.6	11930.8	12528.7	9102.4	14126	7106	6460	11727.3
FALSE	High	Master Protein	O00571	ATP-dependent RNA helicase DDX3X OS=Homo sapiens GN=DDX3X PE=1 SV=3	0	115.78	43	25	84	24	662	73.2	7.18	255.27	25	cell-cell signaling;cell cycle OR cell proliferation;cell organization and biogenesis;protein metabolism;RNA metabolism OR transcription;other metabolic processes;stress response;signal transduction;other biological processes	non-structural extracellular;plasma membrane;other membranes;cytosol;cytoskeleton;nucleus;other cell component	enzyme regulator activity;cytoskeletal activity;translation activity;nucleic acid binding activity;other molecular function	Pf00270, Pf00271	1654	ENSG00000215301	DDX3X	A8K538; B4E3E8; hsa:1654; O00571; O15536	Novel intracellular components of RIG-I-like receptor pathway; Hepatitis B infection	Neutrophil degranulation	3	1	0.892	0.934	1.047	0.999382	0.999298	0.984028	106.1	94.7	99.2	12.72	11.34	6.75	10507.6	6257.2	6032.9	6820.1	8572.9	6455.6	8484.1	5463.1	4567.3	7310.2
FALSE	High	Master Protein	Q7Z5L9	Interferon regulatory factor 2-binding protein 2 OS=Homo sapiens GN=IRF2BP2 PE=1 SV=2	0	115.246	43	18	88	16	587	61	8.69	334.01	18	other biological processes	nucleus;other cell component	other molecular function	Pf11261	359948	ENSG00000168264	IRF2BP2	B1AM35; B1AM36; hsa:359948; Q6P083; Q7Z5L8; Q7Z5L9; Q8N351; Q8WUH8			0	2	0.774	0.854	1.103	0.94341	0.940235	0.984028	114.1	88.4	97.5	19.97	21.99	7.75	15252.9	10220.8	9764.7	9467	11648.2	9798.8	8598.8	6881.1	6200	9637.7
FALSE	High	Master Protein	P14923	Junction plakoglobin OS=Homo sapiens GN=JUP PE=1 SV=3	0	113.81	39	21	63	18	745	81.7	6.14	234.68	21	cell adhesion;cell-cell signaling;cell organization and biogenesis;signal transduction;other biological processes	non-structural extracellular;plasma membrane;other membranes;cytosol;cytoskeleton;nucleus;other cell component	other molecular function	Pf00514	3728	ENSG00000173801	JUP	hsa:3728; P14923; Q15093; Q15151; Q7L3S5; Q86W21; Q9BWC4; Q9HCX9	Arrhythmogenic right ventricular cardiomyopathy; Corticotropin-releasing hormone signaling pathway; Ectoderm differentiation; Ectoderm differentiation; Epithelial to mesenchymal transition in colorectal cancer; Opioid receptor pathways; Acute myeloid leukemia	Neutrophil degranulation; Formation of the cornified envelope; RHOC GTPase cycle; RHOA GTPase cycle; CDC42 GTPase cycle; RHOQ GTPase cycle; RHOB GTPase cycle; RHOJ GTPase cycle; VEGFR2 mediated vascular permeability; Adherens junctions interactions; Regulation of CDH11 function; Regulation of CDH19 Expression and Function; CDH11 homotypic and heterotypic interactions; RHOH GTPase cycle	22	3	1.248	1.003	0.803	0.13837	0.973893	0.0698452	92.3	115.2	92.5	31.99	23.98	18.58	11603.1	6336.2	2174.3	7337.2	7478.1	7045	15021.8	7261.5	6018.6	4762.3
FALSE	High	Master Protein	Q16531	DNA damage-binding protein 1 OS=Homo sapiens GN=DDB1 PE=1 SV=1	0	113.599	22	23	67	23	1140	126.9	5.26	207.1	23	cell-cell signaling;cell cycle OR cell proliferation;cell organization and biogenesis;protein metabolism;DNA metabolism;other metabolic processes;stress response;signal transduction;other biological processes	nucleus;other cell component	nucleic acid binding activity;other molecular function	Pf03178, Pf10433	1642	ENSG00000167986	DDB1	A6NG77; B2R648; B4DG00; hsa:1642; O15176; Q13289; Q16531; Q58F96	Hippo-Merlin signaling dysregulation; Hepatitis B infection; Nucleotide excision repair; DNA repair pathways, full network; Nucleotide excision repair in xeroderma pigmentosum	Neddylation; Dual incision in TC-NER; Gap-filling DNA repair synthesis and ligation in TC-NER; Recognition of DNA damage by PCNA-containing replication complex; Dual Incision in GG-NER; Formation of TC-NER Pre-Incision Complex; Formation of Incision Complex in GG-NER; DNA Damage Recognition in GG-NER	14	0	0.873	1.02	1.168	0.999813	0.95404	0.910784	103.7	90.5	105.8	12.64	10.35	4.51	6754.7	4527.6	4223.6	5036	5687.5	4678.6	6467	3436.5	2896.5	4775.4
FALSE	High	Master Protein	Q9NR30	Nucleolar RNA helicase 2 OS=Homo sapiens GN=DDX21 PE=1 SV=5	0	113.165	32	20	59	19	783	87.3	9.28	202.53	20	cell organization and biogenesis;RNA metabolism OR transcription;other metabolic processes;stress response;other biological processes	cytosol;mitochondrion;nucleus;other cell component	enzyme regulator activity;nucleic acid binding activity;other molecular function	Pf00270, Pf00271, Pf08152	9188	ENSG00000165732	DDX21	B2RDL0; hsa:9188; Q13436; Q5VX41; Q68D35; Q9NR30	10q11.21q11.23 copy number variation syndrome; Rubinstein-Taybi syndrome 1	B-WICH complex positively regulates rRNA expression; Major pathway of rRNA processing in the nucleolus and cytosol	4	1	0.988	0.985	0.997	0.94341	0.975679	0.913803	100.9	99.7	99.4	10.68	5.47	4.65	9237.4	5322.2	4671.3	9037.2	9717.4	6020.4	10504.1	5768.2	4608.4	6519.3
FALSE	High	Master Protein	P48634	Protein PRRC2A OS=Homo sapiens GN=PRRC2A PE=1 SV=3	0	112.817	18	26	57	26	2157	228.7	9.45	180.77	26	other biological processes	plasma membrane;other membranes;cytosol;nucleus		Pf07001	7916	ENSG00000204469; ENSG00000206427; ENSG00000225164; ENSG00000225748; ENSG00000226618; ENSG00000231370; ENSG00000231825	PRRC2A	B0UX77; B0UZE9; B0UZL3; hsa:7916; O95875; P48634; Q05BK4; Q4LE37; Q5SQ29; Q5SQ30; Q5ST84; Q5STX6; Q5STX7; Q68DW9; Q6P9P7; Q6PIN1; Q8MGQ9; Q96QC6			0	0	0.938	0.946	1.008	0.991849	0.999298	0.934433	104	97.6	98.4	9.87	13.43	3.28	5079.5	3360.8	3053.9	3925	4332.1	3452.6	4021.6	2774.7	2338.2	3574.1
FALSE	High	Master Protein	O75955	Flotillin-1 OS=Homo sapiens GN=FLOT1 PE=1 SV=3	0	111.971	52	18	66	18	427	47.3	7.49	222.85	18	cell organization and biogenesis;stress response;transport;developmental processes;signal transduction;other biological processes	plasma membrane;other membranes;cytoskeleton;other cytoplasmic organelle;other cell component	signal transduction activity or receptor binding;other molecular function	Pf01145	10211	ENSG00000137312; ENSG00000206379; ENSG00000206480; ENSG00000230143; ENSG00000232280	FLOT1	B4DVY7; hsa:10211; O75955; Q969J8; Q9UHW1; Q9UNV8	Angiopoietin-like protein 8 regulatory pathway; Insulin signaling	RHOC GTPase cycle; RHOA GTPase cycle; RHOB GTPase cycle; Regulation of necroptotic cell death; Synaptic adhesion-like molecules	8	0	0.824	0.958	1.163	0.995969	0.993015	0.916616	107.9	88.8	103.3	16.44	6.89	12.23	9413.2	6207	5561.8	5965	7234.6	5262.8	8997.3	4584.6	3674.4	5062.1
FALSE	High	Master Protein	P25205	DNA replication licensing factor MCM3 OS=Homo sapiens GN=MCM3 PE=1 SV=3	0	110.966	43	26	41	26	808	90.9	5.77	141.96	26	cell cycle OR cell proliferation;cell organization and biogenesis;DNA metabolism;other metabolic processes;stress response;other biological processes	cytoskeleton;nucleus;other cell component	nucleic acid binding activity;other molecular function	Pf00493, Pf14551, Pf17207, Pf17855	4172	ENSG00000112118	MCM3	B4DWW4; hsa:4172; P25205; Q92660; Q9BTR3; Q9NUE7	Cell cycle; Retinoblastoma gene in cancer; Ciliary landscape; G1 to S cell cycle control; DNA replication	Orc1 removal from chromatin; Assembly of the pre-replicative complex; Activation of ATR in response to replication stress; Activation of the pre-replicative complex; Unwinding of DNA	11	0	0.829	0.887	1.069	0.997972	0.973893	0.992916	110.5	91.6	97.9	6.69	8.96	5.51	6717.3	3542.9	3418.2	5745.6	6248.5	3626.6	6273.4	3304.3	2908.2	4724.1
FALSE	High	Master Protein	P09874	Poly [ADP-ribose] polymerase 1 OS=Homo sapiens GN=PARP1 PE=1 SV=4	0	110.516	29	24	61	24	1014	113	8.88	196.82	24	cell organization and biogenesis;protein metabolism;DNA metabolism;RNA metabolism OR transcription;other metabolic processes;stress response;signal transduction;other biological processes	cytosol;mitochondrion;nucleus;other cell component	nucleic acid binding activity;other molecular function	Pf00533, Pf00644, Pf00645, Pf02877, Pf05406, Pf08063, Pf21728	142	ENSG00000143799	PARP1	B1ANJ4; hsa:142; P09874; Q8IUZ9	Corticotropin-releasing hormone signaling pathway; Nanoparticle triggered regulated necrosis; Fas ligand pathway and stress induction of heat shock proteins; NAD metabolism, sirtuins and aging; NAD+ metabolism; NAD+ biosynthetic pathways; Breast cancer pathway; Acute viral myocarditis; Joubert syndrome; Male infertility; Base excision repair; IL-18 signaling pathway; DNA repair pathways, full net…	SUMOylation of DNA damage response and repair proteins; Formation of Incision Complex in GG-NER; Downregulation of SMAD2/3:SMAD4 transcriptional activity; HDR through MMEJ (alt-NHEJ); DNA Damage Recognition in GG-NER; vRNA Synthesis; POLB-Dependent Long Patch Base Excision Repair; Dual Incision in GG-NER	25	0	0.915	0.905	0.989	0.998536	0.979856	0.894079	106.4	97.4	96.3	18.06	15.77	13.77	13241.9	5069.3	4768.7	10160.7	9542	6710.8	12137.8	5450.1	5346.8	9711.1
FALSE	High	Master Protein	P06733	Alpha-enolase OS=Homo sapiens GN=ENO1 PE=1 SV=2	0	110.363	53	17	76	17	434	47.1	7.39	261.97	17	other metabolic processes;other biological processes	plasma membrane;other membranes;cytosol;cytoskeleton;nucleus;other cell component	nucleic acid binding activity;other molecular function	Pf00113, Pf03952	2023	ENSG00000074800	ENO1	B2RD59; hsa:2023; P06733; P22712; Q16704; Q4TUS4; Q53FT9; Q53HR3; Q658M5; Q6GMP2; Q71V37; Q7Z3V6; Q8WU71; Q96GV1; Q9BT62; Q9UCH6; Q9UM55	Clear cell renal cell carcinoma pathways; Metabolic reprogramming in colon cancer; Aerobic glycolysis; IL-18 signaling pathway; Glycolysis and gluconeogenesis; Metabolic Epileptic Disorders	Gluconeogenesis; Glycolysis; Manipulation of host energy metabolism	9	0	0.312	0.604	1.938	2.4192e-09	0.0138447	1.7064e-06	156.6	48.8	94.6	48.27	56.02	53.94	24786.9	4537.3	7253.9	27542	21349	5155.9	21303.9	4078.3	3845.4	14614.7
FALSE	High	Master Protein	P98175	RNA-binding protein 10 OS=Homo sapiens GN=RBM10 PE=1 SV=3	0	109.963	33	22	54	21	930	103.5	5.97	215.83	22	cell cycle OR cell proliferation;RNA metabolism OR transcription;other metabolic processes;other biological processes	nucleus;other cell component	nucleic acid binding activity;other molecular function	Pf00076, Pf00641, Pf01585, Pf17780	8241	ENSG00000182872	RBM10	A0A0A0MR66; C4AM81; hsa:8241; P98175; Q14136; Q5JRR2; Q9BTE4; Q9BTX0; Q9NTB1		mRNA Splicing - Major Pathway; Processing of Capped Intron-Containing Pre-mRNA	2	1	0.822	0.878	1.068	0.994052	0.966755	0.992916	111.1	91.3	97.6	18.22	14.49	11.42	10932.9	9616.6	8640.6	10122.7	12143.8	8832.1	10527	7528.2	5378.3	8132.8
FALSE	High	Master Protein	Q9UHB6	LIM domain and actin-binding protein 1 OS=Homo sapiens GN=LIMA1 PE=1 SV=1	0	109.135	40	25	52	25	759	85.2	6.84	168.37	25	cell organization and biogenesis;other metabolic processes;transport;other biological processes	plasma membrane;other membranes;cytosol;cytoskeleton;other cell component	cytoskeletal activity;other molecular function	Pf00412	51474	ENSG00000050405	LIMA1	B2RB09; hsa:51474; Q2TAN7; Q59FE8; Q9BVF2; Q9H8J1; Q9HBN5; Q9NX96; Q9NXC3; Q9NXU6; Q9P0H8; Q9UHB5; Q9UHB6			0	0	1.442	0.811	0.562	0.0178196	0.768659	6.0567e-08	92.2	133	74.8	29.68	39.4	22.61	8185.6	3981.9	1667.2	5697.5	6989.8	5711.9	15781.5	8488.5	5400	3396.2
FALSE	High	Master Protein	Q9Y520	Protein PRRC2C OS=Homo sapiens GN=PRRC2C PE=1 SV=4	0	108.477	13	29	53	29	2896	316.7	9.13	179.43	29	cell organization and biogenesis;other biological processes	cytosol;other cell component		Pf07001	23215	ENSG00000117523	PRRC2C	hsa:23215; Q05DM8; Q49A39; Q6PD54; Q9H2N2; Q9HA05; Q9NSM8; Q9NXL3; Q9UF29; Q9UPQ6; Q9Y520	VEGFA-VEGFR2 signaling		1	0	0.935	0.896	0.958	0.993385	0.974535	0.785852	106	99.1	94.9	7.91	11.12	4.67	5755.4	3370.7	3186.1	4192.1	4671.7	3614	4574.1	3152.5	2766.1	3858.1
FALSE	High	Master Protein	Q15029	116 kDa U5 small nuclear ribonucleoprotein component OS=Homo sapiens GN=EFTUD2 PE=1 SV=1	0	107.91	35	26	46	25	972	109.4	5	163.07	26	protein metabolism;RNA metabolism OR transcription;other metabolic processes;other biological processes	cytosol;nucleus;other cell component	nucleic acid binding activity;other molecular function	Pf00009, Pf00679, Pf03144, Pf03764, Pf14492, Pf16004	9343	ENSG00000108883	EFTUD2	B4DK30; B4DMC0; D3DX58; hsa:9343; K7EJ81; Q15029; Q9BUR0	mRNA processing; Ciliary landscape	mRNA Splicing - Major Pathway; mRNA Splicing - Minor Pathway	4	0	0.852	0.95	1.114	0.998536	0.999298	0.975361	107.1	91.3	101.7	6.86	7.42	3.44	6982.9	4489.4	4153.5	5804.4	6224	4405.3	6323.5	3528.9	3004.3	4676.8
FALSE	High	Master Protein	P04350	Tubulin beta-4A chain OS=Homo sapiens GN=TUBB4A PE=1 SV=2	0	107.746	48	15	115	1	444	49.6	4.88	360.44	15	cell cycle OR cell proliferation;cell organization and biogenesis;other biological processes	cytosol;cytoskeleton;other cell component	cytoskeletal activity;other molecular function	Pf00091, Pf03953	10382	ENSG00000104833	TUBB4A	B3KQP4; hsa:10382; P04350; Q969E5	Alzheimer's disease and miRNA effects; Pathogenic Escherichia coli infection; Parkin-ubiquitin proteasomal system pathway; Alzheimer's disease	Translocation of SLC2A4 (GLUT4) to the plasma membrane; Intraflagellar transport; Recycling pathway of L1; COPI-dependent Golgi-to-ER retrograde traffic; Separation of Sister Chromatids; The role of GTSE1 in G2/M progression after G2 checkpoint; Microtubule-dependent trafficking of connexons from Golgi to the plasma membrane; Gap junction assembly; MHC class II antigen presentation; Resolution of…	41	0	1.149	1.219	1.06	0.359217	0.362517	0.975361	89.1	102.4	108.5	16.08	9.66	4.68	314.8	226	236	276.7	301.1	270.6	442.4	228.1	172	298.1
FALSE	High	Master Protein	P49368	T-complex protein 1 subunit gamma OS=Homo sapiens GN=CCT3 PE=1 SV=4	0	106.874	43	22	54	22	545	60.5	6.49	170.38	22	protein metabolism;other metabolic processes;other biological processes	cytosol;cytoskeleton;other cell component	other molecular function	Pf00118	7203	ENSG00000163468	CCT3	A6NE14; hsa:7203; P49368; Q5SZY1; Q9BR64	16p11.2 proximal deletion syndrome	Formation of tubulin folding intermediates by CCT/TriC; BBSome-mediated cargo-targeting to cilium; Association of TriC/CCT with target proteins during biosynthesis; Cooperation of PDCL (PhLP1) and TRiC/CCT in G-protein beta folding; Prefoldin mediated transfer of substrate to CCT/TriC; Folding of actin by CCT/TriC	7	0	0.898	0.983	1.095	0.999382	0.975679	0.992916	104.2	93.5	102.4	15.13	12.35	9.05	7658.6	3384.6	2868.2	6269.6	5559.1	3864.2	6400.2	2849.7	2667.7	4705.3
FALSE	High	Master Protein	contaminant_INT-STD1	BSA	0	106.663	40	23	89	23	607	69.2	6.11	283.93	23											0	0	0.816	0.771	0.945	0.990342	0.567488	0.715576	116	94.6	89.4	14.97	35.51	7.16	22806.4	14342.1	11950.6	13412.9	21375	13078.4	19267	9716.6	10814.7	25175.8
FALSE	High	Master Protein	P06748	Nucleophosmin OS=Homo sapiens GN=NPM1 PE=1 SV=2	0	106.475	47	14	87	14	294	32.6	4.78	296.63	14	cell cycle OR cell proliferation;cell organization and biogenesis;DNA metabolism;other metabolic processes;stress response;transport;signal transduction;other biological processes	cytosol;cytoskeleton;translational apparatus;nucleus;other cell component	enzyme regulator activity;translation activity;nucleic acid binding activity;other molecular function	Pf03066, Pf16276	4869	ENSG00000181163	NPM1	A8K3N7; B5BU00; D3DQL6; hsa:4869; P06748; P08693; Q12826; Q13440; Q13441; Q14115; Q5EU94; Q5EU95; Q5EU96; Q5EU97; Q5EU98; Q5EU99; Q6V962; Q8WTW5; Q96AT6; Q96DC4; Q96EA5; Q9BYG9; Q9UDJ7		TFAP2A acts as a transcriptional repressor during retinoic acid induced cell differentiation; TP53 regulates transcription of additional cell cycle genes whose exact role in the p53 pathway remain uncertain; PKR-mediated signaling; Nuclear import of Rev protein; Deposition of new CENPA-containing nucleosomes at the centromere; SUMOylation of transcription cofactors; ALK mutants bind TKIs; Signali…	10	0	0.861	0.848	0.986	0.999587	0.925559	0.887959	110.7	95.3	94	10.18	5.53	4.73	21891.3	11191.1	8793.8	18082.7	18457.4	11434.4	20425.7	10557.4	9036.7	13658
FALSE	High	Master Protein	Q8N163	Cell cycle and apoptosis regulator protein 2 OS=Homo sapiens GN=CCAR2 PE=1 SV=2	0	104.381	32	24	69	24	923	102.8	5.22	226.43	24	cell-cell signaling;cell cycle OR cell proliferation;cell organization and biogenesis;RNA metabolism OR transcription;other metabolic processes;stress response;signal transduction;other biological processes	cytoskeleton;mitochondrion;nucleus;other cell component	enzyme regulator activity;other molecular function	Pf14443, Pf14444, Pf19256, Pf19257	57805	ENSG00000158941	CCAR2	A6NL03; B2RB79; D3DSR6; hsa:57805; Q6P0Q9; Q8N163; Q8N3G7; Q8N8M1; Q8TF34; Q9H9Q9; Q9HD12; Q9NT55	TAR syndrome	Regulation of HSF1-mediated heat shock response	2	0	0.912	0.988	1.084	0.998536	0.974535	0.994097	103.5	94.3	102.2	12.97	20.68	3.13	8513	5785.8	5460.9	6354.7	7586.1	6937.2	6554	4595.7	4068.5	6694.3
FALSE	High	Master Protein	O43314	Inositol hexakisphosphate and diphosphoinositol-pentakisphosphate kinase 2 OS=Homo sapiens GN=PPIP5K2 PE=1 SV=3	0	102.121	22	22	52	22	1243	140.3	8.22	167.06	22	other metabolic processes;other biological processes	cytosol	kinase activity;other molecular function	Pf00328, Pf18086	23262	ENSG00000145725	PPIP5K2	A1NI53; A6NGS8; hsa:23262; O43314; Q8TB50		Synthesis of pyrophosphates in the cytosol	1	0	0.862	0.937	1.087	0.999813	0.999298	0.992916	107.2	92.4	100.4	16.05	15.35	3.71	5951.8	4111.6	3964.2	4281.2	5131.2	4107.7	4617.9	2988.1	2464.3	4064.4
FALSE	High	Master Protein	P07814	Bifunctional glutamate/proline--tRNA ligase OS=Homo sapiens GN=EPRS PE=1 SV=5	0	99.408	19	20	48	20	1512	170.5	7.33	172.56	20	cell organization and biogenesis;protein metabolism;RNA metabolism OR transcription;other metabolic processes;stress response;other biological processes	plasma membrane;other membranes;cytosol;other cell component	nucleic acid binding activity;other molecular function	Pf00458, Pf00587, Pf00749, Pf03129, Pf03950, Pf09180, Pf20974	2058	ENSG00000136628	EPRS1	A0AVA9; B9EGH3; hsa:2058; P07814; Q05BP6; Q05DF8; Q5DSM1; Q5H9S5; Q6PD57; Q86X73	Parkinson's disease pathway; VEGFA-VEGFR2 signaling; Amino acid metabolism	tRNA modification in the nucleus and cytosol; Selenoamino acid metabolism; Cytosolic tRNA aminoacylation	6	0	0.891	0.999	1.121	0.999578	0.973893	0.975361	103.8	92.5	103.7	11.49	7.28	5.4	5692.2	2573.1	2342.1	4517.7	4652.6	3210.8	5453.5	2746.5	2331.8	3794.4
FALSE	High	Master Protein	P42704	Leucine-rich PPR motif-containing protein, mitochondrial OS=Homo sapiens GN=LRPPRC PE=1 SV=3	0	98.137	22	25	45	25	1394	157.8	6.13	133.75	25	RNA metabolism OR transcription;other metabolic processes;transport;other biological processes	other membranes;cytoskeleton;mitochondrion;nucleus;other cell component	cytoskeletal activity;nucleic acid binding activity;other molecular function	Pf01535	10128	ENSG00000138095	LRPPRC	A0PJE3; A8K1V1; hsa:10128; P42704; Q53PC0; Q53QN7; Q6ZUD8; Q7Z7A6; Q96D84	Ciliary landscape	Respiratory electron transport; TP53 Regulates Metabolic Genes; Cytoprotection by HMOX1; Mitochondrial RNA degradation	5	0	0.931	0.937	1.006	0.995046	0.999298	0.926154	104.6	97.4	98	11.89	6.95	5.34	4242.4	2153.9	1762.5	3815.9	3557.9	2466.9	4576.9	1964.1	2028.1	2702.5
FALSE	High	Master Protein	P05023	Sodium/potassium-transporting ATPase subunit alpha-1 OS=Homo sapiens GN=ATP1A1 PE=1 SV=1	0	98.078	25	19	37	19	1023	112.8	5.49	128.64	19	transport;other biological processes	plasma membrane;other membranes;cytoskeleton;ER/Golgi;other cell component	transporter activity;other molecular function	Pf00122, Pf00689, Pf00690, Pf13246	476	ENSG00000163399	ATP1A1	B2RBR6; B7Z2T5; B7Z3U6; F5H3A1; hsa:476; P05023; Q16689; Q6LDM4; Q9UCN1; Q9UJ20; Q9UJ21	Pre-implantation embryo; Proximal tubule transport; Arsenic metabolism and reactive oxygen species generation	Potential therapeutics for SARS; Ion homeostasis; Ion transport by P-type ATPases	6	0	0.966	1.137	1.177	0.973554	0.599563	0.893386	96.7	93.4	109.9	6.45	7.4	4	7001.6	3914.7	3523.2	6414.8	6216.2	4589.7	8066.1	3819.4	3256	5214.8
FALSE	High	Master Protein	P55072	Transitional endoplasmic reticulum ATPase OS=Homo sapiens GN=VCP PE=1 SV=4	0	97.649	36	17	36	17	806	89.3	5.26	137.51	17	cell cycle OR cell proliferation;cell organization and biogenesis;protein metabolism;DNA metabolism;other metabolic processes;stress response;transport;signal transduction;other biological processes	non-structural extracellular;other membranes;cytosol;ER/Golgi;nucleus;other cytoplasmic organelle;other cell component	signal transduction activity or receptor binding;enzyme regulator activity;other molecular function	Pf00004, Pf02359, Pf02933, Pf17862	7415	ENSG00000165280	VCP	B2R5T8; P55072; Q0V924; Q2TAI5; Q969G7; Q9UCD5; V9HW80	Alstrom syndrome; Clock-controlled autophagy in bone metabolism; HDAC6 interactions in the central nervous system	ABC-family proteins mediated transport; Hedgehog ligand biogenesis; Hh mutants are degraded by ERAD; Defective CFTR causes cystic fibrosis; Neddylation; KEAP1-NFE2L2 pathway; E3 ubiquitin ligases ubiquitinate target proteins; Aggrephagy; Neutrophil degranulation; Attachment and Entry; Attachment and Entry; Ovarian tumor domain proteases; Josephin domain DUBs; Protein methylation; RHOH GTPase cycl…	21	0	0.759	0.87	1.146	0.888957	0.95404	0.94534	114.1	86.6	99.3	17.78	12.1	12.04	6618.3	2656.2	2329.6	5215.6	4897.4	2855.3	5328.8	2469.5	2258.1	3909.1
FALSE	High	Master Protein	Q08211	ATP-dependent RNA helicase A OS=Homo sapiens GN=DHX9 PE=1 SV=4	0	97.367	26	23	42	23	1270	140.9	6.84	155.78	23	cell organization and biogenesis;DNA metabolism;RNA metabolism OR transcription;other metabolic processes;stress response;transport;other biological processes	cytosol;cytoskeleton;nucleus;other cell component	translation activity;nucleic acid binding activity;other molecular function	Pf00035, Pf00270, Pf00271, Pf04408, Pf07717, Pf21010	1660	ENSG00000135829	DHX9	B2RNV4; hsa:1660; Q05CI5; Q08211; Q12803; Q32Q22; Q5VY62; Q6PD69; Q99556	MECP2 and associated Rett syndrome; mRNA processing	mRNA Splicing - Major Pathway; PKR-mediated signaling; RIP-mediated NFkB activation via ZBP1; DEx/H-box helicases activate type I IFN and inflammatory cytokines production	6	0	0.882	0.92	1.043	0.999813	0.989758	0.975361	107.1	94.4	98.5	3.15	6.59	4.03	6949.3	4254	3536.2	6117.6	6405.7	4339.9	6525.4	3890.5	3063.2	4522.7
FALSE	High	Master Protein	Q6KC79	Nipped-B-like protein OS=Homo sapiens GN=NIPBL PE=1 SV=2	0	96.819	12	29	57	29	2804	315.9	7.91	159.67	29	cell cycle OR cell proliferation;cell organization and biogenesis;DNA metabolism;stress response;developmental processes;other biological processes	cytosol;nucleus;other cell component	other molecular function	Pf12765, Pf12830	25836	ENSG00000164190	NIPBL	hsa:25836; Q6KC79; Q6KCD6; Q6N080; Q6ZT92; Q7Z2E6; Q8N4M5; Q9Y6Y3; Q9Y6Y4	Cohesin complex - Cornelia de Lange syndrome; NIPBL role in DNA damage - Cornelia de Lange syndrome	Cohesin Loading onto Chromatin	3	0	0.927	0.943	1.018	0.997958	0.999298	0.953225	104.5	96.9	98.6	16.87	16.72	8.19	9635.9	6675.2	6335.1	6674.3	8127.7	6500.7	6795.9	5202.7	4374.4	6596.9
FALSE	High	Master Protein	P16615	Sarcoplasmic/endoplasmic reticulum calcium ATPase 2 OS=Homo sapiens GN=ATP2A2 PE=1 SV=1	0	96.724	25	19	39	11	1042	114.7	5.34	132.19	19	cell adhesion;cell organization and biogenesis;other metabolic processes;stress response;transport;signal transduction;other biological processes	plasma membrane;other membranes;cytosol;ER/Golgi;other cell component	transporter activity;nucleic acid binding activity;other molecular function	Pf00122, Pf00689, Pf00690, Pf00702, Pf13246	488	ENSG00000174437	ATP2A2	A6NDN7; B4DF05; hsa:488; P16614; P16615; Q86VJ2	Alzheimer's disease and miRNA effects; Arrhythmogenic right ventricular cardiomyopathy; Endothelin pathways; Myometrial relaxation and contraction pathways; Alzheimer's disease; Calcium regulation in cardiac cells	Ion homeostasis; Ion transport by P-type ATPases; Pre-NOTCH Processing in Golgi; Reduction of cytosolic Ca++ levels	10	8	0.94	1.115	1.186	0.990254	0.683774	0.875055	98.2	92.3	109.5	3.05	6.35	4.43	4584.4	2724.9	2499.3	3800.3	4147.6	2970.1	4881.2	2554.3	2095.7	3337.7
FALSE	High	Master Protein	Q96LB3	Intraflagellar transport protein 74 homolog OS=Homo sapiens GN=IFT74 PE=1 SV=1	0	96.535	40	21	39	21	600	69.2	6	144.54	21	cell cycle OR cell proliferation;cell organization and biogenesis;transport;developmental processes;signal transduction;other biological processes	cytoskeleton;nucleus;other cell component	cytoskeletal activity;other molecular function		80173	ENSG00000096872	IFT74	hsa:80173; Q3B789; Q5VY34; Q6PGQ8; Q96LB3; Q9H643; Q9H8G7	Ciliary landscape; Genes related to primary cilium development (based on CRISPR); Alstrom syndrome; Bardet-Biedl syndrome	Intraflagellar transport	5	0	0.893	1.004	1.124	0.999382	0.973893	0.975361	103.6	92.5	104	19.71	17.88	3.28	5093.1	3812.2	3546.6	3540	4421	3801.2	3856.3	2650.2	2360.4	3724.9
FALSE	High	Master Protein	P13010	X-ray repair cross-complementing protein 5 OS=Homo sapiens GN=XRCC5 PE=1 SV=3	0	94.108	43	23	58	23	732	82.7	5.81	175.93	23	cell cycle OR cell proliferation;cell organization and biogenesis;DNA metabolism;other metabolic processes;stress response;developmental processes;other biological processes	non-structural extracellular;plasma membrane;other membranes;cytosol;nucleus;other cell component	enzyme regulator activity;nucleic acid binding activity;other molecular function	Pf02735, Pf03730, Pf03731, Pf08785	7520	ENSG00000079246	XRCC5	A8K3X5; hsa:7520; P13010; Q0Z7V0; Q4VBQ5; Q53HH7; Q7M4N0; Q9UCQ0; Q9UCQ1	Non-homologous end joining; Male infertility; DNA repair pathways, full network; p53 transcriptional gene network	Neutrophil degranulation; Cytosolic sensors of pathogen-associated DNA ; Nonhomologous End-Joining (NHEJ); 2-LTR circle formation; IRF3-mediated induction of type I IFN	9	0	0.95	0.89	0.937	0.990247	0.973893	0.668044	105.6	100.4	94	9.29	13.88	7.7	13071.6	6213.9	5388.7	9956.8	10225.8	7767.9	12420.8	5991.8	5917.9	10319.8
FALSE	High	Master Protein	O43660	Pleiotropic regulator 1 OS=Homo sapiens GN=PLRG1 PE=1 SV=1	0	93.637	43	19	71	19	514	57.2	9.17	239.95	19	RNA metabolism OR transcription;other metabolic processes;other biological processes	other membranes;nucleus;other cell component		Pf00400	5356	ENSG00000171566	PLRG1	B3KMK4; hsa:5356; O43660; Q3KQY5; Q8WUD8		mRNA Splicing - Major Pathway	1	0	0.805	0.834	1.037	0.990247	0.888799	0.975361	113.7	91.5	94.8	15.81	15.95	8.84	12388.1	9102	9138.2	10289.7	12911.5	9082.8	9780.8	7147.7	5564.6	8460.6
FALSE	High	Master Protein	P68366	Tubulin alpha-4A chain OS=Homo sapiens GN=TUBA4A PE=1 SV=1	0	93.424	41	15	105	3	448	49.9	5.06	333.24	15	cell cycle OR cell proliferation;cell organization and biogenesis	non-structural extracellular;cytosol;cytoskeleton;other cell component	cytoskeletal activity;other molecular function	Pf00091, Pf03953	7277	ENSG00000127824	TUBA4A	A8MUB1; B3KNQ6; hsa:7277; P05215; P68366	Alzheimer's disease and miRNA effects; Pathogenic Escherichia coli infection; Parkin-ubiquitin proteasomal system pathway; Alzheimer's disease; HDAC6 interactions in the central nervous system	Intraflagellar transport; HCMV Early Events; RHO GTPases activate IQGAPs; Recycling pathway of L1; COPI-dependent Golgi-to-ER retrograde traffic; Separation of Sister Chromatids; The role of GTSE1 in G2/M progression after G2 checkpoint; Translocation of SLC2A4 (GLUT4) to the plasma membrane; Microtubule-dependent trafficking of connexons from Golgi to the plasma membrane; Gap junction assembly; …	43	0	1.432	1.674	1.169	0.0205515	0.00026954	0.909817	73.1	104.6	122.3	6.67	13.74	8.71	1360.6	723.6	647.7	947.3	1182.9	1449.8	2164.3	1067.4	780.3	1250.7
FALSE	High	Master Protein	Q13310	Polyadenylate-binding protein 4 OS=Homo sapiens GN=PABPC4 PE=1 SV=1	0	93.283	25	13	52	7	644	70.7	9.26	182.67	13	protein metabolism;RNA metabolism OR transcription;other metabolic processes;stress response;other biological processes	cytosol;nucleus;other cell component	nucleic acid binding activity	Pf00076, Pf00658	8761	ENSG00000090621	PABPC4	B1ANQ8; hsa:8761; Q13310; Q4VC03; Q6P0N3			0	0	0.839	0.872	1.04	0.998536	0.956449	0.975361	110.7	92.8	96.5	5.19	12.22	4.85	9577.2	5759.4	4977	7271.8	7696.5	5729.7	7665.8	4679.3	3441.7	5977.8
FALSE	High	Master Protein	P35221	Catenin alpha-1 OS=Homo sapiens GN=CTNNA1 PE=1 SV=1	0	92.637	30	18	37	18	906	100	6.29	132.67	18	cell adhesion;cell cycle OR cell proliferation;cell organization and biogenesis;stress response;developmental processes;signal transduction;other biological processes	plasma membrane;other membranes;cytosol;cytoskeleton;other cell component	cytoskeletal activity;other molecular function	Pf01044	1495	ENSG00000044115	CTNNA1	hsa:1495; P35221; Q12795; Q8N1C0	Arrhythmogenic right ventricular cardiomyopathy; Apoptosis-related network due to altered Notch3 in ovarian cancer; VEGFA-VEGFR2 signaling; White fat cell differentiation; Endometrial cancer; Mechanoregulation and pathology of YAP/TAZ via Hippo and non-Hippo mechanisms; Hippo-Merlin signaling dysregulation; Pleural mesothelioma	RHO GTPases activate IQGAPs; Myogenesis; VEGFR2 mediated vascular permeability; Adherens junctions interactions; Regulation of CDH11 function; Regulation of CDH19 Expression and Function; CDH11 homotypic and heterotypic interactions	15	0	1.1	1.058	0.962	0.55264	0.90433	0.800018	95	104.5	100.5	13.53	13.61	8.45	4390.8	2402.5	1538.7	3116.7	3131.4	2839.5	5354.2	2533.7	2251.8	2310
FALSE	High	Master Protein	Q8IY67	Ribonucleoprotein PTB-binding 1 OS=Homo sapiens GN=RAVER1 PE=1 SV=1	0	92.065	35	14	72	14	606	63.8	8.48	281.37	14		nucleus;other cell component		Pf00076	125950		RAVER1	A6NMU4; hsa:125950; Q8IY60; Q8IY67; Q8TF24			0	0	0.963	1	1.038	0.974587	0.973893	0.975361	101.2	97.5	101.2	12.69	17.64	4.55	6786.9	4497.2	4177.1	4811.4	5955.8	5204.4	5359.1	3813	3139.8	5103.2
FALSE	High	Master Protein	P11940	Polyadenylate-binding protein 1 OS=Homo sapiens GN=PABPC1 PE=1 SV=2	0	91.751	27	14	59	8	636	70.6	9.5	199.14	14	RNA metabolism OR transcription;other metabolic processes;other biological processes	cytosol;nucleus;other cell component	nucleic acid binding activity	Pf00076, Pf00658	26986	ENSG00000070756	PABPC1	hsa:26986; P11940; Q15097; Q93004	Translation factors; Endoderm differentiation; VEGFA-VEGFR2 signaling; Acute viral myocarditis	L13a-mediated translational silencing of Ceruloplasmin expression; Translation initiation complex formation; AUF1 (hnRNP D0) binds and destabilizes mRNA; Regulation of expression of SLITs and ROBOs; Deadenylation of mRNA; M-decay: degradation of maternal mRNAs by maternally stored factors; Nonsense Mediated Decay (NMD) enhanced by the Exon Junction Complex (EJC); Nonsense Mediated Decay (NMD) ind…	13	7	0.815	0.86	1.055	0.990254	0.946153	0.987585	112.2	91.4	96.4	6.04	12.41	3.92	15700.7	9535.8	8163.2	11646.2	12599.3	9239.3	11940.8	7451.2	5635.5	9609.2
FALSE	High	Master Protein	P50991	T-complex protein 1 subunit delta OS=Homo sapiens GN=CCT4 PE=1 SV=4	0	91.738	49	18	43	18	539	57.9	7.83	156.38	18	protein metabolism;other metabolic processes;other biological processes	cytosol;cytoskeleton;nucleus;other cell component	other molecular function	Pf00118	10575	ENSG00000115484	CCT4	B2R6I3; B7Z8B1; F5H5W3; hsa:10575; O14870; P50991; Q53QP9; Q96C51	16p11.2 proximal deletion syndrome	Formation of tubulin folding intermediates by CCT/TriC; BBSome-mediated cargo-targeting to cilium; Association of TriC/CCT with target proteins during biosynthesis; Cooperation of PDCL (PhLP1) and TRiC/CCT in G-protein beta folding; Prefoldin mediated transfer of substrate to CCT/TriC; Folding of actin by CCT/TriC	7	0	0.787	0.947	1.203	0.965665	0.999298	0.828692	109.7	86.4	103.9	21.48	14.67	13.05	8660.9	3332.7	3139.7	7688.8	6413.1	3909.5	7266.3	3085.2	2811.5	5230
FALSE	High	Master Protein	P21333	Filamin-A OS=Homo sapiens GN=FLNA PE=1 SV=4	0	91.705	12	24	33	21	2647	280.6	6.06	117.46	24	cell cycle OR cell proliferation;cell organization and biogenesis;protein metabolism;RNA metabolism OR transcription;other metabolic processes;stress response;transport;developmental processes;signal transduction;other biological processes	non-structural extracellular;plasma membrane;other membranes;cytosol;cytoskeleton;ER/Golgi;nucleus;other cell component	signal transduction activity or receptor binding;cytoskeletal activity;other molecular function	Pf00307, Pf00630	2316	ENSG00000196924	FLNA	E9KL45; hsa:2316; P21333; Q5HY53; Q5HY55; Q8NF52	Androgen receptor signaling pathway; Prolactin signaling pathway; Focal adhesion; Hypothesized pathways in pathogenesis of cardiovascular disease; MAPK signaling pathway; IL-4 signaling pathway; Ebola virus infection in host; Joubert syndrome; NPHP1 deletion syndrome	OAS antiviral response; Platelet degranulation ; RHO GTPases activate PAKs; GP1b-IX-V activation signalling; Cell-extracellular matrix interactions	14	3	0.831	0.943	1.135	0.997972	0.999298	0.964281	108.1	89.9	102	13.47	7.44	10.85	5114	2254	1937.3	3972.9	3861.7	2484.9	4486.7	2099.4	1888.7	2980.4
FALSE	High	Master Protein	Q8NHY2	E3 ubiquitin-protein ligase RFWD2 OS=Homo sapiens GN=RFWD2 PE=1 SV=1	0	91.508	32	18	49	18	731	80.4	6.84	179.85	18	protein metabolism;other metabolic processes;other biological processes	cytosol;nucleus;other cell component	other molecular function	Pf00400, Pf13923	64326	ENSG00000143207	COP1	E9PKI0; Q504W6; Q6H103; Q8NHY2; Q9H6L7; X5D9B4		Neddylation; Autodegradation of the E3 ubiquitin ligase COP1	2	0	0.874	0.91	1.042	0.999813	0.988729	0.975361	107.8	94.1	98.1	17.45	11.97	3.81	7155.3	5329.5	5163	5441.9	6940	5030.6	6504.1	4028.7	3254.8	5459.3
FALSE	High	Master Protein	P04075	Fructose-bisphosphate aldolase A OS=Homo sapiens GN=ALDOA PE=1 SV=2	0	91.349	59	17	44	14	364	39.4	8.09	176.18	17	cell organization and biogenesis;other metabolic processes;other biological processes	non-structural extracellular;cytosol;cytoskeleton;other cell component	cytoskeletal activity;other molecular function	Pf00274	226	ENSG00000149925	ALDOA	B4DXI7; hsa:226; P04075; Q6FH76; Q6FI10; Q96B15; Q9BWD9; Q9UCN2	VEGFA-VEGFR2 signaling; Clear cell renal cell carcinoma pathways; Aerobic glycolysis; 16p11.2 proximal deletion syndrome; Glycolysis and gluconeogenesis; Metabolic Epileptic Disorders; Sudden infant death syndrome (SIDS) susceptibility pathways	Platelet degranulation ; Glycolysis; Gluconeogenesis; Neutrophil degranulation	11	3	0.556	0.787	1.415	0.0404699	0.6451	0.118041	128	71.2	100.8	38.91	34	35.51	8334.9	2062.2	2393.5	8028.9	5999	2584.8	6782.1	1898.7	1890.5	4782.7
FALSE	High	Master Protein	Q12923	Tyrosine-protein phosphatase non-receptor type 13 OS=Homo sapiens GN=PTPN13 PE=1 SV=2	0	90.237	11	24	40	24	2485	276.7	6.42	119.02	24	protein metabolism;other metabolic processes;other biological processes	plasma membrane;other membranes;cytosol;cytoskeleton;nucleus;other cell component	other molecular function	Pf00102, Pf00373, Pf00595, Pf09379, Pf09380, Pf16599	5783	ENSG00000163629	PTPN13	B2RTR0; hsa:5783; Q12923; Q15159; Q15263; Q15264; Q15265; Q15674; Q16826; Q8IWH7; Q9NYN9; Q9UDA8	Apoptosis modulation and signaling; Ectoderm differentiation; Ectoderm differentiation	Synthesis of PIPs at the plasma membrane; RND2 GTPase cycle; RND3 GTPase cycle; RND1 GTPase cycle; Interleukin-37 signaling	8	0	1.178	1.048	0.89	0.291919	0.916853	0.381074	93	109.6	97.5	18.07	21.23	15.25	7172.9	4139.4	2203.3	5161.5	5369.7	4590	9345.8	5251.8	3995.8	3568
FALSE	High	Master Protein	P04899	Guanine nucleotide-binding protein G(i) subunit alpha-2 OS=Homo sapiens GN=GNAI2 PE=1 SV=3	0	89.555	56	17	59	7	355	40.4	5.54	198.42	17	cell-cell signaling;cell cycle OR cell proliferation;signal transduction;other biological processes	plasma membrane;other membranes;cytosol;cytoskeleton;nucleus;other cell component	signal transduction activity or receptor binding;other molecular function	Pf00503	2771	ENSG00000114353	GNAI2	B3KTZ0; B4DYA0; B4E2X5; hsa:2771; P04899; Q6B6N3; Q8IZ71	Thyroid stimulating hormone (TSH) signaling pathway; Corticotropin-releasing hormone signaling pathway; S1P receptor signal transduction; Complement system; G protein signaling pathways; Chemokine signaling pathway; Hippo signaling regulation pathways; Purinergic signaling; Opioid receptor pathways; Calcium regulation in cardiac cells; 5q35 copy number variation; Serotonin HTR1 group and FOS path…	G alpha (i) signalling events; G alpha (z) signalling events; Adenylate cyclase inhibitory pathway; ADP signalling through P2Y purinoceptor 12; G alpha (s) signalling events; Extra-nuclear estrogen signaling; GPER1 signaling; ADORA2B mediated anti-inflammatory cytokines production; Adrenaline,noradrenaline inhibits insulin secretion	22	10	1.294	1.011	0.781	0.105996	0.964474	0.0348422	90.8	117.5	91.8	31.32	31.33	22.31	9603.3	5392.5	1849.7	6397.4	6333.9	6884	16533.5	6598.8	5307.7	4075.3
FALSE	High	Master Protein	Q9UKV8	Protein argonaute-2 OS=Homo sapiens GN=AGO2 PE=1 SV=3	0	89.507	30	20	41	16	859	97.1	9.19	143.84	20	cell organization and biogenesis;protein metabolism;RNA metabolism OR transcription;other metabolic processes;developmental processes;other biological processes	non-structural extracellular;cytosol;nucleus;other cell component	nucleic acid binding activity;other molecular function	Pf02170, Pf02171, Pf08699, Pf16486, Pf16487, Pf16488	27161	ENSG00000123908	AGO2	Q8TCZ5; Q8WV58; Q96ID1; Q9UKV8	exRNA mechanism of action and biogenesis; Fragile X syndrome; Male infertility; Influence of laminopathies on Wnt signaling; Overlap between signal transduction pathways contributing to LMNA laminopathies	MAPK6/MAPK4 signaling; Transcriptional regulation by small RNAs; Estrogen-dependent gene expression; Pre-NOTCH Transcription and Translation; M-decay: degradation of maternal mRNAs by maternally stored factors; TP53 Regulates Metabolic Genes; Ca2+ pathway; Regulation of MECP2 expression and activity; NR1H3 & NR1H2 regulate gene expression linked to cholesterol transport and efflux; MicroRNA (miRN…	24	4	0.919	0.956	1.041	0.998536	0.99603	0.975361	104.3	95.9	99.8	17.57	16.68	5.77	7547.9	5458.3	4980.2	5230.6	6423.2	5731.4	6243.1	4039.5	3375.9	5673.5
FALSE	High	Master Protein	P50990	T-complex protein 1 subunit theta OS=Homo sapiens GN=CCT8 PE=1 SV=4	0	88.978	37	17	34	17	548	59.6	5.6	117.33	17	protein metabolism;other metabolic processes;other biological processes	non-structural extracellular;cytosol;cytoskeleton;nucleus;other cytoplasmic organelle;other cell component	other molecular function	Pf00118	10694	ENSG00000156261; ENSG00000291533	CCT8	A6NN54; B4DEM7; B4DQH4; hsa:10694; P50990; Q4VBP8	16p11.2 proximal deletion syndrome	Neutrophil degranulation; Association of TriC/CCT with target proteins during biosynthesis; Formation of tubulin folding intermediates by CCT/TriC; BBSome-mediated cargo-targeting to cilium; Cooperation of PDCL (PhLP1) and TRiC/CCT in G-protein beta folding; Prefoldin mediated transfer of substrate to CCT/TriC; Folding of actin by CCT/TriC	8	0	0.766	0.947	1.236	0.914871	0.999298	0.694367	110.6	84.7	104.7	24.54	17.19	18.3	8215.9	2925.9	2749.1	7170.8	5973.5	3545.6	6785.7	2713.7	2644	5005
FALSE	High	Master Protein	P14625	Endoplasmin OS=Homo sapiens GN=HSP90B1 PE=1 SV=1	0	88.944	33	24	50	23	803	92.4	4.84	133.08	24	cell organization and biogenesis;protein metabolism;other metabolic processes;stress response;transport;other biological processes	non-structural extracellular;plasma membrane;other membranes;cytosol;ER/Golgi;other cell component	signal transduction activity or receptor binding;nucleic acid binding activity;other molecular function	Pf00183, Pf13589	7184	ENSG00000166598	HSP90B1	hsa:7184; P14625; Q96A97	Photodynamic therapy-induced unfolded protein response; Focal adhesion: PI3K-Akt-mTOR-signaling pathway; Prion disease pathway; PI3K-Akt signaling pathway; Sudden infant death syndrome (SIDS) susceptibility pathways	Regulation of Insulin-like Growth Factor (IGF) transport and uptake by Insulin-like Growth Factor Binding Proteins (IGFBPs); Post-translational protein phosphorylation; Interleukin-4 and Interleukin-13 signaling; Trafficking and processing of endosomal TLR; Scavenging by Class A Receptors; ATF6 (ATF6-alpha) activates chaperone genes	11	0	0.614	0.753	1.227	0.139298	0.517668	0.728483	126.7	77.8	95.5	22.49	18.39	19.08	8875.4	3593.6	3430.7	8770	7619.9	3516.8	7580.2	2971.2	2864.3	5376.1
FALSE	High	Master Protein	P23396	40S ribosomal protein S3 OS=Homo sapiens GN=RPS3 PE=1 SV=2	0	88.62	67	17	68	17	243	26.7	9.66	207.19	17	cell cycle OR cell proliferation;cell organization and biogenesis;protein metabolism;DNA metabolism;other metabolic processes;stress response;other biological processes	plasma membrane;other membranes;cytosol;cytoskeleton;mitochondrion;ER/Golgi;translational apparatus;nucleus;other cell component	cytoskeletal activity;nucleic acid binding activity;other molecular function	Pf00189, Pf07650	6188	ENSG00000149273	RPS3	B2R7N5; hsa:6188; J3KN86; P23396; Q498B5; Q8NI95	Cytoplasmic ribosomal proteins	Regulation of expression of SLITs and ROBOs; L13a-mediated translational silencing of Ceruloplasmin expression; Translation initiation complex formation; Formation of a pool of free 40S subunits; Formation of the ternary complex, and subsequently, the 43S complex; Ribosomal scanning and start codon recognition; GTP hydrolysis and joining of the 60S ribosomal subunit; Major pathway of rRNA process…	19	0	0.921	0.989	1.073	0.998242	0.974535	0.994753	103.1	95	101.9	9.93	13.26	6.61	16532.2	10204.3	10293.9	12939.1	14934.9	11192.2	13888.6	9144.9	7622.9	12552.1
FALSE	High	Master Protein	P68133	Actin, alpha skeletal muscle OS=Homo sapiens GN=ACTA1 PE=1 SV=1	0	88.523	33	11	85	2	377	42	5.39	245.73	11	cell organization and biogenesis;other biological processes	cytosol;cytoskeleton;other cell component	cytoskeletal activity;other molecular function	Pf00022	58	ENSG00000143632	ACTA1	hsa:58; P02568; P68133; P99020; Q5T8M9	Myometrial relaxation and contraction pathways; Fas ligand pathway and stress induction of heat shock proteins; Physico-chemical features and toxicity-associated pathways; Striated muscle contraction pathway; Mechanoregulation and pathology of YAP/TAZ via Hippo and non-Hippo mechanisms; IL-18 signaling pathway; Pleural mesothelioma	Striated Muscle Contraction	8	0	1.418	0.937	0.661	0.0247025	0.999298	0.00011089	89.4	126.8	83.8	19.65	31.06	12.91	2100.3	1200.3	675.6	1768.8	2076.5	1576.1	4076.9	2385.7	1597.6	1312.8
FALSE	High	Master Protein	Q15233	Non-POU domain-containing octamer-binding protein OS=Homo sapiens GN=NONO PE=1 SV=4	0	88.1	39	17	58	15	471	54.2	8.95	197.08	17	DNA metabolism;RNA metabolism OR transcription;other metabolic processes;stress response;other biological processes	nucleus;other cell component	nucleic acid binding activity;other molecular function	Pf00076, Pf08075	4841	ENSG00000147140	NONO	B7Z4C2; D3DVV4; F5GYZ3; hsa:4841; O00201; P30807; Q12786; Q15233; Q9BQC5	mRNA processing		1	2	0.89	0.922	1.036	0.999578	0.99179	0.975361	106.7	95	98.4	10.95	14.09	7.87	13173.5	8255	7107.2	8734.6	10629	7731.1	10382.8	6832.8	7269.4	9264.1
FALSE	High	Master Protein	Q04637	Eukaryotic translation initiation factor 4 gamma 1 OS=Homo sapiens GN=EIF4G1 PE=1 SV=4	0	86.836	19	22	46	20	1599	175.4	5.33	146.76	22	protein metabolism;other metabolic processes;stress response;developmental processes;other biological processes	cytosol;translational apparatus;nucleus;other cell component	nucleic acid binding activity;other molecular function	Pf02020, Pf02847, Pf02854	1981	ENSG00000114867	EIF4G1	D3DNT2; D3DNT4; D3DNT5; E9PFM1; G5E9S1; hsa:1981; O43177; O95066; Q04637; Q5HYG0; Q6ZN21; Q8N102	Translation factors; VEGFA-VEGFR2 signaling; Acute viral myocarditis; Fragile X syndrome; Translation inhibitors in chronically activated PDGFRA cells; Pleural mesothelioma	Regulation of expression of SLITs and ROBOs; L13a-mediated translational silencing of Ceruloplasmin expression; Translation initiation complex formation; Ribosomal scanning and start codon recognition; GTP hydrolysis and joining of the 60S ribosomal subunit; Nonsense Mediated Decay (NMD) enhanced by the Exon Junction Complex (EJC); Nonsense Mediated Decay (NMD) independent of the Exon Junction Co…	20	2	0.822	0.968	1.178	0.994052	0.988729	0.890904	107.5	88.4	104.1	17.16	10.08	12.5	6656.8	2724.2	2310	4975.5	4524.7	2879.2	4929.1	2357.4	2208.6	3672.8
FALSE	High	Master Protein	P55084	Trifunctional enzyme subunit beta, mitochondrial OS=Homo sapiens GN=HADHB PE=1 SV=3	0	85.691	44	18	59	18	474	51.3	9.41	188.88	18	other metabolic processes;other biological processes	other membranes;mitochondrion;ER/Golgi	nucleic acid binding activity;other molecular function	Pf00108, Pf02803	3032	ENSG00000138029	HADHB	B2RB16; B4E2W0; hsa:3032; O14969; P55084; Q53TA6; Q96C77; Q9H3F5; Q9T2V8	Fatty acid beta-oxidation; Valproic acid pathway; Female steroid hormones in cardiomyocyte energy metabolism; Sudden infant death syndrome (SIDS) susceptibility pathways	Acyl chain remodeling of CL; mitochondrial fatty acid beta-oxidation of unsaturated fatty acids; Beta oxidation of decanoyl-CoA to octanoyl-CoA-CoA; Beta oxidation of octanoyl-CoA to hexanoyl-CoA; Beta oxidation of hexanoyl-CoA to butanoyl-CoA; Beta oxidation of myristoyl-CoA to lauroyl-CoA; Beta oxidation of lauroyl-CoA to decanoyl-CoA-CoA; Beta oxidation of palmitoyl-CoA to myristoyl-CoA	12	0	1.092	0.858	0.786	0.578704	0.943437	0.0403835	101.7	111	87.3	17.52	18.7	12.56	13188.7	7171.7	4216.5	10670.8	11632.3	9686.1	20044.7	8700.8	6839.3	7700.8
FALSE	High	Master Protein	Q08431	Lactadherin OS=Homo sapiens GN=MFGE8 PE=1 SV=2	0	85.038	51	15	38	15	387	43.1	8.15	132.26	15											0	0	1.409	0.832	0.591	0.0274467	0.882246	9.8479e-07	92.6	130.4	77	25.69	24.83	20.18	6230.9	3971.4	1596.5	4278.2	5377.2	5237.3	9921.8	5536.2	4637.4	3255
FALSE	High	Master Protein	P54652	Heat shock-related 70 kDa protein 2 OS=Homo sapiens GN=HSPA2 PE=1 SV=1	0	84.503	24	16	90	3	639	70	5.74	235.28	16	cell cycle OR cell proliferation;cell organization and biogenesis;protein metabolism;other metabolic processes;stress response;other biological processes	plasma membrane;other membranes;cytosol;cytoskeleton;nucleus;other cell component	cytoskeletal activity;other molecular function	Pf00012	3306	ENSG00000126803	HSPA2	hsa:3306; P54652; Q15508; Q53XM3; Q9UE78	Parkin-ubiquitin proteasomal system pathway; MAPK signaling pathway; Measles virus infection; 7q11.23 copy number variation syndrome; Urotensin-II-mediated signaling pathway	Regulation of HSF1-mediated heat shock response; Meiotic synapsis; HSP90 chaperone cycle for steroid hormone receptors (SHR) in the presence of ligand; PKR-mediated signaling; Attenuation phase	10	0	0.877	0.846	0.965	0.999813	0.916853	0.69744	110.1	96.6	93.2	11.54	8.15	4.19	134.1	92.7	93.8	135.9	147.1	87.6	172.2	85.1	70.6	109
FALSE	High	Master Protein	P13647	Keratin, type II cytoskeletal 5 OS=Homo sapiens GN=KRT5 PE=1 SV=3	0	83.381	25	17	58	7	590	62.3	7.74	168.24	17	cell organization and biogenesis;other biological processes	cytosol;cytoskeleton;other cell component	bone, tooth or skin structural activity;cytoskeletal activity;other molecular function	Pf00038, Pf16208	3852	ENSG00000186081	KRT5	hsa:3852; P13647; Q6PI71; Q6UBJ0; Q8TA91		Formation of the cornified envelope; Type I hemidesmosome assembly	3	3	1.388	1.194	0.861	0.0350989	0.441816	0.281387	83.8	116.2	100	11.01	88.8	29.08	2132.1	1138.6	890.9	1356.6	1455.7	1657.8	1890.9	1072.5	4867.5	1826.4
FALSE	High	Master Protein	P62873	Guanine nucleotide-binding protein G(I)/G(S)/G(T) subunit beta-1 OS=Homo sapiens GN=GNB1 PE=1 SV=3	0	82.825	49	11	60	5	340	37.4	6	199.19	11	cell-cell signaling;cell cycle OR cell proliferation;developmental processes;signal transduction;other biological processes	plasma membrane;other membranes;cytosol;other cell component	other molecular function	Pf00400	2782	ENSG00000078369	GNB1	B1AJZ7; hsa:2782; P04697; P04901; P62873; Q1RMY8	Nicotine effect on dopaminergic neurons; Thyroid stimulating hormone (TSH) signaling pathway; Corticotropin-releasing hormone signaling pathway; Myometrial relaxation and contraction pathways; G protein signaling pathways; Chemokine signaling pathway; Focal adhesion: PI3K-Akt-mTOR-signaling pathway; PI3K-Akt signaling pathway; Ras signaling; 1p36 copy number variation syndrome; Calcium regulation…	G alpha (12/13) signalling events; Olfactory Signaling Pathway; G alpha (q) signalling events; G alpha (i) signalling events; G alpha (z) signalling events; Synthesis, secretion, and inactivation of Glucagon-like Peptide-1 (GLP-1); ADP signalling through P2Y purinoceptor 12; Extra-nuclear estrogen signaling; GPER1 signaling; ADORA2B mediated anti-inflammatory cytokines production; Sensory percept…	45	7	1.193	0.997	0.835	0.251164	0.973893	0.170539	94	112.2	93.7	28.43	29.02	20.84	10075	5718.2	2170.2	6734.7	6955.5	6591	15193	7479.6	5280.2	4264.5
FALSE	High	Master Protein	O75934	Pre-mRNA-splicing factor SPF27 OS=Homo sapiens GN=BCAS2 PE=1 SV=1	0	81.555	56	11	60	11	225	26.1	5.66	203.57	11	RNA metabolism OR transcription;other metabolic processes	cytoskeleton;nucleus;other cell component		Pf05700	10286	ENSG00000116752	BCAS2	hsa:10286; O75934; Q6FGS0		mRNA Splicing - Major Pathway	1	0	0.823	0.67	0.815	0.995046	0.11759	0.0968265	120.3	99	80.7	13.53	19.26	7.73	15293.8	10550.2	10020.6	11435.2	14229.8	10510.5	11308.2	7781.6	5486.6	10277.1
FALSE	High	Master Protein	P54136	Arginine--tRNA ligase, cytoplasmic OS=Homo sapiens GN=RARS PE=1 SV=2	0	80.136	32	16	39	16	660	75.3	6.68	120.63	16	protein metabolism;RNA metabolism OR transcription;other metabolic processes	cytosol;nucleus;other cell component	nucleic acid binding activity;other molecular function	Pf00750, Pf03485, Pf05746	5917	ENSG00000113643	RARS1	B2RBS9; hsa:5917; P54136; Q53GY4; Q9BWA1	Amino acid metabolism	Cytosolic tRNA aminoacylation; Selenoamino acid metabolism	3	0	0.846	0.938	1.109	0.998536	0.999298	0.984028	107.8	91.2	101.1	7.3	10.2	7.99	6985.8	3576.3	3179.3	5838.1	6080.8	3982.5	7145.3	3295.6	2803.4	4841.9
FALSE	High	Master Protein	O95831	Apoptosis-inducing factor 1, mitochondrial OS=Homo sapiens GN=AIFM1 PE=1 SV=1	0	80.009	32	14	37	14	613	66.9	8.95	135.22	14	cell organization and biogenesis;stress response;transport;developmental processes;signal transduction;other biological processes	other membranes;cytosol;mitochondrion;nucleus;other cell component	nucleic acid binding activity;other molecular function	Pf00070, Pf14721	9131	ENSG00000156709	AIFM1	A4QPB4; B1ALN1; B2RB08; D3DTE9; E9PRR0; O95831; Q1L6K4; Q1L6K6; Q2QKE4; Q5JUZ7; Q6I9X6; Q9Y3I3; Q9Y3I4	Apoptosis modulation and signaling; Nanomaterial induced apoptosis; Apoptosis modulation by HSP70		3	0	1.014	1.206	1.189	0.873147	0.411203	0.8683	93.2	94.5	112.4	7.9	6.89	3.09	4865.7	2517.4	2305	4283.2	4292.3	3373.9	5528.9	2868.9	2352.3	3805.7
FALSE	High	Master Protein	P06576	ATP synthase subunit beta, mitochondrial OS=Homo sapiens GN=ATP5B PE=1 SV=3	0	79.892	39	12	52	12	529	56.5	5.4	201.6	12	other metabolic processes;transport;developmental processes;other biological processes	plasma membrane;other membranes;mitochondrion;other cell component	signal transduction activity or receptor binding;transporter activity;other molecular function	Pf00006, Pf02874	506	ENSG00000110955	ATP5F1B	A8K4X0; hsa:506; P06576; Q14283	Electron transport chain: OXPHOS system in mitochondria; 7q11.23 copy number variation syndrome; Oxidative phosphorylation	Transcriptional activation of mitochondrial biogenesis; Mitochondrial protein import; Mitochondrial protein degradation; Cristae formation; Formation of ATP by chemiosmotic coupling	8	0	0.913	1.034	1.133	0.998536	0.941321	0.967133	101.8	92.9	105.3	17.62	10.18	7.2	8973.2	4872.6	4648	10159.4	9895.1	5692.2	10053.1	4697.5	4252.7	7208.4
FALSE	High	Master Protein	O95425	Supervillin OS=Homo sapiens GN=SVIL PE=1 SV=2	0	79.838	12	22	31	22	2214	247.6	6.98	96.8	22	cell organization and biogenesis;other biological processes	plasma membrane;other membranes;cytosol;cytoskeleton;nucleus;other cell component	cytoskeletal activity;other molecular function	Pf00626, Pf02209	6840	ENSG00000197321	SVIL	D3DRW9; hsa:6840; M1J557; O60611; O60612; O95425; Q5VZK5; Q5VZK6; Q9H1R7			0	0	1.613	1.231	0.763	0.00166852	0.334237	0.0190871	78.1	125.9	96.1	17.51	18.44	14.8	2885.1	1817.6	948.1	2213.4	2514.7	2734.7	5724.2	2700.8	2482.3	2179.5
FALSE	High	Master Protein	Q8N1F7	Nuclear pore complex protein Nup93 OS=Homo sapiens GN=NUP93 PE=1 SV=2	0	79.587	33	22	38	22	819	93.4	5.72	109.26	22	cell organization and biogenesis;other metabolic processes;transport;other biological processes	other membranes;cytosol;cytoskeleton;nucleus	other molecular function	Pf04097	9688	ENSG00000102900	NUP93	B3KPQ8; hsa:9688; Q14705; Q8N1F7		HCMV Early Events; HCMV Late Events; ISG15 antiviral mechanism; Transport of the SLBP independent Mature mRNA; Transport of the SLBP Dependant Mature mRNA; Transport of Mature mRNA Derived from an Intronless Transcript; Transport of Mature mRNA derived from an Intron-Containing Transcript; Rev-mediated nuclear export of HIV RNA; Transport of Ribonucleoproteins into the Host Nucleus; NS1 Mediated …	29	0	0.964	1.134	1.176	0.9737	0.613764	0.894079	96.8	93.4	109.8	5.55	7.98	2.05	6308.2	4043	3689.1	5314.4	5812.3	4693.8	6773.6	3723.7	3091.3	4923.4
FALSE	High	Master Protein	Q9Y230	RuvB-like 2 OS=Homo sapiens GN=RUVBL2 PE=1 SV=3	0	78.627	31	14	33	14	463	51.1	5.64	108.15	14	cell organization and biogenesis;protein metabolism;DNA metabolism;other metabolic processes;stress response;other biological processes	other membranes;cytosol;cytoskeleton;nucleus;other cell component	nucleic acid binding activity;other molecular function	Pf06068, Pf17856	10856	ENSG00000183207	RUVBL2	B3KQ59; E7ETE5; hsa:10856; Q6FIB9; Q6PK27; Q9Y230; Q9Y361		HATs acetylate histones; Telomere Extension By Telomerase	2	0	0.949	1.11	1.17	0.990247	0.703241	0.904427	98.1	93	108.9	6.77	8.82	4.29	5191.4	2960.8	2721.9	4874.3	4811.8	3334.1	6237.1	2971	2596.7	4232.4
FALSE	High	Master Protein	P17066	Heat shock 70 kDa protein 6 OS=Homo sapiens GN=HSPA6 PE=1 SV=2	0	78.44	20	12	59	1	643	71	6.14	162.15	12	protein metabolism;other metabolic processes;stress response	non-structural extracellular;cytosol;cytoskeleton;nucleus;other cell component	other molecular function	Pf00012	3310	ENSG00000173110	HSPA6	hsa:3310; P17066; Q1HBA8; Q8IYK7; Q9BT95	Parkin-ubiquitin proteasomal system pathway; MAPK signaling pathway; Measles virus infection	Regulation of HSF1-mediated heat shock response; Neutrophil degranulation	5	0	1.149	1.441	1.255	0.242917	0.0300839	0.563563	83.6	96	120.4	13.36	9.78	10.54	47.3	20.1	22.1	39	35.3	38.7	55.5	28	26.9	42.7
FALSE	High	Master Protein	P60174	Triosephosphate isomerase OS=Homo sapiens GN=TPI1 PE=1 SV=3	0	78.092	47	10	42	10	286	30.8	5.92	151	10	other metabolic processes	cytosol	other molecular function	Pf00121		ENSPPYG00000004207; ENSPTRG00000004595	TPI1	A0A2J8JEI5; A0A2J8JEJ3; A0A2J8TBG7; A0A6D2X563; H2NGA4			0	0	0.423	0.66	1.562	6.8184e-05	0.0901279	0.00908617	144	60.9	95.1	39.59	45.37	47.76	10163.7	2683.6	3604.4	11654.9	9351.9	2918.3	10324.3	2252.9	2198.1	6470.7
FALSE	High	Master Protein	Q6Y7W6	PERQ amino acid-rich with GYF domain-containing protein 2 OS=Homo sapiens GN=GIGYF2 PE=1 SV=1	0	77.211	19	20	33	20	1299	150	5.54	108.92	20	cell cycle OR cell proliferation;cell organization and biogenesis;protein metabolism;other metabolic processes;stress response;developmental processes;signal transduction;other biological processes	cytosol;ER/Golgi;other cytoplasmic organelle;other cell component	other molecular function	Pf02213	26058	ENSG00000204120	GIGYF2	A6H8W4; B9EG55; E9PBB0; hsa:26058; O75137; Q6Y7W6; Q7Z2Z8; Q7Z3I2; Q96HU4; Q9NV82	VEGFA-VEGFR2 signaling		1	0	0.972	0.957	0.984	0.965665	0.994965	0.886422	102.4	99.6	98	11.22	11.68	4.73	4853.3	3026.4	2747.2	3344.9	3853.5	3287.6	4155.2	2756.8	2140.2	3369.3
FALSE	High	Master Protein	O76031	ATP-dependent Clp protease ATP-binding subunit clpX-like, mitochondrial OS=Homo sapiens GN=CLPX PE=1 SV=2	0	77.079	29	17	34	17	633	69.2	7.58	113.58	17	protein metabolism;other metabolic processes	other membranes;cytosol;mitochondrion;nucleus;other cell component	enzyme regulator activity;other molecular function	Pf07724, Pf10431	10845	ENSG00000166855	CLPX	A1L428; A8K8F1; B9EGI8; hsa:10845; O76031; Q9H4D9		Mitochondrial protein degradation	1	0	0.925	1.047	1.132	0.997972	0.916853	0.968753	101	93.4	105.7	8.7	7.43	5.99	6076	3953	3579.6	4611.8	5810.1	4421.7	6544.5	3571.3	3072.8	4875.5
FALSE	High	Master Protein	A0AVF1	Tetratricopeptide repeat protein 26 OS=Homo sapiens GN=TTC26 PE=2 SV=1	0	76.725	37	15	41	15	554	64.1	6.93	119.56	15	cell organization and biogenesis;transport;signal transduction;other biological processes	cytoskeleton;other cell component	other molecular function	Pf12895	79989	ENSG00000105948	IFT56	A0AVF1; A4D1S3; B7Z5M0; C9J2N7; F8W724; hsa:79989; Q9H9S8; Q9NTC0	Ciliary landscape; Genes related to primary cilium development (based on CRISPR)	Intraflagellar transport	3	0	1.236	0.981	0.794	0.160221	0.979013	0.0521669	93.3	115.3	91.5	19.01	21	3.03	3780	2881.4	2841.5	2932.3	3628.1	3472.6	3490.8	3034.4	3079	3315.9
FALSE	High	Master Protein	P68104	Elongation factor 1-alpha 1 OS=Homo sapiens GN=EEF1A1 PE=1 SV=1	0	76.687	32	15	99	5	462	50.1	9.01	295.45	15	protein metabolism;other metabolic processes;other biological processes	non-structural extracellular;plasma membrane;other membranes;cytosol;cytoskeleton;translational apparatus;nucleus;other cytoplasmic organelle;other cell component	nucleic acid binding activity;other molecular function	Pf00009, Pf03143, Pf03144	1915	ENSG00000156508	EEF1A1	hsa:1915; P04719; P04720; P68104; Q6IQ15	Translation factors; Fragile X syndrome; 2q37 copy number variation syndrome	Neutrophil degranulation; Peptide chain elongation; Chaperone Mediated Autophagy; Protein methylation; HSF1 activation; SARS-CoV-1 modulates host translation machinery	10	11	0.849	1.015	1.196	0.998536	0.956449	0.854731	104.8	88.9	106.3	17.2	16.13	12.19	22482.7	10008.5	10240.3	22185.1	18991.6	12480.6	21087.6	9004.1	7779	15483.2
FALSE	High	Master Protein	Q7Z406	Myosin-14 OS=Homo sapiens GN=MYH14 PE=1 SV=2	0	76.532	9	18	45	6	1995	227.7	5.6	142.2	18	cell organization and biogenesis;other biological processes	cytosol;cytoskeleton;other cell component	cytoskeletal activity;other molecular function	Pf00063, Pf01576, Pf02736	79784	ENSG00000105357	MYH14	B0I1S2; C3TTN4; hsa:79784; Q5CZ75; Q6XYE4; Q76B62; Q7Z406; Q8WV23; Q96I22; Q9BT27; Q9BW35; Q9H882		RHO GTPases activate CIT; RHO GTPases activate PKNs; RHO GTPases activate PAKs; EPHA-mediated growth cone collapse; Sema4D induced cell migration and growth-cone collapse; RHO GTPases Activate ROCKs	6	0	1.114	0.948	0.851	0.481449	0.999298	0.0348422	98	109.2	92.9	12.67	13.79	6.6	335.7	271.7	232.4	316	366	275.1	521.2	305.2	254	261.6
FALSE	High	Master Protein	P22695	Cytochrome b-c1 complex subunit 2, mitochondrial OS=Homo sapiens GN=UQCRC2 PE=1 SV=3	0	76.058	40	13	45	13	453	48.4	8.63	152.66	13	protein metabolism;other metabolic processes	other membranes;mitochondrion;nucleus	other molecular function	Pf00675, Pf05193	7385	ENSG00000140740	UQCRC2	B3KSN4; hsa:7385; P22695; Q9BQ05	Electron transport chain: OXPHOS system in mitochondria; Nonalcoholic fatty liver disease; Mitochondrial complex III assembly	Mitochondrial protein degradation; Respiratory electron transport	5	0	0.898	1.021	1.137	0.999382	0.95404	0.9597	102.8	92.3	104.9	8.7	7.4	8.28	5779.9	4002	3674.5	5098.2	5512.2	3929.1	5920.3	3290.5	2598.3	4123.3
FALSE	High	Master Protein	P62879	Guanine nucleotide-binding protein G(I)/G(S)/G(T) subunit beta-2 OS=Homo sapiens GN=GNB2 PE=1 SV=3	0	76.04	39	10	52	3	340	37.3	6	179.05	10	signal transduction;other biological processes	plasma membrane;other membranes;cytosol;other cell component	other molecular function	Pf00400	2783	ENSG00000172354	GNB2	B3KPU1; hsa:2783; P11016; P54312; P62879	Corticotropin-releasing hormone signaling pathway; Myometrial relaxation and contraction pathways; G protein signaling pathways; Chemokine signaling pathway; Focal adhesion: PI3K-Akt-mTOR-signaling pathway; PI3K-Akt signaling pathway; Ras signaling; Calcium regulation in cardiac cells	G alpha (12/13) signalling events; G alpha (q) signalling events; G alpha (i) signalling events; G alpha (z) signalling events; ADP signalling through P2Y purinoceptor 12; G alpha (s) signalling events; Extra-nuclear estrogen signaling; GPER1 signaling; ADORA2B mediated anti-inflammatory cytokines production; Thrombin signalling through proteinase activated receptors (PARs); Activation of G prote…	36	2	1.158	1.015	0.876	0.350496	0.956449	0.306998	94.5	109.5	96	25.62	28.28	18.87	3395.6	1822.7	796.4	2161.3	2430.3	2124	5016.6	2550.9	1723.3	1515.6
FALSE	High	Master Protein	P48643	T-complex protein 1 subunit epsilon OS=Homo sapiens GN=CCT5 PE=1 SV=1	0	75.835	38	15	36	15	541	59.6	5.66	119.45	15	protein metabolism;other metabolic processes;other biological processes	cytosol;cytoskeleton;other cell component	cytoskeletal activity;nucleic acid binding activity;other molecular function	Pf00118	22948	ENSG00000150753	CCT5	A8JZY8; A8K2X8; B4DYD8; hsa:22948; P48643	16p11.2 proximal deletion syndrome	Formation of tubulin folding intermediates by CCT/TriC; BBSome-mediated cargo-targeting to cilium; Association of TriC/CCT with target proteins during biosynthesis; Cooperation of PDCL (PhLP1) and TRiC/CCT in G-protein beta folding; Prefoldin mediated transfer of substrate to CCT/TriC; Folding of actin by CCT/TriC	7	0	0.778	0.938	1.205	0.954333	0.999298	0.814833	110.4	86	103.6	21.07	15.5	11.34	6667.2	2486	2294.8	5458.1	4794.4	2889.6	5537.4	2388.7	2101.7	4019.1
FALSE	High	Master Protein	Q9BUJ2	Heterogeneous nuclear ribonucleoprotein U-like protein 1 OS=Homo sapiens GN=HNRNPUL1 PE=1 SV=2	0	75.314	25	15	39	15	856	95.7	6.92	129.98	15	RNA metabolism OR transcription;other metabolic processes;other biological processes	nucleus;other cell component	other molecular function	Pf00622, Pf02037, Pf13671	11100	ENSG00000105323	HNRNPUL1	B3KMW7; hsa:11100; O76022; Q6ZSZ0; Q7L8P4; Q8N6Z4; Q96G37; Q9BUJ2; Q9HAL3; Q9UG75			0	0	0.892	0.977	1.095	0.999382	0.98632	0.992916	104.6	93.3	102.1	13.02	7.1	4.83	4886.9	3584.8	3069	3758.8	4355.2	3080.5	4843.1	2697.5	2060.1	3165.4
FALSE	High	Master Protein	O43175	D-3-phosphoglycerate dehydrogenase OS=Homo sapiens GN=PHGDH PE=1 SV=4	0	75.105	35	16	34	16	533	56.6	6.71	116.85	16	cell cycle OR cell proliferation;cell organization and biogenesis;other metabolic processes;developmental processes;other biological processes	cytosol	other molecular function	Pf00389, Pf02826, Pf19304	26227	ENSG00000092621	PHGDH	B2RD08; hsa:26227; O43175; Q5SZU3; Q9BQ01	Trans-sulfuration, one-carbon metabolism and related pathways; Clear cell renal cell carcinoma pathways; Neuroinflammation and glutamatergic signaling; Amino acid metabolism in triple-negative breast cancer cells	Serine biosynthesis	5	0	0.901	1.058	1.173	0.998536	0.904816	0.897867	101.4	91.4	107.2	5.69	9.02	7.55	8202.7	4369.1	3751	6723.7	6540.1	4749	7536.2	3738.9	3041.8	5132.6
FALSE	High	Master Protein	Q92499	ATP-dependent RNA helicase DDX1 OS=Homo sapiens GN=DDX1 PE=1 SV=2	0	75.1	29	17	32	17	740	82.4	7.23	106.61	17	cell organization and biogenesis;DNA metabolism;RNA metabolism OR transcription;other metabolic processes;stress response;other biological processes	cytosol;mitochondrion;nucleus;other cell component	nucleic acid binding activity;other molecular function	Pf00270, Pf00271, Pf00622	1653	ENSG00000079785	DDX1	B4DME8; B4DPN6; hsa:1653; Q92499	DDX1 as a regulatory component of the Drosha microprocessor; mRNA processing	tRNA processing in the nucleus	3	0	0.798	0.89	1.116	0.979997	0.973893	0.975361	111.6	89.1	99.4	11.69	13.56	8.83	6022.6	3134.9	3381.1	4128.8	4687.8	2953.3	3963.9	2439.4	2290.3	3694.5
FALSE	High	Master Protein	Q12872	Splicing factor, suppressor of white-apricot homolog OS=Homo sapiens GN=SFSWAP PE=1 SV=3	0	74.877	22	17	38	17	951	104.8	8.05	138.46	17	cell organization and biogenesis;RNA metabolism OR transcription;other metabolic processes;other biological processes	nucleus	nucleic acid binding activity	Pf01805, Pf09750	6433	ENSG00000061936	SFSWAP	B2RN45; B7ZM97; F5H6B8; hsa:6433; Q12872; Q6PJF7	mRNA processing		1	0	0.881	0.915	1.038	0.999813	0.988729	0.975361	107.3	94.6	98.1	14.92	11.17	8.83	6435.1	5031.8	4482.6	5384	6176.8	4778.3	5796.9	3815.1	3222.1	4434.8
FALSE	High	Master Protein	Q12906	Interleukin enhancer-binding factor 3 OS=Homo sapiens GN=ILF3 PE=1 SV=3	0	73.94	22	15	31	15	894	95.3	8.76	110.27	15	protein metabolism;other metabolic processes;stress response;other biological processes	mitochondrion;nucleus;other cell component	nucleic acid binding activity;other molecular function	Pf00035, Pf07528, Pf20965	3609	ENSG00000129351	ILF3	A8K6F2; G5E9M5; hsa:3609; O43409; Q12906; Q6P1X1; Q86XY7; Q99544; Q99545; Q9BZH4; Q9BZH5; Q9NQ95; Q9NQ96; Q9NQ97; Q9NQ98; Q9NQ99; Q9NQA0; Q9NQA1; Q9NQA2; Q9NRN2; Q9NRN3; Q9NRN4; Q9UMZ9; Q9UN00; Q9UN84; Q9UNA2		PKR-mediated signaling; Regulation of CDH11 gene transcription	2	0	0.865	0.912	1.055	0.999813	0.988729	0.985211	108	93.4	98.6	6.82	8.47	4.83	4964.6	3226.5	2814.4	3893.6	4309.4	2914.8	4408.5	2610.7	1951.2	3126.8
FALSE	High	Master Protein	P08754	Guanine nucleotide-binding protein G(k) subunit alpha OS=Homo sapiens GN=GNAI3 PE=1 SV=3	0	73.846	48	15	66	6	354	40.5	5.69	225.96	15	cell cycle OR cell proliferation;other metabolic processes;signal transduction;other biological processes	plasma membrane;other membranes;cytoskeleton;ER/Golgi;nucleus;other cell component	signal transduction activity or receptor binding;other molecular function	Pf00503	2773	ENSG00000065135	GNAI3	hsa:2773; P08754; P17539; Q5TZX1	Thyroid stimulating hormone (TSH) signaling pathway; S1P receptor signal transduction; Complement system; G protein signaling pathways; Chemokine signaling pathway; Hippo signaling regulation pathways; Purinergic signaling; Calcium regulation in cardiac cells; 5q35 copy number variation; Serotonin HTR1 group and FOS pathway	G alpha (i) signalling events; G alpha (z) signalling events; Adenylate cyclase inhibitory pathway; ADP signalling through P2Y purinoceptor 12; G alpha (s) signalling events; Extra-nuclear estrogen signaling; GPER1 signaling; ADORA2B mediated anti-inflammatory cytokines production	18	0	1.205	0.97	0.805	0.219462	0.988729	0.0730821	94.5	113.9	91.7	28.64	28.37	21.65	5700.2	3194.1	1215.1	3809.5	3864.6	3788.5	8557.6	4125.5	3017	2398.7
FALSE	High	Master Protein	Q8IWC1	MAP7 domain-containing protein 3 OS=Homo sapiens GN=MAP7D3 PE=1 SV=2	0	73.259	27	18	32	18	876	98.4	9.32	100.27	18	cell organization and biogenesis	cytoskeleton;other cell component	cytoskeletal activity	Pf05672	79649	ENSG00000129680	MAP7D3	A2A2J0; A6NCZ7; A6NHR4; B4DWD2; H7BY77; hsa:79649; Q5JXI5; Q5JXI6; Q6P2S1; Q8IWC1; Q9H9M8			0	0	1.086	1.104	1.016	0.602877	0.728264	0.949491	94	102.2	103.8	11.6	14.64	4.15	4990.9	3327.6	3048.1	3691.4	4275	4080.1	4736.6	3158.9	2539.1	4229.2
FALSE	High	Master Protein	Q14152	Eukaryotic translation initiation factor 3 subunit A OS=Homo sapiens GN=EIF3A PE=1 SV=1	0	72.724	18	20	36	20	1382	166.5	6.79	103.43	20	cell organization and biogenesis;protein metabolism;other metabolic processes;other biological processes	cytosol;translational apparatus;nucleus;other cell component	nucleic acid binding activity;other molecular function	Pf01399	8661	ENSG00000107581	EIF3A	B1AMV5; B4DYS1; F5H335; hsa:8661; O00653; Q14152; Q15778	Translation factors; nsp1 from SARS-CoV-2 inhibits translation initiation in the host cell; NF1 copy number variation syndrome	L13a-mediated translational silencing of Ceruloplasmin expression; Formation of a pool of free 40S subunits; GTP hydrolysis and joining of the 60S ribosomal subunit; Translation initiation complex formation; Formation of the ternary complex, and subsequently, the 43S complex; Ribosomal scanning and start codon recognition	9	0	0.78	0.949	1.217	0.963271	0.999298	0.773032	109.9	85.8	104.3	15.67	8.14	12.09	5269.1	2245.3	1854.1	3901.9	3654.8	2208	3816	1840.9	1725	2739.8
FALSE	High	Master Protein	P32121	Beta-arrestin-2 OS=Homo sapiens GN=ARRB2 PE=1 SV=2	0	72.126	34	14	46	14	409	46.1	7.69	132.22	14	cell-cell signaling;protein metabolism;RNA metabolism OR transcription;other metabolic processes;transport;signal transduction;other biological processes	plasma membrane;other membranes;cytosol;nucleus;other cell component	signal transduction activity or receptor binding;other molecular function	Pf00339, Pf02752	409	ENSG00000141480	ARRB2	B4DLW0; B5B0C0; B7WPL3; D3DTK2; H0Y688; hsa:409; P32121; Q0Z8D3; Q2PP19; Q6ICT3; Q8N7Y2; Q9UEQ6	Corticotropin-releasing hormone signaling pathway; Complement system; Myometrial relaxation and contraction pathways; Wnt signaling pathway; MAPK signaling pathway; VEGFA-VEGFR2 signaling; Chemokine signaling pathway; Hedgehog signaling pathway; Gastrin signaling pathway; Kisspeptin/kisspeptin receptor system in the ovary; GPR143 in melanocytes and retinal pigment epithelium cells; Calcium regula…	Ub-specific processing proteases; Thrombin signalling through proteinase activated receptors (PARs); Activated NOTCH1 Transmits Signal to the Nucleus; Cargo recognition for clathrin-mediated endocytosis; Activation of SMO; G alpha (s) signalling events; Signaling by BRAF and RAF1 fusions; WNT5A-dependent internalization of FZD4; Signaling by moderate kinase activity BRAF mutants; Paradoxical acti…	27	0	0.818	0.936	1.145	0.99211	0.999298	0.94862	108.9	89.1	102	16.43	15.35	7.53	7563.4	5212.5	5357.7	5655.7	7581.6	6016	6880.2	4052	3794	6121.6
FALSE	High	Master Protein	P67809	Nuclease-sensitive element-binding protein 1 OS=Homo sapiens GN=YBX1 PE=1 SV=3	0	71.999	45	10	37	7	324	35.9	9.88	149.33	10	RNA metabolism OR transcription;other metabolic processes;transport;developmental processes;other biological processes	non-structural extracellular;plasma membrane;other membranes;cytosol;ER/Golgi;nucleus;other cell component	nucleic acid binding activity;other molecular function	Pf00313	4904	ENSG00000065978	YBX1	hsa:4904; P16990; P16991; P67809; Q14972; Q15325; Q5FVF0	Brain-derived neurotrophic factor (BDNF) signaling pathway; MECP2 and associated Rett syndrome; mRNA processing; Sudden infant death syndrome (SIDS) susceptibility pathways	mRNA Splicing - Major Pathway; mRNA Splicing - Minor Pathway; Processing of Capped Intron-Containing Pre-mRNA; SMAD2/SMAD3:SMAD4 heterotrimer regulates transcription; Interferon gamma signaling; Noncanonical activation of NOTCH3	10	3	0.807	0.863	1.069	0.990247	0.947928	0.992916	112.4	90.7	97	7.46	11.42	4.53	5141.2	2506.7	2495.3	3939.2	4445.8	2699.4	3964.7	2409.4	1874	3270.9
FALSE	High	Master Protein	Q8WYA0	Intraflagellar transport protein 81 homolog OS=Homo sapiens GN=IFT81 PE=1 SV=1	0	71.94	28	18	33	18	676	79.7	8.82	103.81	18	cell organization and biogenesis;transport;other biological processes	cytoskeleton;other cell component	cytoskeletal activity	Pf18383	28981	ENSG00000122970	IFT81	Q2YDY1; Q8NB51; Q8WYA0; Q9BSV2; Q9UNY8	Ciliary landscape; Intraflagellar transport proteins binding to dynein; Genes related to primary cilium development (based on CRISPR); Ciliopathies; Alstrom syndrome; Bardet-Biedl syndrome	Intraflagellar transport	7	0	0.933	1.018	1.092	0.994052	0.95404	0.992916	101.7	94.8	103.5	21.3	16.56	2.55	5816.2	4513.9	4091.7	3966.5	5025.5	4389.6	4730.4	3159.8	2620.3	4315.7
FALSE	High	Master Protein	P04259	Keratin, type II cytoskeletal 6B OS=Homo sapiens GN=KRT6B PE=1 SV=5	0	71.857	22	14	49	3	564	60	8	147.78	14	cell organization and biogenesis;other biological processes	cytosol;cytoskeleton	bone, tooth or skin structural activity;cytoskeletal activity	Pf00038, Pf16208	3854	ENSG00000185479	KRT6B	hsa:3854; P04259; P48669		Formation of the cornified envelope	2	0	2.343	2.242	0.957	1.2903e-08	3.6704e-10	0.654352	53.7	125.9	120.4	35.94	55.09	27.39	457.2	577.4	313.3	417.1	403.7	713.5	1340.9	552.8	1591	982.8
FALSE	High	Master Protein	O14980	Exportin-1 OS=Homo sapiens GN=XPO1 PE=1 SV=1	0	71.5	20	16	45	16	1071	123.3	6.06	135.57	16	other metabolic processes;transport;other biological processes	other membranes;cytosol;nucleus;other cell component	nucleic acid binding activity;other molecular function	Pf03810, Pf08389, Pf08767, Pf18777, Pf18784, Pf18787	7514	ENSG00000082898	XPO1	A6NL14; A8K1K5; D6W5E2; hsa:7514; O14980; Q63HP8; Q68CP3; Q99433	eIF5A regulation in response to inhibition of the nuclear export system; 22q11.2 copy number variation syndrome	Separation of Sister Chromatids; Resolution of Sister Chromatid Cohesion; RHO GTPases Activate Formins; EML4 and NUDC in mitotic spindle formation; Amplification of signal from unattached kinetochores via a MAD2 inhibitory signal; MAPK6/MAPK4 signaling; NPAS4 regulates expression of target genes; Rev-mediated nuclear export of HIV RNA; NEP/NS2 Interacts with the Cellular Export Machinery; Heme si…	19	0	0.88	1.035	1.177	0.999813	0.941321	0.894079	102.9	90.5	106.6	3.04	8.82	5.78	4196.9	2388.3	2147.5	3544.2	3563	2738.6	4137.3	2057.5	1724.9	2798.8
FALSE	High	Master Protein	O75179	Ankyrin repeat domain-containing protein 17 OS=Homo sapiens GN=ANKRD17 PE=1 SV=3	0	70.926	8	16	35	8	2603	274.1	6.52	109.06	16	stress response;developmental processes;other biological processes	other membranes;nucleus;other cell component	other molecular function	Pf00013, Pf12796, Pf13637	26057	ENSG00000132466	ANKRD17	E7EUV3; G5E964; hsa:26057; O75179; Q6PJ85; Q6PK85; Q6PKA2; Q86XI3; Q8NDR5; Q96I86; Q9H288; Q9H6J9			0	0	0.935	0.976	1.043	0.990247	0.988516	0.948852	103.1	96.4	100.6	10.89	12.39	5.39	620.4	395.9	384.8	502.2	505.5	408	551.3	338	278.4	479.9
FALSE	High	Master Protein	O95347	Structural maintenance of chromosomes protein 2 OS=Homo sapiens GN=SMC2 PE=1 SV=2	0	70.869	17	19	33	19	1197	135.6	8.43	93.97	19	cell cycle OR cell proliferation;cell organization and biogenesis;other biological processes	cytosol;nucleus;other cell component	nucleic acid binding activity;other molecular function	Pf02463, Pf06470	10592	ENSG00000136824	SMC2	hsa:10592; O95347; Q6IEE0; Q9P1P2	Retinoblastoma gene in cancer	Condensation of Prophase Chromosomes; Condensation of Prometaphase Chromosomes	3	0	0.881	1.01	1.147	0.999813	0.964474	0.944535	103.8	91.4	104.8	5.49	3.58	3.22	4449.8	2599.2	2234.2	3275.3	3486.2	2714.5	4268.8	2251.8	1990.2	2892.7
FALSE	High	Master Protein	O43390	Heterogeneous nuclear ribonucleoprotein R OS=Homo sapiens GN=HNRNPR PE=1 SV=1	0	70.861	35	18	28	11	633	70.9	8.13	82.66	18	RNA metabolism OR transcription;other metabolic processes	ER/Golgi;nucleus;other cell component	nucleic acid binding activity	Pf00076, Pf18360	10236	ENSG00000125944; ENSG00000282958	HNRNPR	hsa:10236; O43390; Q2L7G6; Q5TEH1; Q9BV64; S4R3J4	mRNA processing	mRNA Splicing - Major Pathway; Processing of Capped Intron-Containing Pre-mRNA	3	7	0.845	0.921	1.091	0.998536	0.99179	0.992916	108.5	91.6	99.9	5.15	8	3.92	5129.7	3009.7	2693.3	4681.1	4862.8	3073.6	4908.8	2617.5	2126.1	3542.2
FALSE	High	Master Protein	Q9UG63	ATP-binding cassette sub-family F member 2 OS=Homo sapiens GN=ABCF2 PE=1 SV=2	0	70.849	25	14	38	14	623	71.2	7.37	114.64	14			other molecular function	Pf00005, Pf12848	10061; 114483834	ENSG00000033050	ABCF2	hsa:10061; hsa:114483834; O60864; Q75MJ0; Q75MJ1; Q96TE8; Q9UG63	VEGFA-VEGFR2 signaling	NFE2L2 regulating MDR associated enzymes	2	0	1.042	1.13	1.084	0.785059	0.632581	0.993175	94.6	98.5	106.9	12.14	10.38	1.2	4351.2	2811.7	2758	3305.1	3720.5	3323.4	4455.5	2640.8	2080.6	3390.7
FALSE	High	Master Protein	Q9BWE0	Replication initiator 1 OS=Homo sapiens GN=REPIN1 PE=1 SV=1	0	70.712	22	11	39	11	567	63.5	9.98	136	11	DNA metabolism;other metabolic processes;other biological processes	nucleus;other cell component	nucleic acid binding activity;other molecular function	Pf00096	29803	ENSG00000214022	REPIN1	C9J3L7; D3DWZ1; hsa:29803; Q7LE03; Q9BUZ6; Q9BWE0; Q9NZH2; Q9UMP5			0	0	0.948	0.933	0.984	0.990247	0.999298	0.886422	104.1	98.7	97.2	17.62	15.93	2.39	3954.4	2789.3	2616.9	2687.7	3397	2885.7	3087.8	2184.4	1763.1	2712.4
FALSE	High	Master Protein	Q9H0D6	5'-3' exoribonuclease 2 OS=Homo sapiens GN=XRN2 PE=1 SV=1	0	70.425	20	15	28	15	950	108.5	7.47	94.78	15	RNA metabolism OR transcription;other metabolic processes;developmental processes;other biological processes	nucleus;other cell component	nucleic acid binding activity;other molecular function	Pf03159, Pf17846	22803	ENSG00000088930	XRN2	hsa:22803; Q3L8N4; Q6KGZ9; Q9BQL1; Q9H0D6; Q9NTW0; Q9NXS6; Q9UL53	mRNA processing	Major pathway of rRNA processing in the nucleolus and cytosol; Association of TriC/CCT with target proteins during biosynthesis	3	0	0.877	0.889	1.014	0.999929	0.973893	0.94534	108.5	95.1	96.4	8.7	11.52	6.22	5003.4	3411	3107.3	4147	4729.4	3273.5	4091	2755.6	2346.1	3518
FALSE	High	Master Protein	P31943	Heterogeneous nuclear ribonucleoprotein H OS=Homo sapiens GN=HNRNPH1 PE=1 SV=4	0	70.411	36	10	43	8	449	49.2	6.3	172.27	10	RNA metabolism OR transcription;other metabolic processes;other biological processes	cytosol;nucleus;other cell component	nucleic acid binding activity;other molecular function	Pf00076, Pf08080	3187	ENSG00000169045; ENSG00000284254	HNRNPH1	B3KW86; D3DWQ2; P31943; Q6IBM4	MECP2 and associated Rett syndrome; mRNA processing; Inhibition of exosome biogenesis and secretion by Manumycin A in CRPC cells	mRNA Splicing - Major Pathway; FGFR2 alternative splicing; Processing of Capped Intron-Containing Pre-mRNA	6	2	0.851	0.972	1.142	0.998536	0.988729	0.952157	106.3	90.4	103.3	4.48	10.37	6.18	8713	4768.9	4371.8	7438.3	7749	5033.1	7771.8	4631.5	3628.8	6197.6
FALSE	High	Master Protein	P53396	ATP-citrate synthase OS=Homo sapiens GN=ACLY PE=1 SV=3	0	70.393	20	16	31	16	1101	120.8	7.33	84.8	16	other metabolic processes	non-structural extracellular;cytosol;nucleus;other cytoplasmic organelle;other cell component	other molecular function	Pf00285, Pf00549, Pf02629, Pf16114	47	ENSG00000131473	ACLY	B4DIM0; B4E3P0; hsa:47; P53396; Q13037; Q9BRL0	Sterol regulatory element-binding proteins (SREBP) signaling; TCA cycle and deficiency of pyruvate dehydrogenase complex (PDHc); Fatty acid biosynthesis; Amino acid metabolism; Lipid metabolism pathway; Clear cell renal cell carcinoma pathways; Metabolic reprogramming in colon cancer	Neutrophil degranulation; ChREBP activates metabolic gene expression; Fatty acyl-CoA biosynthesis	10	0	0.805	0.848	1.054	0.990247	0.921233	0.984028	113.1	91	95.9	14.11	7.26	10.56	2832	1245.7	1057.8	2218.3	2268.3	1339.4	2470.6	1148.2	1117.2	1659.6
FALSE	High	Master Protein	P39023	60S ribosomal protein L3 OS=Homo sapiens GN=RPL3 PE=1 SV=2	0	70.32	36	15	49	15	403	46.1	10.18	139.85	15	protein metabolism;other metabolic processes;other biological processes	cytosol;translational apparatus;nucleus;other cell component	other molecular function	Pf00297	6122	ENSG00000100316	RPL3	B2RDV9; hsa:6122; P39023; Q15548; Q5I0G0	Cytoplasmic ribosomal proteins	Regulation of expression of SLITs and ROBOs; L13a-mediated translational silencing of Ceruloplasmin expression; Formation of a pool of free 40S subunits; GTP hydrolysis and joining of the 60S ribosomal subunit; Major pathway of rRNA processing in the nucleolus and cytosol; Nonsense Mediated Decay (NMD) enhanced by the Exon Junction Complex (EJC); SRP-dependent cotranslational protein targeting to…	14	0	0.855	0.86	1.006	0.999382	0.946388	0.925958	110.5	94.5	95	3.37	7.77	2.64	13139.7	7774.1	6118.2	10371.9	11233.5	7699.3	11429.2	6659.3	5086.2	7826.3
FALSE	High	Master Protein	Q14974	Importin subunit beta-1 OS=Homo sapiens GN=KPNB1 PE=1 SV=2	0	70.21	19	13	39	13	876	97.1	4.78	136.2	13	cell cycle OR cell proliferation;cell organization and biogenesis;transport;signal transduction;other biological processes	non-structural extracellular;other membranes;cytosol;ER/Golgi;nucleus;other cell component	other molecular function	Pf00514, Pf03810	3837	ENSG00000108424	KPNB1	B7ZAV6; D3DTT3; hsa:3837; Q14637; Q14974; Q53XN2; Q96J27	Sterol regulatory element-binding proteins (SREBP) signaling; 22q11.2 copy number variation syndrome	Neutrophil degranulation; Apoptosis induced DNA fragmentation; ISG15 antiviral mechanism; Transport of Ribonucleoproteins into the Host Nucleus; NS1 Mediated Effects on Host Pathways; Nuclear import of Rev protein; Interferon alpha/beta signaling; Regulation of cholesterol biosynthesis by SREBP (SREBF); SARS-CoV-1 activates/modulates innate immune responses; Assembly of the ORC complex at the ori…	15	0	0.904	0.841	0.93	0.998536	0.916853	0.623361	109.3	98.8	91.9	13.33	5.47	6.33	4749.2	2242.1	1873.4	4076.6	3975.9	2467.6	4621.3	2438	2149.2	2927.1
FALSE	High	Master Protein	P61247	40S ribosomal protein S3a OS=Homo sapiens GN=RPS3A PE=1 SV=2	0	69.835	57	15	52	15	264	29.9	9.73	176.21	15	protein metabolism;other metabolic processes;other biological processes	cytosol;ER/Golgi;translational apparatus;nucleus;other cell component	nucleic acid binding activity;other molecular function	Pf01015	6189	ENSG00000145425; ENSG00000292158	RPS3A	B2R4D4; D3DP05; hsa:6189; P33443; P49241; P61247	Cytoplasmic ribosomal proteins	Regulation of expression of SLITs and ROBOs; Peptide chain elongation; L13a-mediated translational silencing of Ceruloplasmin expression; Translation initiation complex formation; Formation of a pool of free 40S subunits; Formation of the ternary complex, and subsequently, the 43S complex; Ribosomal scanning and start codon recognition; GTP hydrolysis and joining of the 60S ribosomal subunit; Maj…	19	0	0.905	0.927	1.024	0.998536	0.996767	0.964965	105.9	95.9	98.2	2	6.46	3.32	9187.5	5346.4	4418.6	7455.2	7973.1	5594.7	8518.6	4941	3888.7	5875.8
FALSE	High	Master Protein	Q16643	Drebrin OS=Homo sapiens GN=DBN1 PE=1 SV=4	0	69.504	25	12	34	12	649	71.4	4.45	125.93	12	cell cycle OR cell proliferation;cell organization and biogenesis;developmental processes;other biological processes	plasma membrane;other membranes;cytosol;cytoskeleton;other cell component	cytoskeletal activity;other molecular function	Pf00241	1627	ENSG00000113758	DBN1	A8MV58; B2RBG0; hsa:1627; Q16643; Q9UFZ5	5q35 copy number variation	RHOBTB2 GTPase cycle; RHOBTB1 GTPase cycle; RHOH GTPase cycle; RHOD GTPase cycle	5	0	1.259	0.863	0.686	0.133334	0.949855	0.00046581	96.1	121	82.9	26.24	44.75	17.59	5299	2240.7	1267.6	3510.8	4306	2804.2	9794	5197.5	2904.6	2111
FALSE	High	Master Protein	Q15459	Splicing factor 3A subunit 1 OS=Homo sapiens GN=SF3A1 PE=1 SV=1	0	69.271	20	13	29	13	793	88.8	5.22	105.3	13	cell organization and biogenesis;RNA metabolism OR transcription;other metabolic processes	nucleus	nucleic acid binding activity	Pf00240, Pf01805, Pf12230	10291	ENSG00000099995	SF3A1	E9PAW1; hsa:10291; Q15459	mRNA processing	mRNA Splicing - Major Pathway	2	0	0.79	0.87	1.101	0.97141	0.95404	0.987585	112.8	89.1	98.1	6.88	5.83	6.9	5599.2	3806.6	3380.6	5067.1	5789.2	3449	5160.7	3096.3	2558.3	3681.6
FALSE	High	Master Protein	XXXBBB	EGFP [OS=Aequorea victoria]	0	69.149	42	9	92	9	239	26.9	5.94	347.3	9	other metabolic processes			Pf01353							0	0	0.107	0.111	1.034	7.058e-15	2.7146e-15	0.975361	246.4	26.4	27.3	50.81	19.77	15.77	58055.2	12306.7	13185.9	64392.3	44918.8	5352.1	6142.3	3042.9	2659.6	4409.6
FALSE	High	Master Protein	Q07021	Complement component 1 Q subcomponent-binding protein, mitochondrial OS=Homo sapiens GN=C1QBP PE=1 SV=1	0	68.625	51	8	32	8	282	31.3	4.84	143.28	8	cell organization and biogenesis;RNA metabolism OR transcription;other metabolic processes;stress response;signal transduction;other biological processes	non-structural extracellular;plasma membrane;other membranes;cytosol;mitochondrion;nucleus;other cell component	signal transduction activity or receptor binding;translation activity;nucleic acid binding activity;other molecular function	Pf02330	708	ENSG00000108561	C1QBP	hsa:708; Q07021; Q2HXR8; Q9NNY8	Complement system; Mesodermal commitment pathway; Ebola virus infection in host	RHOC GTPase cycle; RHOA GTPase cycle; Intrinsic Pathway of Fibrin Clot Formation; Apoptotic factor-mediated response; Defective Intrinsic Pathway for Apoptosis Due to p14ARF Loss of Function	8	0	0.822	1.138	1.384	0.994464	0.594819	0.190895	101.3	83.3	115.3	13.13	15.53	18.68	5809.9	2535.1	2452.3	4555.7	5157.8	2774.3	5830.7	2672.9	2389.7	4293.7
FALSE	High	Master Protein	Q9UHF7	Zinc finger transcription factor Trps1 OS=Homo sapiens GN=TRPS1 PE=1 SV=2	0	68.228	18	14	26	14	1281	141.4	7.58	94.09	14	developmental processes;other biological processes	nucleus;other cell component	nucleic acid binding activity;other molecular function	Pf00320	7227	ENSG00000104447	TRPS1	B4E1Z5; hsa:7227; Q08AU2; Q9NWE1; Q9UHF7; Q9UHH6			0	0	0.878	0.941	1.072	0.999813	0.999735	0.993175	106.4	93.4	100.2	15.32	14.47	3.02	2265.1	1552.2	1449.5	1683.2	1781.3	1518.1	1736.9	1158.6	960.2	1549.2
FALSE	High	Master Protein	Q8WWI1	LIM domain only protein 7 OS=Homo sapiens GN=LMO7 PE=1 SV=3	0	67.689	12	16	29	16	1683	192.6	8.09	87.25	16	protein metabolism;other metabolic processes;other biological processes	plasma membrane;other membranes;cytosol;nucleus;other cell component	other molecular function	Pf00307, Pf00412, Pf00595, Pf15949	4008	ENSG00000136153	LMO7	E9PLH4; O15462; O95346; Q5TBK6; Q8WWI1; Q9UKC1; Q9UQM5; Q9Y6A7		Antigen processing: Ubiquitination & Proteasome degradation; Neddylation; Signaling by ALK fusions and activated point mutants	3	0	1.113	1.008	0.906	0.509282	0.966755	0.479367	96.1	107	96.9	12.79	14.33	7.84	4398.5	3071.5	2100	3052.2	3530.4	3134	6015.2	3001.4	2404.6	2612.6
FALSE	High	Master Protein	P18124	60S ribosomal protein L7 OS=Homo sapiens GN=RPL7 PE=1 SV=1	0	67.247	48	12	43	12	248	29.2	10.65	132.21	12	protein metabolism;RNA metabolism OR transcription;other metabolic processes;other biological processes	cytosol;translational apparatus;other cell component	nucleic acid binding activity;other molecular function	Pf00327, Pf08079	6129	ENSG00000147604	RPL7	A8K504; hsa:6129; P18124; Q15289; Q3KQU0; Q5I0X1; Q6IBM9	VEGFA-VEGFR2 signaling; Cytoplasmic ribosomal proteins	Regulation of expression of SLITs and ROBOs; L13a-mediated translational silencing of Ceruloplasmin expression; Formation of a pool of free 40S subunits; GTP hydrolysis and joining of the 60S ribosomal subunit; Major pathway of rRNA processing in the nucleolus and cytosol; Nonsense Mediated Decay (NMD) enhanced by the Exon Junction Complex (EJC); SRP-dependent cotranslational protein targeting to…	15	0	0.958	0.989	1.033	0.983295	0.974535	0.975361	101.8	97.5	100.7	5.17	7.25	4.81	9791.4	5777.7	4949.4	8892.6	9212.7	6625.9	10508	5699.6	4365.9	6591.8
FALSE	High	Master Protein	Q9UL18	Protein argonaute-1 OS=Homo sapiens GN=AGO1 PE=1 SV=3	0	66.91	24	16	29	10	857	97.2	9.16	90.98	16	cell organization and biogenesis;RNA metabolism OR transcription;other metabolic processes;other biological processes	cytosol;nucleus;other cell component	nucleic acid binding activity;other molecular function	Pf02170, Pf02171, Pf08699, Pf16486, Pf16487, Pf16488	26523	ENSG00000092847	AGO1	hsa:26523; Q5TA57; Q6P4S0; Q9UL18	Modulators of TCR signaling and T cell activation	Transcriptional regulation by small RNAs; Oxidative Stress Induced Senescence; MAPK6/MAPK4 signaling; NR1H3 & NR1H2 regulate gene expression linked to cholesterol transport and efflux; Estrogen-dependent gene expression; Pre-NOTCH Transcription and Translation; RUNX1 regulates genes involved in megakaryocyte differentiation and platelet function; TP53 Regulates Metabolic Genes; Oncogene Induced S…	23	3	0.912	1.01	1.108	0.998536	0.964474	0.984028	102.7	93.6	103.7	19.94	9.97	1.8	3683.4	2729.3	2536.3	2542.4	3070.2	2583.3	3366	1956.3	1693.8	2626.9
FALSE	High	Master Protein	P33992	DNA replication licensing factor MCM5 OS=Homo sapiens GN=MCM5 PE=1 SV=5	0	66.887	27	16	32	16	734	82.2	8.37	103.04	16	cell cycle OR cell proliferation;cell organization and biogenesis;DNA metabolism;other metabolic processes;stress response;other biological processes	nucleus;other cell component	nucleic acid binding activity;other molecular function	Pf00493, Pf14551, Pf17207, Pf17855	4174	ENSG00000100297	MCM5	hsa:4174; O60785; P33992; Q14578; Q9BTJ4; Q9BWL8	Cell cycle; Ciliary landscape; G1 to S cell cycle control; DNA replication	Orc1 removal from chromatin; Assembly of the pre-replicative complex; Activation of ATR in response to replication stress; Activation of the pre-replicative complex; Unwinding of DNA	10	0	0.788	0.83	1.053	0.965665	0.872369	0.984028	114.6	90.3	95.1	8.53	7.28	7.64	5483.9	2754	2885.7	4581.4	5102.4	3002.1	4899.7	2509	2397.3	3654.9
FALSE	High	Master Protein	Q9NNW5	WD repeat-containing protein 6 OS=Homo sapiens GN=WDR6 PE=1 SV=1	0	65.957	16	16	26	16	1121	121.6	6.87	87.27	16	cell cycle OR cell proliferation;RNA metabolism OR transcription;other metabolic processes;other biological processes	plasma membrane;other membranes;cytosol;other cell component	enzyme regulator activity;nucleic acid binding activity	Pf00400	11180	ENSG00000178252	WDR6	B4DHK2; hsa:11180; Q3MIT1; Q9NNW5; Q9UF63		RND2 GTPase cycle; RHOV GTPase cycle; RHOU GTPase cycle; RND3 GTPase cycle; RND1 GTPase cycle	5	0	1.173	1.133	0.966	0.304103	0.614658	0.827727	90.7	106.4	102.8	13.28	19.71	9.39	2712.9	1850.9	1099.5	2040	2253.1	2046.9	3827.7	2141.9	1505	1528.2
FALSE	High	Master Protein	Q14157	Ubiquitin-associated protein 2-like OS=Homo sapiens GN=UBAP2L PE=1 SV=2	0	65.949	23	15	34	15	1087	114.5	7.11	105.19	15	cell organization and biogenesis;other biological processes	nucleus;other cell component		Pf12478	9898	ENSG00000143569	UBAP2L	B4E0U8; hsa:9898; Q14157; Q5VU75; Q5VU76; Q9BTU3; Q9UGL2; Q9UGL3; Q9UGL4; Q9UGL5	VEGFA-VEGFR2 signaling		1	0	0.856	1.012	1.181	0.999382	0.964474	0.886422	104.6	89.6	105.8	12.02	13.93	8.44	5084.7	2489.6	2823.3	3638.9	3857.4	2693.3	3709.3	2223.1	1949.6	3402.5
FALSE	High	Master Protein	Q14254	Flotillin-2 OS=Homo sapiens GN=FLOT2 PE=1 SV=2	0	65.745	40	14	34	14	428	47	5.25	104.74	14	cell adhesion;transport;other biological processes	plasma membrane;other membranes;other cytoplasmic organelle;other cell component		Pf01145	2319	ENSG00000132589	FLOT2	hsa:2319; Q14254	Angiopoietin-like protein 8 regulatory pathway; Insulin signaling	RHOA GTPase cycle; RHOB GTPase cycle; Regulation of necroptotic cell death; RND1 GTPase cycle; RND3 GTPase cycle; RHOC GTPase cycle; Synaptic adhesion-like molecules	10	0	0.821	0.882	1.075	0.993385	0.973893	0.996988	111	91.1	97.9	18.83	10.03	10.69	4679.6	3229.9	2755.1	2858.3	3502.8	2606.8	4427.9	2267.1	1786.4	2253.1
FALSE	High	Master Protein	P23246	Splicing factor, proline- and glutamine-rich OS=Homo sapiens GN=SFPQ PE=1 SV=2	0	65.698	23	15	42	14	707	76.1	9.44	152.14	15	cell organization and biogenesis;DNA metabolism;RNA metabolism OR transcription;other metabolic processes;stress response;other biological processes	cytosol;nucleus;other cell component	nucleic acid binding activity;other molecular function	Pf00076, Pf08075	6421	ENSG00000116560	SFPQ	hsa:6421; P23246; P30808; Q5SZ71	mRNA processing; Type 2 papillary renal cell carcinoma	Suppression of apoptosis; PTK6 Regulates Proteins Involved in RNA Processing	4	0	0.785	0.841	1.072	0.965665	0.916853	0.993175	114.3	89.6	96.1	16.76	15.54	7.66	9285.1	6143.5	5667.9	5803.4	7693.7	5027.7	5827.3	4244.2	3883.1	5804.6
FALSE	High	Master Protein	Q6W2J9	BCL-6 corepressor OS=Homo sapiens GN=BCOR PE=1 SV=1	0	65.61	13	17	35	17	1755	192.1	6.48	112.13	17	cell organization and biogenesis;developmental processes;other biological processes	nucleus	nucleic acid binding activity;other molecular function	Pf12796, Pf15808, Pf16553	54880	ENSG00000183337	BCOR	D3DWB3; D3DWB4; hsa:54880; Q29RF6; Q6P4B6; Q6W2J9; Q7Z2K7; Q8TEB4; Q96DB3; Q9H232; Q9H233; Q9HCJ7; Q9NXF2	Ectoderm differentiation; Pathways affected in adenoid cystic carcinoma; FBXL10 enhancement of MAP/ERK signaling in diffuse large B-cell lymphoma		3	0	0.986	0.973	0.987	0.951617	0.988729	0.889864	101.4	100	98.6	14.05	12.9	5.17	2879.8	1936	1894.2	2179.1	2476.8	2016.3	2400.2	1720.6	1380.8	2027.1
FALSE	High	Master Protein	Q9BQG0	Myb-binding protein 1A OS=Homo sapiens GN=MYBBP1A PE=1 SV=2	0	65.54	16	18	32	18	1328	148.8	9.28	105.18	18	cell organization and biogenesis;other metabolic processes;stress response;signal transduction;other biological processes	nucleus;other cell component	nucleic acid binding activity;other molecular function	Pf04931	10514	ENSG00000132382	MYBBP1A	hsa:10514; Q86VM3; Q9BQG0; Q9BW49; Q9P0V5; Q9UF99	Energy metabolism; 10q11.21q11.23 copy number variation syndrome	B-WICH complex positively regulates rRNA expression	3	0	0.965	0.987	1.023	0.973554	0.974535	0.959777	101.6	98.1	100.3	8.36	5.78	4.03	1845.8	1197	1145	1812	1947.1	1496.1	2399.2	1251.9	1039.1	1402.6
FALSE	High	Master Protein	P62701	40S ribosomal protein S4, X isoform OS=Homo sapiens GN=RPS4X PE=1 SV=2	0	65.405	43	11	39	11	263	29.6	10.15	117.97	11	protein metabolism;other metabolic processes;other biological processes	cytosol;translational apparatus;nucleus;other cell component	nucleic acid binding activity;other molecular function	Pf00467, Pf00900, Pf08071, Pf16121	6191	ENSG00000198034	RPS4X	hsa:6191; P12631; P12750; P27576; P55831; P62701; Q14727; Q6IPY4	Cytoplasmic ribosomal proteins	Regulation of expression of SLITs and ROBOs; L13a-mediated translational silencing of Ceruloplasmin expression; Formation of a pool of free 40S subunits; GTP hydrolysis and joining of the 60S ribosomal subunit; Major pathway of rRNA processing in the nucleolus and cytosol; Nonsense Mediated Decay (NMD) enhanced by the Exon Junction Complex (EJC); SRP-dependent cotranslational protein targeting to…	19	0	0.92	0.933	1.014	0.998286	0.999298	0.94534	105.2	96.7	98.1	4.54	7.88	2.74	8411.3	4873	4673.1	6864.7	7523.9	5520.7	8668.6	4780.7	3589	5481.9
FALSE	High	Master Protein	P31689	DnaJ homolog subfamily A member 1 OS=Homo sapiens GN=DNAJA1 PE=1 SV=2	0	65.242	41	10	46	10	397	44.8	7.08	183.89	10	protein metabolism;other metabolic processes;stress response;signal transduction;other biological processes	other membranes;cytosol;cytoskeleton;mitochondrion;ER/Golgi;nucleus;other cell component	signal transduction activity or receptor binding;other molecular function	Pf00226, Pf00684, Pf01556	3301	ENSG00000086061	DNAJA1	hsa:3301; P31689; Q5T7Q0; Q86TL9	VEGFA-VEGFR2 signaling; Exercise-induced circadian regulation; HDAC6 interactions in the central nervous system	HSP90 chaperone cycle for steroid hormone receptors (SHR) in the presence of ligand	4	0	1.075	1.291	1.201	0.658367	0.17229	0.836124	89.2	95.8	115.1	3.57	6.82	3.04	4140.7	2433.4	2271.2	3531.5	3767	3342.3	5173.9	2676.8	2377.9	3748.3
FALSE	High	Master Protein	P07195	L-lactate dehydrogenase B chain OS=Homo sapiens GN=LDHB PE=1 SV=2	0	65.206	30	8	33	8	334	36.6	6.05	125.55	8	other metabolic processes	other membranes;cytosol;mitochondrion;other cell component	other molecular function	Pf00056, Pf02866	3945	ENSG00000111716	LDHB	hsa:3945; P07195	Clear cell renal cell carcinoma pathways; CCL18 signaling pathway; Glycolysis and gluconeogenesis; Metabolic Epileptic Disorders	Pyruvate metabolism	5	0	0.486	0.651	1.339	0.0029005	0.067726	0.292057	140.3	68.3	91.4	37.7	30.71	33.19	11374.4	2929.3	3476.6	11334.9	8971.9	3380.4	7588.4	2421.8	2417.7	5961.2
FALSE	High	Master Protein	O43707	Alpha-actinin-4 OS=Homo sapiens GN=ACTN4 PE=1 SV=2	0	65.2	21	15	28	7	911	104.8	5.44	96.73	15	cell organization and biogenesis;transport;signal transduction;other biological processes	non-structural extracellular;plasma membrane;other membranes;cytoskeleton;nucleus;other cell component	signal transduction activity or receptor binding;cytoskeletal activity;nucleic acid binding activity;other molecular function	Pf00307, Pf00435, Pf08726	81	ENSG00000130402; ENSG00000282844	ACTN4	A4K467; D6PXK4; hsa:81; O43707; O76048	Arrhythmogenic right ventricular cardiomyopathy; Primary focal segmental glomerulosclerosis (FSGS); Focal adhesion; Striated muscle contraction pathway; Ebola virus infection in host; Nephrotic syndrome; Alstrom syndrome	Platelet degranulation ; Nephrin family interactions	9	8	0.869	0.982	1.13	0.999813	0.977254	0.969901	105.2	91.4	103.3	20.48	14.09	12.93	3872.9	1573.2	1346.8	3392.8	2969.5	1962.5	4364.7	1714.4	1515.3	2380.3
FALSE	High	Master Protein	P63244	Guanine nucleotide-binding protein subunit beta-2-like 1 OS=Homo sapiens GN=GNB2L1 PE=1 SV=3	0	65.139	58	14	31	14	317	35.1	7.69	95.88	14	cell cycle OR cell proliferation;cell organization and biogenesis;protein metabolism;other metabolic processes;developmental processes;other biological processes	plasma membrane;cytosol;mitochondrion;translational apparatus;nucleus;other cell component	signal transduction activity or receptor binding;enzyme regulator activity;translation activity;other molecular function	Pf00400	10399	ENSG00000204628	RACK1	B3KTJ0; D3DWS0; hsa:10399; P25388; P63244; P99049; Q53HU2; Q5J8M6; Q5VLR4; Q6FH47	Androgen receptor signaling pathway; Brain-derived neurotrophic factor (BDNF) signaling pathway; VEGFA-VEGFR2 signaling; Measles virus infection; Angiotensin II receptor type 1 pathway; TROP2 regulatory signaling; Interferon type I signaling pathways	Regulation of TNFR1 signaling; TNFR1-induced NF-kappa-B signaling pathway; TNFR1-mediated ceramide production	10	0	0.64	0.783	1.224	0.240631	0.626943	0.740092	123.8	79.2	97	16.98	16.31	8.53	10084.7	3953.6	3725.5	7689.6	8033.3	3988	6393	3417	3025.5	5732.8
FALSE	High	Master Protein	P49411	Elongation factor Tu, mitochondrial OS=Homo sapiens GN=TUFM PE=1 SV=2	0	65.13	35	15	34	15	452	49.5	7.61	106.2	15											0	0	0.961	1.09	1.134	0.978861	0.776318	0.965562	98.3	94.5	107.2	5.6	6.73	2.48	6866	4146.3	3647.4	6387	6692.1	4567.3	7758.6	4392.9	3371.4	5080.3
FALSE	High	Master Protein	P36578	60S ribosomal protein L4 OS=Homo sapiens GN=RPL4 PE=1 SV=5	0	64.942	38	14	41	14	427	47.7	11.06	145.03	14	protein metabolism;other metabolic processes	cytosol;ER/Golgi;translational apparatus;nucleus;other cell component	other molecular function	Pf00573, Pf14374	6124	ENSG00000174444	RPL4	A8K502; hsa:6124; P36578; P39029; Q4VBR0; Q969Z9	Cytoplasmic ribosomal proteins	Regulation of expression of SLITs and ROBOs; L13a-mediated translational silencing of Ceruloplasmin expression; Formation of a pool of free 40S subunits; GTP hydrolysis and joining of the 60S ribosomal subunit; Major pathway of rRNA processing in the nucleolus and cytosol; Nonsense Mediated Decay (NMD) enhanced by the Exon Junction Complex (EJC); SRP-dependent cotranslational protein targeting to…	14	0	0.863	0.882	1.022	0.999813	0.973893	0.9597	109.3	94.3	96.4	4.88	8.73	3.21	10495.3	6030.1	4726	8652.8	8945.7	6359.1	9423.4	5949.9	4454.1	6287
FALSE	High	Master Protein	Q9NRA8	Eukaryotic translation initiation factor 4E transporter OS=Homo sapiens GN=EIF4ENIF1 PE=1 SV=2	0	64.903	21	17	31	17	985	108.1	8.32	106.16	17	cell organization and biogenesis;protein metabolism;other metabolic processes;transport;developmental processes;other biological processes	cytosol;nucleus;other cell component	nucleic acid binding activity;other molecular function	Pf10477	56478	ENSG00000184708	EIF4ENIF1	B1AKL2; B1AKL3; B2RBF1; hsa:56478; Q8NCF2; Q9H708; Q9NRA8	Primary ovarian insufficiency; 10q11.21q11.23 copy number variation syndrome		2	0	0.957	1.002	1.046	0.983553	0.973893	0.984028	101.4	97.1	101.6	16.23	17.48	4.58	5167.8	3385.9	3281.3	3491.8	4165	3738.7	4074.7	2882.1	2313.9	4030.7
FALSE	High	Master Protein	O43242	26S proteasome non-ATPase regulatory subunit 3 OS=Homo sapiens GN=PSMD3 PE=1 SV=2	0	64.539	36	16	31	16	534	60.9	8.44	86.86	16	protein metabolism;other metabolic processes;other biological processes	non-structural extracellular;cytosol;nucleus;other cell component	enzyme regulator activity	Pf01399, Pf08375	5709	ENSG00000108344	PSMD3	B3KMW9; B4DT72; hsa:5709; O43242; Q96EI2; Q9BQA4	Proteasome degradation; Alzheimer's disease and miRNA effects; Parkin-ubiquitin proteasomal system pathway; Alzheimer's disease	FCERI mediated NF-kB activation; Downstream TCR signaling; Antigen processing: Ubiquitination & Proteasome degradation; Activation of NF-kappaB in B cells; Oxygen-dependent proline hydroxylation of Hypoxia-inducible Factor Alpha; ER-Phagosome pathway; Cross-presentation of soluble exogenous antigens (endosomes); SCF-beta-TrCP mediated degradation of Emi1; APC/C:Cdc20 mediated degradation of Secur…	64	0	0.778	0.958	1.231	0.954081	0.993015	0.714558	109.7	85.3	105	7.15	9.58	5.49	3357.7	1792.1	1597.1	2980.3	2876	1909.7	2811	1471.9	1369.2	2218.9
FALSE	High	Master Protein	Q07065	Cytoskeleton-associated protein 4 OS=Homo sapiens GN=CKAP4 PE=1 SV=2	0	64.421	29	15	33	15	602	66	5.92	109.51	15		plasma membrane;other membranes;cytoskeleton;ER/Golgi;other cytoplasmic organelle;other cell component			10970	ENSG00000136026	CKAP4	hsa:10970; Q07065; Q504S5; Q53ES6		Neutrophil degranulation; RND2 GTPase cycle; Regulation of Insulin-like Growth Factor (IGF) transport and uptake by Insulin-like Growth Factor Binding Proteins (IGFBPs); Post-translational protein phosphorylation; RND3 GTPase cycle; Surfactant metabolism	6	0	0.855	0.946	1.107	0.999382	0.999298	0.984028	107.1	91.6	101.3	4.26	7.3	5.27	3191.5	1794.7	1573.5	2759.9	2716.2	1681.4	2987.6	1548.2	1314.1	2091.9
FALSE	High	Master Protein	P43490	Nicotinamide phosphoribosyltransferase OS=Homo sapiens GN=NAMPT PE=1 SV=1	0	64.315	37	14	25	14	491	55.5	7.15	81.16	14	cell-cell signaling;other metabolic processes;signal transduction;other biological processes	cytosol;nucleus;other cell component	signal transduction activity or receptor binding;other molecular function	Pf04095, Pf18127	10135	ENSG00000105835	NAMPT	A4D0Q9; A4D0R0; hsa:10135; P43490; Q3KQV0; Q8WW95	Adipogenesis; NAD metabolism, sirtuins and aging; NAD+ metabolism; NAD+ biosynthetic pathways; Caloric restriction and aging; NAD metabolism in oncogene-induced senescence and mitochondrial dysfunction-associated senescence	NPAS4 regulates expression of target genes; BMAL1:CLOCK,NPAS2 activates circadian gene expression; Nicotinamide salvaging	9	0	0.851	1.009	1.186	0.998536	0.964633	0.875287	104.9	89.3	105.8	3.98	11.19	5.96	3563.9	1982.3	1716.6	3017.8	3064.3	2185.1	3332.6	1696	1356.7	2440.9
FALSE	High	Master Protein	P17844	Probable ATP-dependent RNA helicase DDX5 OS=Homo sapiens GN=DDX5 PE=1 SV=1	0	64.287	30	19	34	15	614	69.1	8.92	91.35	19	RNA metabolism OR transcription;other metabolic processes;signal transduction;other biological processes	cytosol;nucleus;other cell component	nucleic acid binding activity;other molecular function	Pf00270, Pf00271, Pf08061	1655	ENSG00000108654	DDX5	B4DLW8; B5BU21; D3DU32; E7ETL9; hsa:1655; O75681; P17844; Q53Y61	Ciliary landscape	mRNA Splicing - Major Pathway; SUMOylation of transcription cofactors; Estrogen-dependent gene expression; Replication of the SARS-CoV-1 genome; Replication of the SARS-CoV-2 genome	6	3	0.843	0.911	1.081	0.998536	0.988729	0.998131	108.9	91.8	99.2	7.06	11.37	10.26	8418.8	4821.8	4574.8	6054.9	7213.7	4430.4	6222.1	4123	3722.8	5427.5
FALSE	High	Master Protein	P63096	Guanine nucleotide-binding protein G(i) subunit alpha-1 OS=Homo sapiens GN=GNAI1 PE=1 SV=2	0	64.123	45	14	57	4	354	40.3	5.97	186.49	14	cell cycle OR cell proliferation;signal transduction;other biological processes	plasma membrane;other membranes;cytoskeleton;nucleus;other cell component	signal transduction activity or receptor binding;other molecular function	Pf00503	2770	ENSG00000127955	GNAI1	A8KA88; B4E2V1; C9J3A4; hsa:2770; P04898; P11015; P31871; P63096; Q5U074; Q8TAN5; Q9UGA4	Nicotine effect on dopaminergic neurons; Thyroid stimulating hormone (TSH) signaling pathway; Endothelin pathways; Corticotropin-releasing hormone signaling pathway; S1P receptor signal transduction; Common pathways underlying drug addiction; G protein signaling pathways; Cell-type dependent selectivity of CCK2R signaling; Chemokine signaling pathway; Purinergic signaling; Prostaglandin and leuko…	G alpha (i) signalling events; G alpha (z) signalling events; Adenylate cyclase inhibitory pathway; ADP signalling through P2Y purinoceptor 12; G alpha (s) signalling events; Extra-nuclear estrogen signaling; GPER1 signaling; ADORA2B mediated anti-inflammatory cytokines production; Adrenaline,noradrenaline inhibits insulin secretion	25	0	1.065	0.863	0.81	0.700992	0.947928	0.0348422	102.5	109.1	88.4	23.81	27.39	18.09	1460.3	849.7	372.2	1095	1100.1	966.5	2369.6	1028.6	765.9	703.7
FALSE	High	Master Protein	Q14687	Genetic suppressor element 1 OS=Homo sapiens GN=GSE1 PE=1 SV=3	0	63.756	14	14	45	14	1217	136.1	7.74	141.1	14				Pf12540	23199	ENSG00000131149	GSE1	D3DUM4; hsa:23199; Q14687; Q8IY61; Q96GA4; Q9BW09			0	0	1.023	1.053	1.03	0.851994	0.916853	0.974408	97.5	99.7	102.7	14.36	12.71	7.27	4814.7	3654.7	3096.1	3639.1	4568.8	4348	5124.8	3104.9	2716.5	4061.3
FALSE	High	Master Protein	P22626	Heterogeneous nuclear ribonucleoproteins A2/B1 OS=Homo sapiens GN=HNRNPA2B1 PE=1 SV=2	0	63.698	52	14	31	12	353	37.4	8.95	111.44	14	cell organization and biogenesis;RNA metabolism OR transcription;other metabolic processes;transport;other biological processes	non-structural extracellular;nucleus;other cell component	nucleic acid binding activity;other molecular function	Pf00076, Pf11627	3181	ENSG00000122566	HNRNPA2B1	A0A024RA27; A0A024RA61; A8K064; hsa:3181; P22626; P22627; Q9UC98; Q9UDJ2	mRNA processing	Gene and protein expression by JAK-STAT signaling after Interleukin-12 stimulation; mRNA Splicing - Major Pathway; Processing of Capped Intron-Containing Pre-mRNA	4	2	0.752	0.873	1.16	0.863859	0.956449	0.920074	114.3	86	99.8	5.13	10.28	8.08	7494.1	4225.2	3506	5408.4	5852.1	3286.5	5495.6	3076.4	2796.1	4425.2
FALSE	High	Master Protein	O60884	DnaJ homolog subfamily A member 2 OS=Homo sapiens GN=DNAJA2 PE=1 SV=1	0	63.601	48	11	40	11	412	45.7	6.48	146.3	11	protein metabolism;other metabolic processes;stress response;other biological processes	other membranes;cytosol;other cell component	other molecular function	Pf00226, Pf00684, Pf01556	10294	ENSG00000069345	DNAJA2	B2R7L7; hsa:10294; O14711; O60884		HSP90 chaperone cycle for steroid hormone receptors (SHR) in the presence of ligand	1	0	1.029	1.186	1.152	0.83111	0.473535	0.934433	93.3	96	110.7	5.32	10.92	2.44	4819.4	2875.6	2772.2	4254.5	4522.9	3895.7	5947.7	2911.2	2630	4534.6
FALSE	High	Master Protein	Q14444	Caprin-1 OS=Homo sapiens GN=CAPRIN1 PE=1 SV=2	0	62.614	20	11	25	11	709	78.3	5.25	81.65	11	cell organization and biogenesis;other biological processes	cytosol;other cell component	nucleic acid binding activity;other molecular function	Pf12287, Pf18293	4076	ENSG00000135387	CAPRIN1	A6NMY7; D3DR06; hsa:4076; Q14444; Q15074; Q6IMN4; Q6IMN7; Q9BV09			0	0	0.676	0.779	1.152	0.426724	0.597218	0.936326	122.2	82.6	95.2	10.64	19.96	8.6	6649.3	3734.2	3450.7	4270.6	5052.1	3282.8	3244.2	2460.6	2288	3639.6
FALSE	High	Master Protein	Q92621	Nuclear pore complex protein Nup205 OS=Homo sapiens GN=NUP205 PE=1 SV=3	0	62.569	9	14	34	14	2012	227.8	6.19	108.82	14	cell organization and biogenesis;transport	other membranes;cytosol;nucleus	other molecular function	Pf11894	23165	ENSG00000155561	NUP205	A6H8X3; hsa:23165; Q86YC1; Q92621		Rev-mediated nuclear export of HIV RNA; Nuclear import of Rev protein; Postmitotic nuclear pore complex (NPC) reformation; SARS-CoV-2 activates/modulates innate and adaptive immune responses; HCMV Late Events; HCMV Early Events; ISG15 antiviral mechanism; Transport of the SLBP independent Mature mRNA; Transport of the SLBP Dependant Mature mRNA; Transport of Mature mRNA Derived from an Intronless…	29	0	1.014	1.228	1.21	0.873147	0.342512	0.795955	92.5	93.9	113.6	2.48	5.4	4.69	3865.4	2273.2	2060.4	3276.8	3436.3	2865.8	4196.4	2316.2	2004.9	2922.2
FALSE	High	Master Protein	P12277	Creatine kinase B-type OS=Homo sapiens GN=CKB PE=1 SV=1	0	62.51	38	10	38	10	381	42.6	5.59	113.47	10	other metabolic processes	non-structural extracellular;plasma membrane;other membranes;cytosol;mitochondrion	kinase activity;other molecular function	Pf00217, Pf02807	1152	ENSG00000166165	CKB	A8K236; B2R5R4; hsa:1152; P12277; Q2LE07; Q6FG40; Q9UC66		RND3 GTPase cycle; Creatine metabolism	2	0	0.522	0.602	1.154	0.0122992	0.0128258	0.930551	141.2	73.7	85.1	36.87	34.28	33.72	6302.4	1726.5	2396.5	7082.8	5689.1	2232.3	5741.3	1589.5	1584.3	4070.1
FALSE	High	Master Protein	Q8IVW6	AT-rich interactive domain-containing protein 3B OS=Homo sapiens GN=ARID3B PE=1 SV=2	0	62.221	30	13	28	12	561	60.6	7.52	99.76	13	other biological processes	nucleus	nucleic acid binding activity	Pf01388	10620	ENSG00000179361	ARID3B	hsa:10620; O95443; Q59HC9; Q6P9C9; Q8IVW6			0	0	0.958	0.931	0.972	0.983295	0.999298	0.854731	103.9	99.5	96.7	15.29	15.06	2.61	3352.5	2331.9	1949.7	2175.1	2797.6	2348	2622	1870.4	1488.6	2350.4
FALSE	High	Master Protein	P05388	60S acidic ribosomal protein P0 OS=Homo sapiens GN=RPLP0 PE=1 SV=1	0	62.061	38	9	59	9	317	34.3	5.97	195.66	9	cell organization and biogenesis;protein metabolism;other metabolic processes	cytosol;ER/Golgi;translational apparatus;nucleus;other cell component	nucleic acid binding activity;other molecular function	Pf00428, Pf00466, Pf17777	6175	ENSG00000089157	RPLP0	hsa:6175; P05388; Q3B7A4; Q9BVK4	Cytoplasmic ribosomal proteins	Regulation of expression of SLITs and ROBOs; Gene and protein expression by JAK-STAT signaling after Interleukin-12 stimulation; L13a-mediated translational silencing of Ceruloplasmin expression; Formation of a pool of free 40S subunits; GTP hydrolysis and joining of the 60S ribosomal subunit; Major pathway of rRNA processing in the nucleolus and cytosol; Nonsense Mediated Decay (NMD) enhanced by…	15	0	0.865	0.925	1.069	0.999813	0.994177	0.992916	107.5	93	99.5	2.04	7.24	5.79	7273.6	4381.2	3686.8	6160.8	6264.6	4722.9	7061.1	3907.2	3121.9	4339.8
FALSE	High	Master Protein	Q4G0N4	NAD kinase 2, mitochondrial OS=Homo sapiens GN=NADK2 PE=1 SV=2	0	61.904	39	12	25	12	442	49.4	8.18	94.74	12	other metabolic processes	mitochondrion	kinase activity;other molecular function	Pf01513	133686	ENSG00000152620	NADK2	B5MC93; hsa:133686; Q4G0N4; Q6UTX5; Q96NM0		Mitochondrial protein degradation; Nicotinate metabolism	2	0	0.827	3.154	3.811	0.997958	2.7146e-15	3.529e-15	60.2	49.8	189.9	9.77	11.42	21.95	1080.7	694.5	677.7	857.6	993.8	594.7	876.5	546.5	528	757.7
FALSE	High	Master Protein	P04406	Glyceraldehyde-3-phosphate dehydrogenase OS=Homo sapiens GN=GAPDH PE=1 SV=3	0	61.16	46	13	52	13	335	36	8.46	157.4	13	cell organization and biogenesis;protein metabolism;other metabolic processes;stress response;other biological processes	plasma membrane;other membranes;cytosol;cytoskeleton;nucleus;other cell component	enzyme regulator activity;cytoskeletal activity;other molecular function	Pf00044, Pf02800	2597	ENSG00000111640	GAPDH	E7EUT4; hsa:2597; P00354; P04406; Q53X65	Cori cycle; Alzheimer's disease and miRNA effects; HIF1A and PPARG regulation of glycolysis; VEGFA-VEGFR2 signaling; Clear cell renal cell carcinoma pathways; Metabolic reprogramming in colon cancer; Aerobic glycolysis; 7q11.23 copy number variation syndrome; Glycolysis in senescence; Alzheimer's disease; Sildenafil treatment; Glycolysis and gluconeogenesis; Metabolic Epileptic Disorders; Sudden …	Glycolysis; Gluconeogenesis	16	0	0.516	0.676	1.31	0.00970359	0.135212	0.366083	136.9	70.6	92.5	35.43	28.41	36.55	10739.1	3085.5	3650.3	11332.2	8915	3378.7	8046.7	2607.8	2813.5	6131.3
FALSE	High	Master Protein	P26641	Elongation factor 1-gamma OS=Homo sapiens GN=EEF1G PE=1 SV=3	0	61.09	31	13	36	13	437	50.1	6.67	113.47	13	protein metabolism;other metabolic processes;other biological processes	cytosol;other cell component	nucleic acid binding activity	Pf00043, Pf00647, Pf02798	1937	ENSG00000254772	EEF1G	B4DTG2; hsa:1937; P26641; Q6PJ62; Q6PK31; Q96CU2; Q9P196	Translation factors	Signaling by ALK fusions and activated point mutants; Eukaryotic Translation Elongation	3	0	0.773	0.943	1.22	0.936365	0.999298	0.764492	110.5	85.4	104.1	14.23	10.39	9.7	12357.9	5573.8	4729.9	10308.7	9818.2	5876	10515.4	4756.9	4063.6	7011.9
FALSE	High	Master Protein	P07196	Neurofilament light polypeptide OS=Homo sapiens GN=NEFL PE=1 SV=3	0	60.561	27	12	24	10	543	61.5	4.65	80.45	12	cell organization and biogenesis;stress response;transport;developmental processes;other biological processes	cytosol;cytoskeleton;other cell component	cytoskeletal activity;other molecular function	Pf00038, Pf04732	4747	ENSG00000277586	NEFL	B9ZVN2; hsa:4747; P07196; Q16154; Q8IU72	Amyotrophic lateral sclerosis (ALS); Physico-chemical features and toxicity-associated pathways; NO/cGMP/PKG mediated neuroprotection; Ciliary landscape; Intracellular trafficking proteins involved in CMT neuropathy; CCL18 signaling pathway; Cell lineage map for neuronal differentiation	Assembly and cell surface presentation of NMDA receptors; RAF/MAP kinase cascade; Ras activation upon Ca2+ influx through NMDA receptor; Unblocking of NMDA receptors, glutamate binding and activation; Negative regulation of NMDA receptor-mediated neuronal transmission; Long-term potentiation	13	0	1.227	1.065	0.868	0.175983	0.880452	0.292057	91.1	111.8	97.1	20.04	12.98	8.12	2658.5	1742.1	944.4	1562	2004.7	1904.7	3329.2	1724	1243.3	1619.5
FALSE	High	Master Protein	P60842	Eukaryotic initiation factor 4A-I OS=Homo sapiens GN=EIF4A1 PE=1 SV=1	0	60.409	40	12	34	7	406	46.1	5.48	120.59	12	protein metabolism;other metabolic processes	cytosol;translational apparatus;other cell component	nucleic acid binding activity;other molecular function	Pf00270, Pf00271	1973	ENSG00000161960	EIF4A1	B2R6L8; D3DTP9; hsa:1973; J3QLC4; P04765; P60842; Q5U018; Q61516	Translation factors; Fragile X syndrome; Translation inhibitors in chronically activated PDGFRA cells; Interferon type I signaling pathways	L13a-mediated translational silencing of Ceruloplasmin expression; GTP hydrolysis and joining of the 60S ribosomal subunit; Translation initiation complex formation; Ribosomal scanning and start codon recognition; ISG15 antiviral mechanism; Deadenylation of mRNA; M-decay: degradation of maternal mRNAs by maternally stored factors; Z-decay: degradation of maternal mRNAs by zygotically expressed fa…	13	5	0.572	0.787	1.375	0.0638668	0.6451	0.213179	127.1	72.8	100.1	25.55	24.12	20.24	7555	2485.3	2779.5	6822.8	6024.1	2670.7	5494.7	1954.3	2014.9	4269.4
FALSE	High	Master Protein	Q9NVI7	ATPase family AAA domain-containing protein 3A OS=Homo sapiens GN=ATAD3A PE=1 SV=2	0	60.38	29	16	33	8	634	71.3	8.98	112.09	16	cell organization and biogenesis;stress response;other biological processes	other membranes;mitochondrion	other molecular function	Pf00004, Pf12037	55210	ENSG00000197785	ATAD3A	B3KPB3; D2K8Q1; G3V1I6; Q5SV23; Q8N275; Q96A50; Q9NVI7	1p36 copy number variation syndrome		1	8	1.182	1.263	1.069	0.28361	0.239731	0.992916	87.1	102.9	110	3.97	12.84	15.63	4132.3	2667.3	2082.3	3573.4	3839.3	3511.2	6651	3582.5	2626	3240.5
FALSE	High	Master Protein	P07948	Tyrosine-protein kinase Lyn OS=Homo sapiens GN=LYN PE=1 SV=3	0	60.346	28	12	37	11	512	58.5	7.11	107.22	12	cell-cell signaling;cell organization and biogenesis;protein metabolism;other metabolic processes;stress response;transport;developmental processes;signal transduction;other biological processes	plasma membrane;other membranes;cytosol;mitochondrion;ER/Golgi;nucleus;other cytoplasmic organelle;other cell component	signal transduction activity or receptor binding;enzyme regulator activity;cytoskeletal activity;kinase activity;other molecular function	Pf00017, Pf00018, Pf07714	4067	ENSG00000254087	LYN	A0AVQ5; hsa:4067; P07948	IL-5 signaling pathway; RANKL/RANK signaling pathway; Thymic stromal lymphopoietin (TSLP) signaling pathway; B cell receptor signaling pathway; IL-3 signaling pathway; Kit receptor signaling pathway; Chemokine signaling pathway; Microglia pathogen phagocytosis pathway; GDNF signaling	CD209 (DC-SIGN) signaling; FCGR activation; FCGR3A-mediated IL10 synthesis; FCGR3A-mediated phagocytosis; Regulation of signaling by CBL; EPHB-mediated forward signaling; Signaling by phosphorylated juxtamembrane, extracellular and kinase domain KIT mutants; Regulation of KIT signaling; EPH-ephrin mediated repulsion of cells; EPHA-mediated growth cone collapse; Signaling by CSF1 (M-CSF) in myeloi…	45	0	1.174	1.006	0.857	0.301769	0.972786	0.265495	94.3	110.8	94.9	23.43	23.53	19.37	3451.3	2029.7	908.3	2368	2450.4	2255.6	4813.1	2390.5	1827.1	1586.4
FALSE	High	Master Protein	Q9NTJ3	Structural maintenance of chromosomes protein 4 OS=Homo sapiens GN=SMC4 PE=1 SV=2	0	60.222	15	15	22	15	1288	147.1	6.79	73.01	15	cell cycle OR cell proliferation;cell organization and biogenesis;other biological processes	cytosol;nucleus;other cell component	nucleic acid binding activity;other molecular function	Pf02463, Pf06470	10051	ENSG00000113810	SMC4	A6NLT9; D3DNL8; hsa:10051; O95752; Q8NDL4; Q9NTJ3; Q9UNT9	Ciliary landscape	Condensation of Prophase Chromosomes; Condensation of Prometaphase Chromosomes	3	0	0.961	1.091	1.135	0.978861	0.772925	0.964965	98.3	94.5	107.2	5.3	5.72	3.9	3102.9	1730.4	1391	2534.3	2503.1	1953	3147.2	1579.1	1375.3	2127.4
FALSE	High	Master Protein	P22234	Multifunctional protein ADE2 OS=Homo sapiens GN=PAICS PE=1 SV=3	0	60.012	34	12	29	12	425	47	7.23	93.74	12	other metabolic processes	cytosol;other cell component	other molecular function	Pf00731, Pf01259	10606	ENSG00000128050	PAICS	E9PDH9; hsa:10606; P22234; Q68CQ5	Metabolic reprogramming in colon cancer	Purine ribonucleoside monophosphate biosynthesis	2	0	0.653	0.81	1.24	0.304103	0.767305	0.671891	121.8	79.6	98.6	29.11	22.4	19.21	8812.7	2833.6	2661.3	7691.7	6335.6	3024.9	6790.3	2424.5	2533.2	4946.6
FALSE	High	Master Protein	P02533	Keratin, type I cytoskeletal 14 OS=Homo sapiens GN=KRT14 PE=1 SV=4	0	59.751	44	17	21	9	472	51.5	5.16	64.37	17	cell organization and biogenesis;other biological processes	plasma membrane;cytosol;cytoskeleton;nucleus;other cell component	cytoskeletal activity;other molecular function	Pf00038	3861	ENSG00000186847	KRT14	hsa:3861; P02533; Q14715; Q53XY3; Q9BUE3; Q9UBN2; Q9UBN3; Q9UCY4	Corticotropin-releasing hormone signaling pathway	Formation of the cornified envelope; Type I hemidesmosome assembly	4	6	1.603	1.238	0.772	0.001872	0.311622	0.0254289	78.1	125.2	96.7	18.77	102.12	26.23	3498.8	2016.5	1259.8	2064.1	2111.5	2751.4	2937.7	1700	9572.8	3029.7
FALSE	High	Master Protein	Q9Y3I0	tRNA-splicing ligase RtcB homolog OS=Homo sapiens GN=RTCB PE=1 SV=1	0	59.606	29	13	29	13	505	55.2	7.23	109.34	13	RNA metabolism OR transcription;other metabolic processes;developmental processes;other biological processes	other membranes;cytosol;ER/Golgi;nucleus;other cell component	cytoskeletal activity;other molecular function	Pf01139	51493	ENSG00000100220	RTCB	B2R6A8; hsa:51493; Q6IAI0; Q9BWL4; Q9NTH1; Q9P037; Q9P0J3; Q9Y3I0	Unfolded protein response	tRNA processing in the nucleus	2	0	0.791	0.885	1.12	0.971507	0.973893	0.975361	112.1	88.6	99.3	11.61	13.25	6.97	5373.7	2718.6	3031.4	3762.4	4305.5	2671.5	3832.9	2262.5	2045.5	3464.3
FALSE	High	Master Protein	Q99832	T-complex protein 1 subunit eta OS=Homo sapiens GN=CCT7 PE=1 SV=2	0	59.582	29	13	31	13	543	59.3	7.65	107.72	13	protein metabolism;other metabolic processes;other biological processes	cytosol;cytoskeleton;other cell component	other molecular function	Pf00118	10574	ENSG00000135624	CCT7	A8K7E6; A8MWI8; B7WNW9; B7Z4T9; B7Z4Z7; hsa:10574; O14871; Q6FI26; Q99832	VEGFA-VEGFR2 signaling; 16p11.2 proximal deletion syndrome	RHOBTB1 GTPase cycle; Formation of tubulin folding intermediates by CCT/TriC; Association of TriC/CCT with target proteins during biosynthesis; Cooperation of PDCL (PhLP1) and TRiC/CCT in G-protein beta folding; Prefoldin mediated transfer of substrate to CCT/TriC; RHOBTB2 GTPase cycle; Folding of actin by CCT/TriC	9	0	0.778	0.994	1.278	0.954081	0.973893	0.488827	108.2	84.2	107.6	24.74	17.94	12.11	7957.6	2805.5	2603.5	6787.1	5594.1	3370.1	6496.9	2557.5	2447.9	4755.7
FALSE	High	Master Protein	Q93009	Ubiquitin carboxyl-terminal hydrolase 7 OS=Homo sapiens GN=USP7 PE=1 SV=2	0	59.487	18	15	28	15	1102	128.2	5.55	75.08	15	cell organization and biogenesis;protein metabolism;DNA metabolism;other metabolic processes;stress response;other biological processes	cytosol;nucleus;other cell component	other molecular function	Pf00443, Pf00917, Pf12436, Pf14533	7874	ENSG00000187555	USP7	A6NMY8; B7Z815; H0Y3G8; hsa:7874; Q93009	Nucleotide excision repair in xeroderma pigmentosum ; Warburg effect modulated by deubiquitinating enzymes and their substrates	Regulation of TP53 Degradation; Ub-specific processing proteases; Synthesis of active ubiquitin: roles of E1 and E2 enzymes; Formation of TC-NER Pre-Incision Complex; Dual incision in TC-NER; Gap-filling DNA repair synthesis and ligation in TC-NER; Regulation of PTEN localization	10	0	0.897	0.938	1.045	0.999382	0.999298	0.979531	105.8	95	99.2	5.06	4.55	3.69	3276.7	1981.9	1676	2442.4	2676.7	2023.4	3294.9	1658.9	1498.2	2241.2
FALSE	High	Master Protein	P55884	Eukaryotic translation initiation factor 3 subunit B OS=Homo sapiens GN=EIF3B PE=1 SV=3	0	59.473	23	14	24	14	814	92.4	5	86.5	14	cell organization and biogenesis;protein metabolism;other metabolic processes;other biological processes	cytosol;translational apparatus;other cell component	nucleic acid binding activity;other molecular function	Pf00076, Pf08662	8662	ENSG00000106263	EIF3B	A4D208; hsa:8662; P55884; Q2NL77; Q9UMF9	Translation factors; nsp1 from SARS-CoV-2 inhibits translation initiation in the host cell	L13a-mediated translational silencing of Ceruloplasmin expression; Translation initiation complex formation; Formation of a pool of free 40S subunits; Formation of the ternary complex, and subsequently, the 43S complex; Ribosomal scanning and start codon recognition; GTP hydrolysis and joining of the 60S ribosomal subunit	8	0	0.774	0.905	1.168	0.94341	0.979013	0.910554	112	86.7	101.3	11.49	9.52	11.14	2784.4	1231.2	1145.6	2143.1	2152.7	1291	2431.1	1086.1	1017.6	1634.8
FALSE	High	Master Protein	Q9H9G7	Protein argonaute-3 OS=Homo sapiens GN=AGO3 PE=1 SV=2	0	59.027	19	12	23	6	860	97.3	9.11	73.02	12	cell organization and biogenesis;RNA metabolism OR transcription;other metabolic processes;other biological processes	cytosol;nucleus;other cell component	nucleic acid binding activity;other molecular function	Pf02170, Pf02171, Pf08699, Pf16486, Pf16487, Pf16488	192669	ENSG00000126070	AGO3	B1ALI0; hsa:192669; Q5TA55; Q9H1U6; Q9H9G7		MAPK6/MAPK4 signaling; Regulation of MECP2 expression and activity; Oxidative Stress Induced Senescence; Estrogen-dependent gene expression; Pre-NOTCH Transcription and Translation; RUNX1 regulates genes involved in megakaryocyte differentiation and platelet function; TP53 Regulates Metabolic Genes; Oncogene Induced Senescence; Transcriptional Regulation by VENTX; Ca2+ pathway; NR1H3 & NR1H2 regu…	21	0	0.927	0.981	1.058	0.997958	0.979013	0.975361	103.2	95.6	101.2	16.79	12.2	3.83	815.4	596.3	575.7	622.8	749.9	602.5	715.5	461.9	392.3	586.5
FALSE	High	Master Protein	P05455	Lupus La protein OS=Homo sapiens GN=SSB PE=1 SV=2	0	59.015	35	12	38	12	408	46.8	7.12	110.92	12	RNA metabolism OR transcription;other metabolic processes;transport;other biological processes	cytosol;nucleus;other cell component	nucleic acid binding activity	Pf00076, Pf05383, Pf08777	6741	ENSG00000138385	SSB	hsa:6741; P05455; Q15367; Q53XJ4		RNA Polymerase III Abortive And Retractive Initiation; RNA Polymerase III Transcription Termination	2	0	0.592	0.726	1.227	0.106567	0.360291	0.728483	129.4	76.6	94	22.46	19.43	20.01	8054.6	2979.5	3055.7	7388.9	6444.3	2955.5	5965.3	2435.3	2265	4545.8
FALSE	High	Master Protein	Q93074	Mediator of RNA polymerase II transcription subunit 12 OS=Homo sapiens GN=MED12 PE=1 SV=4	0	58.609	8	12	28	12	2177	242.9	7.05	78.17	12	cell-cell signaling;protein metabolism;other metabolic processes;developmental processes;signal transduction;other biological processes	nucleus;other cell component	nucleic acid binding activity;other molecular function	Pf09497, Pf12144, Pf12145	9968	ENSG00000184634	MED12	hsa:9968; O15410; O75557; Q93074; Q9UHV6; Q9UND7		PPARA activates gene expression; Generic Transcription Pathway; Transcriptional regulation of white adipocyte differentiation; RSV-host interactions	4	0	0.892	0.992	1.113	0.999578	0.973893	0.977626	104	92.7	103.2	14.05	13.69	4.14	2463.8	1761.9	1560.9	1782.1	2243	1841.8	2142.8	1329.1	1142.6	1804.7
FALSE	High	Master Protein	Q14566	DNA replication licensing factor MCM6 OS=Homo sapiens GN=MCM6 PE=1 SV=1	0	58.502	20	14	22	14	821	92.8	5.41	81.7	14	cell cycle OR cell proliferation;cell organization and biogenesis;DNA metabolism;other metabolic processes;stress response;other biological processes	nucleus;other cell component	nucleic acid binding activity;other molecular function	Pf00493, Pf14551, Pf17207, Pf17855, Pf18263	4175	ENSG00000076003	MCM6	B2R6H2; hsa:4175; Q13504; Q14566; Q99859	Cell cycle; Retinoblastoma gene in cancer; Ciliary landscape; G1 to S cell cycle control; DNA replication	Orc1 removal from chromatin; Assembly of the pre-replicative complex; Activation of ATR in response to replication stress; Activation of the pre-replicative complex; Unwinding of DNA	11	0	0.808	0.85	1.051	0.990247	0.933939	0.984028	112.9	91.2	95.9	8.4	10.47	10.49	4912.3	2432.2	2021.5	3471.4	3945.2	2198.5	3471.8	2030.9	1843.7	2889.1
FALSE	High	Master Protein	O95757	Heat shock 70 kDa protein 4L OS=Homo sapiens GN=HSPA4L PE=1 SV=3	0	58.502	20	12	25	10	839	94.5	5.88	80.34	12	protein metabolism;other metabolic processes;stress response	cytosol;nucleus;other cell component	other molecular function	Pf00012	22824	ENSG00000164070	HSPA4L	A2ICT2; hsa:22824; O95757; Q4W5M5; Q8IWA2		Regulation of HSF1-mediated heat shock response	1	1	0.899	1.102	1.226	0.998536	0.731674	0.729957	100	89.9	110.2	6.26	8.37	4.54	2951.1	1541	1401.8	2446.3	2326	1689.9	3117.4	1431	1271.3	2044.2
FALSE	High	Master Protein	Q9Y265	RuvB-like 1 OS=Homo sapiens GN=RUVBL1 PE=1 SV=1	0	58.36	38	11	22	11	456	50.2	6.42	81.56	11	cell cycle OR cell proliferation;cell organization and biogenesis;DNA metabolism;other metabolic processes;stress response;other biological processes	other membranes;cytosol;cytoskeleton;nucleus;other cell component	other molecular function	Pf06068, Pf17856	8607	ENSG00000175792	RUVBL1	B2R5S0; hsa:8607; P82276; Q1KMR0; Q53HK5; Q53HL7; Q53Y27; Q9BSX9; Q9Y265	Gastric cancer network 1; lncRNA in canonical Wnt signaling and colorectal cancer	DNA Damage Recognition in GG-NER; UCH proteinases; Ub-specific processing proteases; Deposition of new CENPA-containing nucleosomes at the centromere; Formation of the beta-catenin:TCF transactivating complex; Telomere Extension By Telomerase; HATs acetylate histones	9	0	0.852	1.027	1.205	0.998536	0.947928	0.816172	104.2	88.8	107	5.74	9.12	5.89	3031.8	1869.9	1760.5	2806.8	2845.2	1878.1	3275.9	1591.1	1393.6	2339.3
FALSE	High	Master Protein	P46781	40S ribosomal protein S9 OS=Homo sapiens GN=RPS9 PE=1 SV=3	0	58.343	50	14	50	14	194	22.6	10.65	144.34	14	protein metabolism;other metabolic processes;other biological processes	cytosol;translational apparatus;nucleus;other cell component	nucleic acid binding activity;other molecular function	Pf00163, Pf01479	6203	ENSG00000170889; ENSG00000274005; ENSG00000274626; ENSG00000274646; ENSG00000274950; ENSG00000275323; ENSG00000277079; ENSG00000277359; ENSG00000278081; ENSG00000278270	RPS9	A9C4C1; hsa:6203; P46781; Q4QRK7; Q9BVZ0	Cytoplasmic ribosomal proteins	Regulation of expression of SLITs and ROBOs; Peptide chain elongation; L13a-mediated translational silencing of Ceruloplasmin expression; Translation initiation complex formation; Formation of a pool of free 40S subunits; Formation of the ternary complex, and subsequently, the 43S complex; Ribosomal scanning and start codon recognition; GTP hydrolysis and joining of the 60S ribosomal subunit; Maj…	20	0	0.803	0.86	1.071	0.990247	0.946388	0.993175	112.6	90.5	96.9	1.79	10.81	5.4	12760.2	7494.7	6392.6	10614.5	10843.3	7669.1	10485.7	5923.4	4557.6	7499.4
FALSE	High	Master Protein	P15880	40S ribosomal protein S2 OS=Homo sapiens GN=RPS2 PE=1 SV=2	0	58.036	32	9	61	9	293	31.3	10.24	194.27	9	protein metabolism;other metabolic processes;other biological processes	cytosol;translational apparatus;nucleus;other cell component	nucleic acid binding activity;other molecular function	Pf00333, Pf03719	6187	ENSG00000140988; ENSG00000291931	RPS2	B2R5G0; D3DU82; hsa:6187; P15880; Q3MIB1	Cytoplasmic ribosomal proteins	Regulation of expression of SLITs and ROBOs; Protein methylation; Peptide chain elongation; L13a-mediated translational silencing of Ceruloplasmin expression; Translation initiation complex formation; Formation of a pool of free 40S subunits; Formation of the ternary complex, and subsequently, the 43S complex; Ribosomal scanning and start codon recognition; GTP hydrolysis and joining of the 60S r…	22	0	0.875	0.9	1.029	0.999929	0.975679	0.971965	108.1	94.6	97.3	1.51	12.6	4.3	17208.5	9891.2	8678.8	13993.3	15261.1	11492	13732.2	8742.7	7058	10763.5
FALSE	High	Master Protein	Q6PKG0	La-related protein 1 OS=Homo sapiens GN=LARP1 PE=1 SV=2	0	57.711	19	14	24	14	1096	123.4	8.82	66.82	14	cell cycle OR cell proliferation;protein metabolism;other metabolic processes;stress response;signal transduction;other biological processes	cytosol;other cell component	translation activity;nucleic acid binding activity;other molecular function	Pf05383, Pf21071	23367	ENSG00000155506	LARP1	hsa:23367; O94836; Q6PKG0; Q8N4M2; Q8NB73; Q9UFD7	Perturbations to host-cell autophagy, induced by SARS-CoV-2 proteins; SARS-CoV-2 innate immunity evasion and cell-specific immune response; Network map of SARS-CoV-2 signaling pathway	SARS-CoV-2 activates/modulates innate and adaptive immune responses	4	0	0.859	0.925	1.077	0.999578	0.994145	0.99892	107.7	92.6	99.7	7.47	9.6	3.48	2419.9	1512.5	1406.3	1924.6	2035.2	1534.5	2138.6	1211.2	991.3	1633.5
FALSE	High	Master Protein	Q69YQ0	Cytospin-A OS=Homo sapiens GN=SPECC1L PE=1 SV=2	0	57.584	17	15	24	15	1117	124.5	5.72	87.03	15											0	0	1.267	0.879	0.694	0.133334	0.968188	0.00076578	95.3	120.8	83.8	16.42	41.02	15.78	1982.6	1433.5	788.7	1865.8	2001.7	1516.5	4960.5	2469.5	1552.8	1090.1
FALSE	High	Master Protein	P07237	Protein disulfide-isomerase OS=Homo sapiens GN=P4HB PE=1 SV=3	0	57.456	36	15	30	15	508	57.1	4.87	84.29	15	protein metabolism;other metabolic processes;stress response;transport;signal transduction;other biological processes	non-structural extracellular;plasma membrane;other membranes;cytosol;cytoskeleton;ER/Golgi;other cell component	signal transduction activity or receptor binding;cytoskeletal activity;other molecular function	Pf00085, Pf13848	5034	ENSG00000185624	P4HB	B2RDQ2; hsa:5034; P07237; P30037; P32079; Q15205; Q6LDE5	VEGFA-VEGFR2 signaling; Type I collagen synthesis in the context of osteogenesis imperfecta	Hedgehog ligand biogenesis; Collagen biosynthesis and modifying enzymes; Detoxification of Reactive Oxygen Species; Regulation of Insulin-like Growth Factor (IGF) transport and uptake by Insulin-like Growth Factor Binding Proteins (IGFBPs); Post-translational protein phosphorylation; Insulin processing; Interleukin-12 signaling; Interleukin-23 signaling; Chylomicron assembly; VLDL assembly; LDL r…	13	0	0.709	0.899	1.268	0.626903	0.975679	0.535265	115	81.5	103.4	28.33	21.11	27.21	6606.9	2341.8	2435.2	6731.3	6228.9	2704.3	7139.6	2727.9	2329.5	4361.3
FALSE	High	Master Protein	P46782	40S ribosomal protein S5 OS=Homo sapiens GN=RPS5 PE=1 SV=4	0	57.454	46	12	37	12	204	22.9	9.72	109.97	12	cell organization and biogenesis;protein metabolism;other metabolic processes;other biological processes	cytosol;translational apparatus;nucleus;other cell component	nucleic acid binding activity;other molecular function	Pf00177	6193	ENSG00000083845	RPS5	B2R4T2; hsa:6193; P46782; Q96BN0	Cytoplasmic ribosomal proteins	Regulation of expression of SLITs and ROBOs; Peptide chain elongation; L13a-mediated translational silencing of Ceruloplasmin expression; Translation initiation complex formation; Formation of a pool of free 40S subunits; Formation of the ternary complex, and subsequently, the 43S complex; Ribosomal scanning and start codon recognition; GTP hydrolysis and joining of the 60S ribosomal subunit; Maj…	19	0	0.917	1.012	1.103	0.998536	0.964474	0.984028	102.4	93.9	103.6	26.12	16.33	3.46	6117.4	3920.6	4999.9	4461.6	5155.4	4541.6	5207.4	3268.5	2476.3	4333.9
FALSE	High	Master Protein	P13797	Plastin-3 OS=Homo sapiens GN=PLS3 PE=1 SV=4	0	57.446	24	12	23	12	630	70.8	5.6	75.48	12	cell organization and biogenesis;developmental processes	plasma membrane;other membranes;cytosol;cytoskeleton;other cell component	cytoskeletal activity;other molecular function	Pf00307, Pf13499	5358	ENSG00000102024	PLS3	A8K579; B1AQ09; B4DGB4; B7Z6M1; hsa:5358; P13797; Q86YI6			0	0	0.606	0.772	1.274	0.133334	0.567488	0.508821	126.2	76.5	97.4	26.45	21.68	24.94	5928.5	1961.9	2215.9	5582.2	4712.1	2191.9	4812.3	1808.9	1748	3534.8
FALSE	High	Master Protein	Q9Y6Q9	Nuclear receptor coactivator 3 OS=Homo sapiens GN=NCOA3 PE=1 SV=1	0	57.29	12	13	18	13	1424	155.2	7.47	67.19	13	cell organization and biogenesis;other biological processes	cytosol;nucleus;other cell component	other molecular function	Pf00989, Pf07469, Pf08815, Pf08832, Pf14598, Pf16279, Pf16665	8202	ENSG00000124151	NCOA3	A4LAZ5; hsa:8202; Q0VF45; Q5JYD9; Q5JYE0; Q9BR49; Q9UPC9; Q9UPG4; Q9UPG7; Q9Y6Q9	Androgen receptor signaling pathway; Pregnane X receptor pathway; Nuclear receptors meta-pathway; Breast cancer pathway; EGF/EGFR signaling pathway; Rubinstein-Taybi syndrome 1	PPARA activates gene expression; Estrogen-dependent gene expression; Transcriptional regulation of white adipocyte differentiation; Activation of anterior HOX genes in hindbrain development during early embryogenesis; MAPK6/MAPK4 signaling	11	0	0.82	0.886	1.08	0.993385	0.973893	0.99892	110.9	91	98.2	13.84	18.94	4.47	2739.7	1764.5	1649.8	1855.2	2229.1	1821.5	1809.8	1309.4	1146.4	1862.9
FALSE	High	Master Protein	O60506	Heterogeneous nuclear ribonucleoprotein Q OS=Homo sapiens GN=SYNCRIP PE=1 SV=2	0	57.281	21	11	20	4	623	69.6	8.59	74.78	11	RNA metabolism OR transcription;other metabolic processes;stress response;other biological processes	cytosol;ER/Golgi;nucleus;other cell component	nucleic acid binding activity	Pf00076, Pf18360	10492	ENSG00000135316	SYNCRIP	E1P501; E1P502; hsa:10492; O60506; Q53H05; Q5TCG2; Q5TCG3; Q8IW78; Q8N599; Q96LC1; Q96LC2; Q9Y583			0	0	0.75	0.884	1.179	0.856143	0.973893	0.897867	113.9	85.4	100.7	4.18	9.28	3.99	1823.4	1079.9	997.6	1438.7	1607	928.4	1491.3	825.8	694.5	1161
FALSE	High	Master Protein	P22314	Ubiquitin-like modifier-activating enzyme 1 OS=Homo sapiens GN=UBA1 PE=1 SV=3	0	57.137	16	12	27	12	1058	117.8	5.76	85.08	12	protein metabolism;other metabolic processes;stress response	cytosol;mitochondrion;nucleus;other cell component	other molecular function	Pf00899, Pf09358, Pf10585, Pf16190, Pf16191	7317	ENSG00000130985	UBA1	hsa:7317; P22314; Q5JRR8; Q96E13	Proteasome degradation; Parkin-ubiquitin proteasomal system pathway; Parkinson's disease pathway	Synthesis of active ubiquitin: roles of E1 and E2 enzymes; Antigen processing: Ubiquitination & Proteasome degradation	5	0	0.596	0.749	1.256	0.116555	0.487841	0.596234	127.9	76.3	95.8	25.88	21.63	25.07	4981.7	1618.1	1729.1	4339.5	3828.3	1767.5	3714.1	1317.8	1357.3	2695.6
FALSE	High	Master Protein	P11310	Medium-chain specific acyl-CoA dehydrogenase, mitochondrial OS=Homo sapiens GN=ACADM PE=1 SV=1	0	56.858	30	11	21	11	421	46.6	8.37	82.78	11	other metabolic processes;stress response;developmental processes;other biological processes	other membranes;mitochondrion;other cell component	other molecular function	Pf00441, Pf02770, Pf02771	34	ENSG00000117054	ACADM	hsa:34; P11310; Q5T4U4; Q9NYF1	Fatty acid beta-oxidation; PPAR-alpha pathway; Nuclear receptors meta-pathway; Mitochondrial long chain fatty acid beta-oxidation; Amino acid metabolism; PPAR signaling pathway; Mitochondrial fatty acid oxidation disorders; Female steroid hormones in cardiomyocyte energy metabolism; Sudden infant death syndrome (SIDS) susceptibility pathways	PPARA activates gene expression; mitochondrial fatty acid beta-oxidation of unsaturated fatty acids; Beta oxidation of decanoyl-CoA to octanoyl-CoA-CoA; Beta oxidation of octanoyl-CoA to hexanoyl-CoA	13	0	0.937	1.047	1.118	0.992508	0.916853	0.975361	100.5	94.2	105.3	10.33	9.56	2.13	5667.6	3998.1	3555.3	4558	5347.4	4052.1	5588.9	3329.2	2619.3	4242.7
FALSE	High	Master Protein	O14686	Histone-lysine N-methyltransferase 2D OS=Homo sapiens GN=KMT2D PE=1 SV=2	0	56.43	4	17	28	17	5537	593	5.58	68.82	17	cell organization and biogenesis;other metabolic processes;other biological processes	nucleus	nucleic acid binding activity;other molecular function	Pf00628, Pf00856, Pf05964, Pf05965, Pf13771, Pf13832	8085	ENSG00000167548	KMT2D	hsa:8085; O14686; O14687	Histone modifications; 16p11.2 proximal deletion syndrome	Formation of WDR5-containing histone-modifying complexes; Formation of the beta-catenin:TCF transactivating complex; Deactivation of the beta-catenin transactivating complex; Activation of anterior HOX genes in hindbrain development during early embryogenesis; PKMTs methylate histone lysines; RUNX1 regulates genes involved in megakaryocyte differentiation and platelet function	8	0	0.885	0.952	1.076	0.999813	0.999298	0.998131	105.8	93.6	100.7	16.72	11.73	4.1	3117.8	2151.8	2295.4	2607.8	2818.3	2198.3	2702.4	1657.1	1371.8	2121.8
FALSE	High	Master Protein	P61978	Heterogeneous nuclear ribonucleoprotein K OS=Homo sapiens GN=HNRNPK PE=1 SV=1	0	55.735	27	9	31	9	463	50.9	5.54	124.04	9	RNA metabolism OR transcription;other metabolic processes;signal transduction;other biological processes	cytoskeleton;nucleus;other cell component	nucleic acid binding activity;other molecular function	Pf00013, Pf08067	3190	ENSG00000165119	HNRNPK	hsa:3190; P61978; Q07244; Q15671; Q59F98; Q5T6W4; Q60577; Q6IBN1; Q922Y7; Q96J62	mRNA processing; lncRNA in canonical Wnt signaling and colorectal cancer	mRNA Splicing - Major Pathway; HCMV Late Events; SUMOylation of RNA binding proteins; Processing of Capped Intron-Containing Pre-mRNA	6	0	0.596	0.738	1.238	0.116208	0.423681	0.680872	128.6	76.6	94.8	17.87	19.17	15.68	7079.5	2773.1	2921.1	6150.5	5840.9	2492.6	5055.2	2312.1	2097	4108.1
FALSE	High	Master Protein	P29401	Transketolase OS=Homo sapiens GN=TKT PE=1 SV=3	0	55.531	25	10	25	10	623	67.8	7.66	84.31	10	other metabolic processes;other biological processes	other membranes;cytosol;ER/Golgi;nucleus;other cytoplasmic organelle	other molecular function	Pf00456, Pf02779, Pf02780	7086	ENSG00000163931	TKT	A8K089; B4DE31; E7EPA7; hsa:7086; P29401; Q8TBA3; Q96HH3	Pentose phosphate metabolism; VEGFA-VEGFR2 signaling; Metabolic reprogramming in colon cancer; Thiamine metabolic pathways	NFE2L2 regulates pentose phosphate pathway genes; Pentose phosphate pathway; Insulin effects increased synthesis of Xylulose-5-Phosphate	7	0	0.602	0.828	1.377	0.131999	0.865102	0.209866	123.5	74.3	102.3	31.62	32.84	28.55	4714.6	1407.3	1834.3	4874	3802.2	1771.2	4408.4	1239.8	1250.1	3117.6
FALSE	High	Master Protein	P05141	ADP/ATP translocase 2 OS=Homo sapiens GN=SLC25A5 PE=1 SV=7	0	55.435	33	12	67	3	298	32.8	9.69	183.34	12	cell cycle OR cell proliferation;cell organization and biogenesis;other metabolic processes;transport;other biological processes	plasma membrane;other membranes;cytoskeleton;mitochondrion	transporter activity;other molecular function	Pf00153	292	ENSG00000005022	SLC25A5	B2RCV1; hsa:292; O43350; P05141	Electron transport chain: OXPHOS system in mitochondria; Alzheimer's disease and miRNA effects; Alzheimer's disease	Transport of nucleosides and free purine and pyrimidine bases across the plasma membrane; Mitochondrial protein degradation; Vpr-mediated induction of apoptosis by mitochondrial outer membrane permeabilization	6	0	1.117	1.346	1.204	0.492905	0.0851334	0.820582	86.6	96.8	116.6	5.7	8.38	13.71	4053	2578.5	2303	3691.2	4141.2	3600.1	5531.6	3045.2	2284.7	3605.6
FALSE	High	Master Protein	P14868	Aspartate--tRNA ligase, cytoplasmic OS=Homo sapiens GN=DARS PE=1 SV=2	0	55.372	29	12	24	12	501	57.1	6.55	82.05	12	cell organization and biogenesis;protein metabolism;RNA metabolism OR transcription;other metabolic processes	cytosol;other cell component	other molecular function	Pf00152, Pf01336	1615	ENSG00000115866	DARS1	A8K3J2; D3DP77; hsa:1615; P14868; Q2TNI3; Q32Q69; Q53HV4; Q53YC5; Q68CR9; Q9BW52	Alanine and aspartate metabolism	Selenoamino acid metabolism; Cytosolic tRNA aminoacylation	3	0	0.935	1.039	1.111	0.993385	0.938521	0.984028	100.9	94.3	104.8	9.09	8.4	6.92	3615	1758.1	1523.8	2893.6	2978	2156.5	3720	1762.7	1491.6	2473.7
FALSE	High	Master Protein	P46777	60S ribosomal protein L5 OS=Homo sapiens GN=RPL5 PE=1 SV=3	0	54.139	32	10	22	10	297	34.3	9.72	82.45	10	cell organization and biogenesis;protein metabolism;RNA metabolism OR transcription;other metabolic processes;other biological processes	cytosol;ER/Golgi;translational apparatus;nucleus;other cell component	enzyme regulator activity;nucleic acid binding activity;other molecular function	Pf14204, Pf17144	6125	ENSG00000122406	RPL5	hsa:6125; P46777; Q32LZ3; Q53HH6; Q9H3F4	VEGFA-VEGFR2 signaling; Cytoplasmic ribosomal proteins	Regulation of expression of SLITs and ROBOs; L13a-mediated translational silencing of Ceruloplasmin expression; Formation of a pool of free 40S subunits; GTP hydrolysis and joining of the 60S ribosomal subunit; Major pathway of rRNA processing in the nucleolus and cytosol; Nonsense Mediated Decay (NMD) enhanced by the Exon Junction Complex (EJC); SRP-dependent cotranslational protein targeting to…	15	0	0.848	0.912	1.076	0.998536	0.988729	0.998131	108.7	92.2	99.1	10.77	9.83	4.73	4854.8	2178.6	2059.2	3768.9	3699.2	2408.8	4177	2083.9	1568.2	2705.9
FALSE	High	Master Protein	O94952	F-box only protein 21 OS=Homo sapiens GN=FBXO21 PE=2 SV=2	0	54.122	27	12	28	12	628	72.2	6.09	105.73	12	protein metabolism;other metabolic processes	cytosol;other cell component	nucleic acid binding activity;other molecular function	Pf08755, Pf13369	23014	ENSG00000135108	FBXO21	B3KMF0; hsa:23014; O94952; Q5BJG0; Q9H087		Neddylation; Antigen processing: Ubiquitination & Proteasome degradation	2	0	0.97	1.015	1.046	0.967623	0.956449	0.98332	100.5	97.5	102	18.37	12.2	4.08	4037	3186.7	2894.7	3167.1	3636.5	3202.4	3963.9	2397.4	1902.5	2874.3
FALSE	High	Master Protein	P49736	DNA replication licensing factor MCM2 OS=Homo sapiens GN=MCM2 PE=1 SV=4	0	53.835	21	15	25	15	904	101.8	5.52	83.21	15	cell cycle OR cell proliferation;cell organization and biogenesis;DNA metabolism;other metabolic processes;stress response;other biological processes	nucleus;other cell component	nucleic acid binding activity;other molecular function	Pf00493, Pf12619, Pf14551, Pf17207, Pf17855	4171	ENSG00000073111	MCM2	hsa:4171; P49736; Q14577; Q15023; Q8N2V1; Q969W7; Q96AE1; Q9BRM7	Cell cycle; Ciliary landscape; G1 to S cell cycle control; DNA replication; 1p36 copy number variation syndrome	Orc1 removal from chromatin; Assembly of the pre-replicative complex; Activation of ATR in response to replication stress; Activation of the pre-replicative complex; Unwinding of DNA	11	0	0.834	0.972	1.165	0.998286	0.988729	0.914679	106.9	89.2	103.9	7.24	11.86	10.14	2604.3	1345.5	1158	2171.2	2131.8	1376.3	2572.9	1176.7	1029.6	1817.6
FALSE	High	Master Protein	P18669	Phosphoglycerate mutase 1 OS=Homo sapiens GN=PGAM1 PE=1 SV=2	0	53.611	52	9	28	9	254	28.8	7.18	120.17	9	other metabolic processes;other biological processes	non-structural extracellular;cytosol;other cell component	other molecular function	Pf00300	5223	ENSG00000171314	PGAM1	hsa:5223; P18669; Q9BWC0	Cori cycle; Metabolic reprogramming in colon cancer; Warburg effect modulated by deubiquitinating enzymes and their substrates; Glycolysis and gluconeogenesis; Metabolic Epileptic Disorders	Neutrophil degranulation; Glycolysis; Gluconeogenesis	8	0	0.446	0.624	1.4	0.00032365	0.0281896	0.151435	144.9	64.6	90.4	36.14	42.86	44.54	3989.9	1087	1466.1	4320.8	3513.4	1207.8	3753.4	874.9	814.4	2468.2
FALSE	High	Master Protein	P12236	ADP/ATP translocase 3 OS=Homo sapiens GN=SLC25A6 PE=1 SV=4	0	53.535	40	13	52	2	298	32.8	9.74	148.95	13	cell organization and biogenesis;transport;other biological processes	other membranes;mitochondrion	transporter activity	Pf00153	293	ENSG00000169100; ENSG00000292334	SLC25A6	hsa:293; P12236; Q96C49	Electron transport chain: OXPHOS system in mitochondria; Alzheimer's disease and miRNA effects; Alzheimer's disease	Mitochondrial protein import; Transport of nucleosides and free purine and pyrimidine bases across the plasma membrane; Mitochondrial protein degradation; Influenza Virus Induced Apoptosis; Vpr-mediated induction of apoptosis by mitochondrial outer membrane permeabilization	8	11	0.978	1.078	1.102	0.965665	0.830471	0.984028	98.2	96	105.8	10.1	11.38	11.41	8504.9	5385.8	5388.4	8692.9	9139.2	7387.2	11424.9	5363.2	4419.8	7683.4
FALSE	High	Master Protein	Q05639	Elongation factor 1-alpha 2 OS=Homo sapiens GN=EEF1A2 PE=1 SV=1	0	53.498	27	11	63	1	463	50.4	9.03	194.41	11	protein metabolism;other metabolic processes;other biological processes	other membranes;other cytoplasmic organelle;other cell component	nucleic acid binding activity;other molecular function	Pf00009, Pf03143, Pf03144	1917	ENSG00000101210	EEF1A2	B5BUF3; E1P5J1; hsa:1917; P54266; Q05639; Q0VGC7	Translation factors	Eukaryotic Translation Elongation	2	0	0.713	0.884	1.24	0.561586	0.973893	0.61265	115.5	82.3	102.1	13.3	14.87	20.96	159.6	76.1	67.6	144.6	128	70.7	136.5	58.6	53.3	98.6
FALSE	High	Master Protein	P52701	DNA mismatch repair protein Msh6 OS=Homo sapiens GN=MSH6 PE=1 SV=2	0	53.484	16	16	23	16	1360	152.7	6.9	55.36	16	cell cycle OR cell proliferation;DNA metabolism;other metabolic processes;stress response;developmental processes;signal transduction;other biological processes	cytosol;ER/Golgi;nucleus;other cell component	nucleic acid binding activity;other molecular function	Pf00488, Pf00855, Pf01624, Pf05188, Pf05190, Pf05192	2956	ENSG00000116062	MSH6	B4DF41; B4E3I4; F5H2F9; hsa:2956; O43706; O43917; P52701; Q8TCX4; Q9BTB5	Glioblastoma signaling pathways; Retinoblastoma gene in cancer; Chromosomal and microsatellite instability in colorectal cancer ; DNA repair pathways, full network; DNA mismatch repair	Mismatch repair (MMR) directed by MSH2:MSH6 (MutSalpha); Defective Mismatch Repair Associated With MSH2; Defective Mismatch Repair Associated With MSH6	8	0	0.986	1.127	1.143	0.951098	0.64037	0.952157	96.4	95	108.6	12.31	8.62	6.67	2549.3	1769.7	1525.2	1902.8	2093.7	1837.6	2816.8	1510.9	1146.1	1773.9
FALSE	High	Master Protein	Q13263	Transcription intermediary factor 1-beta OS=Homo sapiens GN=TRIM28 PE=1 SV=5	0	53.316	23	13	22	13	835	88.5	5.77	79.3	13	cell organization and biogenesis;protein metabolism;DNA metabolism;other metabolic processes;stress response;developmental processes;other biological processes	nucleus;other cell component	nucleic acid binding activity;kinase activity;other molecular function	Pf00628, Pf00643, Pf14634	10155	ENSG00000130726	TRIM28	hsa:10155; O00677; Q13263; Q7Z632; Q93040; Q96IM1	Corticotropin-releasing hormone signaling pathway; Mesodermal commitment pathway; ATM signaling in development and disease	SUMOylation of transcription cofactors; Generic Transcription Pathway; HCMV Early Events	6	0	0.726	0.816	1.123	0.730868	0.800443	0.975361	118	85.7	96.3	12.81	12.6	11.61	3833.9	1831.9	1684.4	3503.5	3356.6	1888.2	3662.9	1564.6	1374.6	2424.3
FALSE	High	Master Protein	P12004	Proliferating cell nuclear antigen OS=Homo sapiens GN=PCNA PE=1 SV=1	0	53.235	41	8	26	8	261	28.8	4.69	112.5	8	cell cycle OR cell proliferation;cell organization and biogenesis;DNA metabolism;other metabolic processes;stress response;developmental processes;other biological processes	cytoskeleton;nucleus;other cell component	signal transduction activity or receptor binding;enzyme regulator activity;nucleic acid binding activity;other molecular function	Pf00705, Pf02747	5111	ENSG00000132646	PCNA	B2R897; D3DW02; hsa:5111; P12004	Cell cycle; Retinoblastoma gene in cancer; Primary focal segmental glomerulosclerosis (FSGS); Oxidative damage response; EGF/EGFR signaling pathway; G1 to S cell cycle control; DNA replication; Hepatitis B infection; Base excision repair; Nucleotide excision repair; 7q11.23 copy number variation syndrome; DNA repair pathways, full network; 16p11.2 proximal deletion syndrome; p53 transcriptional g…	E3 ubiquitin ligases ubiquitinate target proteins; SUMOylation of DNA replication proteins; Termination of translesion DNA synthesis; TP53 Regulates Transcription of Genes Involved in G2 Cell Cycle Arrest; HDR through Homologous Recombination (HRR); Dual incision in TC-NER; Gap-filling DNA repair synthesis and ligation in TC-NER; Translesion synthesis by REV1; Translesion synthesis by POLK; Trans…	47	0	0.767	0.913	1.191	0.914871	0.988729	0.863442	111.9	85.8	102.2	12.45	13.67	9.8	7187.9	3323.3	3105.8	6278.4	6134.9	3643.3	6155.5	3000.5	2429.9	4690.3
FALSE	High	Master Protein	P40926	Malate dehydrogenase, mitochondrial OS=Homo sapiens GN=MDH2 PE=1 SV=3	0	53.096	34	9	24	9	338	35.5	8.68	67.01	9	other metabolic processes	other membranes;mitochondrion;other cell component	other molecular function	Pf00056, Pf02866	4191	ENSG00000146701	MDH2	A8K414; B2RE78; B4DE44; E9PDB2; O43682; P40926	Amino acid metabolism; Metabolic reprogramming in colon cancer; NAD metabolism in oncogene-induced senescence and mitochondrial dysfunction-associated senescence; Glycolysis and gluconeogenesis; Metabolic Epileptic Disorders; 7q11.23 distal copy number variation; TCA cycle (aka Krebs or citric acid cycle)	Mitochondrial protein degradation; Gluconeogenesis; Citric acid cycle (TCA cycle)	10	0	0.492	0.739	1.503	0.00354996	0.42421	0.0268555	134.5	66.1	99.4	39.16	38.85	39.94	3218.1	879.9	1191.5	3765.6	3205.6	1073.9	3273.4	823.4	774.1	2108.8
FALSE	High	Master Protein	P54886	Delta-1-pyrroline-5-carboxylate synthase OS=Homo sapiens GN=ALDH18A1 PE=1 SV=2	0	52.995	19	12	20	12	795	87.2	7.12	60.48	12	other metabolic processes;other biological processes	other membranes;mitochondrion	kinase activity;other molecular function	Pf00171, Pf00696	5832	ENSG00000059573	ALDH18A1	B2R5Q4; B7Z350; B7Z5X8; B7ZLP1; D3DR44; hsa:5832; O95952; P54886; Q3KQU2; Q5T566; Q5T567; Q9UM72	Amino acid metabolism	Mitochondrial protein degradation	2	0	0.763	0.856	1.122	0.900499	0.941321	0.975361	114.5	87.4	98.1	20.28	13.79	14.14	2990.4	1295.7	1278	3039.2	2777.1	1549.9	2771.4	1219	1146	2069.8
FALSE	High	Master Protein	P43243	Matrin-3 OS=Homo sapiens GN=MATR3 PE=1 SV=2	0	52.802	17	12	18	12	847	94.6	6.25	56.82	12	stress response;developmental processes;other biological processes	other membranes;nucleus	nucleic acid binding activity;other molecular function		9782	ENSG00000015479	MATR3	B7ZAV5; D3DQC3; hsa:9782; P43243; Q9UHW0; Q9UQ27			0	0	0.769	0.791	1.029	0.921751	0.66437	0.972554	117.2	90.1	92.7	4.51	6.8	6.22	2855.2	1691.4	1546.8	2546.9	2735.6	1595.4	2467.2	1410.3	1116.4	1750.8
FALSE	High	Master Protein	Q8WWM7	Ataxin-2-like protein OS=Homo sapiens GN=ATXN2L PE=1 SV=2	0	52.514	15	14	23	12	1075	113.3	8.59	66.55	14	cell organization and biogenesis;RNA metabolism OR transcription;other metabolic processes	other membranes;cytosol;nucleus;other cell component	nucleic acid binding activity	Pf06741, Pf07145, Pf14438	11273	ENSG00000168488	ATXN2L	A8K1R6; B9EGM2; E9PAR9; hsa:11273; O95135; Q63ZY4; Q6NVJ8; Q6PJW6; Q8IU61; Q8IU95; Q8WWM3; Q8WWM4; Q8WWM5; Q8WWM6; Q8WWM7; Q99703	16p11.2 distal deletion syndrome		1	2	0.758	0.87	1.147	0.885875	0.95404	0.944535	114.1	86.6	99.3	12.71	17.69	7	4165.4	2598.6	2243.4	2710.9	3118.1	2398.6	2720.6	1840	1556.7	2774.3
FALSE	High	Master Protein	Q92841	Probable ATP-dependent RNA helicase DDX17 OS=Homo sapiens GN=DDX17 PE=1 SV=2	0	52.449	20	14	27	10	729	80.2	8.27	75.14	14	RNA metabolism OR transcription;other metabolic processes;stress response;signal transduction;other biological processes	cytosol;nucleus;other cell component	nucleic acid binding activity;other molecular function	Pf00270, Pf00271	10521	ENSG00000100201	DDX17	B1AHM0; H3BLZ8; hsa:10521; Q69YT1; Q6ICD6; Q92841	Novel intracellular components of RIG-I-like receptor pathway	SUMOylation of transcription cofactors	2	0	0.814	0.868	1.066	0.990254	0.95404	0.992916	111.8	91.1	97.1	4.77	5.36	4.8	4386.9	2326.8	2170.3	3526.9	3905.3	2339.1	3940.6	2089.5	1785.7	2739.2
FALSE	High	Master Protein	P00338	L-lactate dehydrogenase A chain OS=Homo sapiens GN=LDHA PE=1 SV=2	0	52.255	39	11	28	11	332	36.7	8.27	90.02	11	other metabolic processes	cytosol;mitochondrion;other cell component	other molecular function	Pf00056, Pf02866	3939	ENSG00000134333; ENSG00000288299	LDHA	B4DKQ2; B7Z5E3; D3DQY3; F8W819; hsa:3939; P00338; Q53G53; Q6IBM7; Q6ZNV1; Q9UDE8; Q9UDE9	Cori cycle; HIF1A and PPARG regulation of glycolysis; Photodynamic therapy-induced HIF-1 survival signaling; VEGFA-VEGFR2 signaling; Amino acid metabolism; Clear cell renal cell carcinoma pathways; PI3K/AKT/mTOR - vitamin D3 signaling; Hereditary leiomyomatosis and renal cell carcinoma pathway; Metabolic reprogramming in colon cancer; Aerobic glycolysis; Glycolysis in senescence; Orexin receptor …	Pyruvate metabolism	20	0	0.49	0.615	1.255	0.00343048	0.0222846	0.599611	142.5	69.8	87.7	35.18	29.86	30.96	6303.1	1732.8	2076.7	6333.4	5249.6	1993.2	4191.5	1312.9	1449.5	3376.6
FALSE	High	Master Protein	Q14160	Protein scribble homolog OS=Homo sapiens GN=SCRIB PE=1 SV=4	0	52.173	10	10	19	9	1630	174.8	5.07	69.2	10											0	1	0.996	0.993	0.996	0.921371	0.973893	0.886422	100.4	100	99.6	5.25	11.03	5.6	1594.5	1027.4	759.2	1336.2	1406.7	1085.7	2224.7	1055.7	853.7	1099.4
FALSE	High	Master Protein	P43246	DNA mismatch repair protein Msh2 OS=Homo sapiens GN=MSH2 PE=1 SV=1	0	52.172	13	12	26	12	934	104.7	5.77	71.36	12	cell cycle OR cell proliferation;cell organization and biogenesis;DNA metabolism;other metabolic processes;stress response;developmental processes;signal transduction;other biological processes	nucleus	nucleic acid binding activity;other molecular function	Pf00488, Pf01624, Pf05188, Pf05190, Pf05192	4436	ENSG00000095002	MSH2	B4E2Z2; hsa:4436; O75488; P43246	RAC1/PAK1/p38/MMP2 pathway; Chromosomal and microsatellite instability in colorectal cancer ; Ciliary landscape; DNA repair pathways, full network; p53 transcriptional gene network; DNA mismatch repair	TP53 Regulates Transcription of DNA Repair Genes; Mismatch repair (MMR) directed by MSH2:MSH6 (MutSalpha); Mismatch repair (MMR) directed by MSH2:MSH3 (MutSbeta); Defective Mismatch Repair Associated With MSH3; Defective Mismatch Repair Associated With MSH2; Defective Mismatch Repair Associated With MSH6	12	0	0.91	1.034	1.137	0.998536	0.941321	0.9597	101.9	92.7	105.4	7.95	6.06	2.45	3126	2024.8	1850.5	2449.3	2791.5	2021	3050.5	1687.4	1403	2157
FALSE	High	Master Protein	P30050	60S ribosomal protein L12 OS=Homo sapiens GN=RPL12 PE=1 SV=1	0	52.042	53	6	32	6	165	17.8	9.42	126.86	6	protein metabolism;other metabolic processes	cytosol;translational apparatus;nucleus;other cell component	nucleic acid binding activity;other molecular function	Pf00298, Pf03946	6136	ENSG00000197958	RPL12	hsa:6136; P30050; Q5VVV2; Q6PB27	Cytoplasmic ribosomal proteins	Regulation of expression of SLITs and ROBOs; L13a-mediated translational silencing of Ceruloplasmin expression; Formation of a pool of free 40S subunits; GTP hydrolysis and joining of the 60S ribosomal subunit; Major pathway of rRNA processing in the nucleolus and cytosol; Nonsense Mediated Decay (NMD) enhanced by the Exon Junction Complex (EJC); SRP-dependent cotranslational protein targeting to…	14	0	0.83	0.871	1.048	0.997972	0.956449	0.984028	111.1	92.2	96.7	2.63	9.86	5.23	8923.4	5672.7	4682.8	7660.5	8040.2	5707.2	8075.4	5051.2	3687.2	5484.5
FALSE	High	Master Protein	P35222	Catenin beta-1 OS=Homo sapiens GN=CTNNB1 PE=1 SV=1	0	51.926	18	10	27	7	781	85.4	5.86	95.9	10	cell adhesion;cell-cell signaling;cell cycle OR cell proliferation;cell organization and biogenesis;protein metabolism;RNA metabolism OR transcription;other metabolic processes;transport;developmental processes;signal transduction;other biological processes	plasma membrane;other membranes;cytosol;cytoskeleton;nucleus;other cell component	signal transduction activity or receptor binding;other molecular function	Pf00514	1499	ENSG00000168036	CTNNB1	A8K1L7; hsa:1499; P35222; Q8NEW9; Q8NI94; Q9H391	Androgen receptor signaling pathway; MicroRNAs in cardiomyocyte hypertrophy; Heart development; TNF-related weak inducer of apoptosis (TWEAK) signaling pathway; Alzheimer's disease and miRNA effects; Neural crest differentiation; Arrhythmogenic right ventricular cardiomyopathy; Pathogenic Escherichia coli infection; Corticotropin-releasing hormone signaling pathway; Adipogenesis; Gastric cancer n…	Somitogenesis; Deactivation of the beta-catenin transactivating complex; InlA-mediated entry of Listeria monocytogenes into host cells; RHO GTPases activate IQGAPs; Formation of paraxial mesoderm; Synthesis, secretion, and inactivation of Glucagon-like Peptide-1 (GLP-1); Formation of axial mesoderm; Myogenesis; Transcriptional Regulation by VENTX; Ca2+ pathway; Disassembly of the destruction comp…	103	0	1.175	1.251	1.065	0.299093	0.273102	0.984028	87.6	102.9	109.5	14.77	11.07	9.98	1403.4	757.4	477.9	1010.4	964.5	971.3	1782.8	943.3	780.2	865.7
FALSE	High	Master Protein	P52292	Importin subunit alpha-1 OS=Homo sapiens GN=KPNA2 PE=1 SV=1	0	51.697	23	8	21	8	529	57.8	5.4	72.6	8	DNA metabolism;other metabolic processes;transport;other biological processes	other membranes;cytosol;ER/Golgi;nucleus;other cell component	other molecular function	Pf00514, Pf01749, Pf16186	3838	ENSG00000182481	KPNA2	B9EJD6; hsa:3838; P52292; Q53YE3; Q6NVW7; Q9BRU5		ISG15 antiviral mechanism; NS1 Mediated Effects on Host Pathways; SARS-CoV-2 activates/modulates innate and adaptive immune responses; Estrogen-dependent gene expression; SARS-CoV-1 activates/modulates innate immune responses; Sensing of DNA Double Strand Breaks; CaMK IV-mediated phosphorylation of CREB; CREB1 phosphorylation through the activation of CaMKII/CaMKK/CaMKIV cascasde	8	0	0.81	0.834	1.031	0.990247	0.888921	0.952558	113.5	91.9	94.7	6.68	9.87	5.68	1806.9	971.2	963.3	1525.7	1718.3	1017.2	1697.6	881.2	742.6	1281.7
FALSE	High	Master Protein	Q09666	Neuroblast differentiation-associated protein AHNAK OS=Homo sapiens GN=AHNAK PE=1 SV=2	0	51.631	8	15	17	15	5890	628.7	6.15	49.65	15	other biological processes	non-structural extracellular;plasma membrane;other membranes;cytosol;cytoskeleton;nucleus;other cell component	other molecular function		79026	ENSG00000124942	AHNAK	A1A586; hsa:79026; Q09666			0	0	0.968	0.943	0.974	0.972407	0.999298	0.859096	103	99.8	97.2	11.44	10.1	3.87	3312.7	1988.2	1349.5	2344.5	2336.5	1886.9	3495	1788.4	1427.4	1742.6
FALSE	High	Master Protein	O75330	Hyaluronan mediated motility receptor OS=Homo sapiens GN=HMMR PE=1 SV=2	0	51.065	24	15	18	15	724	84	5.83	56.48	15	other metabolic processes;transport	plasma membrane;other membranes;cytosol;cytoskeleton;other cell component	other molecular function	Pf15905, Pf15908	3161	ENSG00000072571	HMMR	A8K3G2; B4E114; D3DQK9; D3DQL0; E9PCS0; hsa:3161; O75330; Q32N02; Q92767		AURKA Activation by TPX2; Hyaluronan uptake and degradation	2	0	0.895	0.907	1.013	0.999382	0.986415	0.944535	107.1	95.8	97.1	15.25	11.97	4.46	2331.7	1527.3	1481.2	1583.4	1995.3	1514.4	1854	1215.8	1035.2	1593.5
FALSE	High	Master Protein	P08237	6-phosphofructokinase, muscle type OS=Homo sapiens GN=PFKM PE=1 SV=2	0	50.728	19	11	21	10	780	85.1	7.99	59.89	11	other metabolic processes;other biological processes	plasma membrane;other membranes;cytosol;cytoskeleton;nucleus	kinase activity;other molecular function	Pf00365	5213	ENSG00000152556	PFKM	hsa:5213; J3KNX3; P08237; Q16814; Q16815; Q6ZTT1	Clear cell renal cell carcinoma pathways; Aerobic glycolysis; Insulin signaling; Glycolysis and gluconeogenesis; Metabolic Epileptic Disorders	Glycolysis	6	0	0.845	1.053	1.246	0.998536	0.916853	0.640716	103.5	87.5	109	9.54	11.73	5.03	1788.6	1087.4	1136.6	1547	1626.5	1206	1712.7	907.7	840.9	1421.2
FALSE	High	Master Protein	P21796	Voltage-dependent anion-selective channel protein 1 OS=Homo sapiens GN=VDAC1 PE=1 SV=2	0	50.512	40	9	21	8	283	30.8	8.54	71.84	9	cell-cell signaling;other metabolic processes;stress response;transport;other biological processes	plasma membrane;other membranes;mitochondrion;other cell component	transporter activity;other molecular function	Pf01459	7416	ENSG00000213585	VDAC1	B3KVK4; D3DQ93; P21796; Q5FVE7; Q9UIQ5; Q9UPL0	Alzheimer's disease and miRNA effects; Alzheimer's disease; Arsenic metabolism and reactive oxygen species generation; Cholesterol metabolism; Fatty acids and lipoproteins transport in hepatocytes	Ub-specific processing proteases; PINK1-PRKN Mediated Mitophagy; Pyruvate metabolism; Mitochondrial protein import; Mitochondrial calcium ion transport	10	1	0.66	0.768	1.163	0.34396	0.567488	0.916616	123.5	81.6	94.9	28.55	17.82	18.77	3081.6	1233.7	1239.2	3544.9	2942.1	1381.8	3051.9	1152.3	1002.8	1885.9
FALSE	High	Master Protein	P22061	Protein-L-isoaspartate(D-aspartate) O-methyltransferase OS=Homo sapiens GN=PCMT1 PE=1 SV=4	0	50.41	37	8	44	8	227	24.6	7.21	155.11	8	protein metabolism;other metabolic processes	cytosol;other cell component	other molecular function	Pf01135	5110	ENSG00000120265	PCMT1	A8K109; hsa:5110; J3KP72; P22061; Q14661; Q16556; Q5VYC1; Q5VYC2; Q93061; Q96II9; Q99625; Q9BQV7; Q9BQV8; Q9NP03	Primary ovarian insufficiency	Protein repair	2	0	0.879	0.828	0.941	0.999813	0.862488	0.698499	110.8	97.4	91.7	19.23	18.48	4.78	13018.4	8383.3	7106.7	7120.9	9498.4	8673.6	9091.5	6666.8	4832.4	8349.6
FALSE	High	Master Protein	Q92900	Regulator of nonsense transcripts 1 OS=Homo sapiens GN=UPF1 PE=1 SV=2	0	50.367	18	14	20	14	1129	124.3	6.61	71.7	14	cell cycle OR cell proliferation;cell organization and biogenesis;DNA metabolism;RNA metabolism OR transcription;other metabolic processes;stress response;transport;other biological processes	cytosol;nucleus;other cell component	nucleic acid binding activity;other molecular function	Pf09416, Pf13086, Pf13087, Pf18141	5976	ENSG00000005007	UPF1	hsa:5976; O00239; O43343; Q86Z25; Q92842; Q92900	Pathophysiological roles of DUX4 in FSHD1	Nonsense Mediated Decay (NMD) enhanced by the Exon Junction Complex (EJC); Nonsense Mediated Decay (NMD) independent of the Exon Junction Complex (EJC)	3	0	0.872	0.918	1.053	0.999813	0.988729	0.984028	107.6	93.7	98.7	6.17	5.8	5.23	1824.8	1138.1	1084.5	1538.8	1716.7	1145.4	1768.3	975.8	814.9	1256.9
FALSE	High	Master Protein	P23528	Cofilin-1 OS=Homo sapiens GN=CFL1 PE=1 SV=3	0	50.354	61	9	18	7	166	18.5	8.09	65.56	9	cell cycle OR cell proliferation;cell organization and biogenesis;signal transduction;other biological processes	plasma membrane;other membranes;cytosol;cytoskeleton;nucleus;other cell component	cytoskeletal activity	Pf00241	1072	ENSG00000172757	CFL1	B3KUQ1; hsa:1072; P23528; Q53Y87; Q9UCA2	Brain-derived neurotrophic factor (BDNF) signaling pathway; VEGFA-VEGFR2 signaling; EGF/EGFR signaling pathway; Envelope proteins and their potential roles in EDMD physiopathology; 7q11.23 copy number variation syndrome; Neuroinflammation and glutamatergic signaling; CCL18 signaling pathway; Regulation of actin cytoskeleton; G13 signaling pathway	Platelet degranulation ; Regulation of actin dynamics for phagocytic cup formation; Gene and protein expression by JAK-STAT signaling after Interleukin-12 stimulation; EPHB-mediated forward signaling; Sema3A PAK dependent Axon repulsion; RHO GTPases Activate ROCKs	15	2	0.454	0.62	1.366	0.00053048	0.0254666	0.237808	144.6	65.7	89.7	43.89	42.68	37.39	6037.7	1326.5	1729.9	6375.4	4942.6	1557.1	5708.7	1491.4	1221.4	3580.9
FALSE	High	Master Protein	Q9UK59	Lariat debranching enzyme OS=Homo sapiens GN=DBR1 PE=1 SV=2	0	50.352	29	12	24	12	544	61.5	5.47	82	12	RNA metabolism OR transcription;other metabolic processes	nucleus	other molecular function	Pf00149, Pf05011	51163	ENSG00000138231	DBR1	hsa:51163; Q96GH0; Q9NXQ6; Q9UK59			0	0	0.876	0.86	0.981	0.999929	0.946153	0.878365	109.7	96.1	94.3	18.02	13.6	3.51	2602.9	1650.7	1565.6	1526.8	2091.8	1599.1	1891.3	1328.4	1036.5	1629.4
FALSE	High	Master Protein	P52597	Heterogeneous nuclear ribonucleoprotein F OS=Homo sapiens GN=HNRNPF PE=1 SV=3	0	50.323	34	8	37	6	415	45.6	5.58	119.83	8	RNA metabolism OR transcription;other metabolic processes;other biological processes	plasma membrane;other membranes;cytosol;nucleus;other cell component	nucleic acid binding activity	Pf00076, Pf08080	3185	ENSG00000169813	HNRNPF	B3KM84; hsa:3185; P52597; Q5T0N2; Q96AU2	MECP2 and associated Rett syndrome	mRNA Splicing - Major Pathway; FGFR2 alternative splicing; Processing of Capped Intron-Containing Pre-mRNA; Gene and protein expression by JAK-STAT signaling after Interleukin-12 stimulation	5	0	0.901	0.933	1.037	0.998536	0.999298	0.975361	105.9	95.3	98.8	2.2	6.18	4.07	2013.1	1221.9	1068.5	1630.8	1807.6	1292.5	1932.9	1087.4	880.4	1325.8
FALSE	High	Master Protein	Q99613	Eukaryotic translation initiation factor 3 subunit C OS=Homo sapiens GN=EIF3C PE=1 SV=1	0	50.179	18	14	18	14	913	105.3	5.68	57.47	14	cell organization and biogenesis;protein metabolism;other metabolic processes;other biological processes	cytosol;translational apparatus;other cell component	translation activity;nucleic acid binding activity;other molecular function	Pf01399, Pf05470	8663	ENSG00000184110	EIF3C	A8K7Z0; B2RXG3; B4E1D5; H3BRV0; hsa:8663; O00215; Q99613; Q9BW98	Translation factors; nsp1 from SARS-CoV-2 inhibits translation initiation in the host cell	L13a-mediated translational silencing of Ceruloplasmin expression; Formation of a pool of free 40S subunits; GTP hydrolysis and joining of the 60S ribosomal subunit; Translation initiation complex formation; Formation of the ternary complex, and subsequently, the 43S complex; Ribosomal scanning and start codon recognition	8	0	0.897	1.056	1.178	0.999382	0.907284	0.889864	101.6	91.1	107.3	13.03	5.88	9.5	3260.4	1525.9	1175.9	2307.6	2263.6	1543.1	2841.5	1341.1	1242.3	1833.7
FALSE	High	Master Protein	Q96S55	ATPase WRNIP1 OS=Homo sapiens GN=WRNIP1 PE=1 SV=2	0	50.006	20	11	22	11	665	72.1	6.1	75.77	11	cell organization and biogenesis;DNA metabolism;other metabolic processes;stress response;other biological processes	nucleus;other cell component	enzyme regulator activity;nucleic acid binding activity;other molecular function	Pf00004, Pf12002, Pf16193, Pf18279	56897	ENSG00000124535	WRNIP1	B2RDB0; hsa:56897; Q53EP6; Q59ET8; Q5W0E2; Q5W0E4; Q8WV26; Q96S55; Q9H681; Q9NRJ6			0	0	0.882	0.947	1.074	0.999813	0.999298	0.995448	106	93.6	100.4	18.31	13.48	3.97	4739.6	3483.8	3209.4	3358.4	4007.1	3353.8	4044.4	2436.5	1945.4	3135.8
FALSE	High	Master Protein	P31948	Stress-induced-phosphoprotein 1 OS=Homo sapiens GN=STIP1 PE=1 SV=1	0	49.9	27	15	25	15	543	62.6	6.8	75.21	15	other biological processes	cytosol;ER/Golgi;nucleus;other cell component	other molecular function	Pf00515, Pf13181, Pf17830	10963	ENSG00000168439	STIP1	B4DM70; F5H0T1; G3XAD8; hsa:10963; P31948; Q3ZCU9; Q5TZU9	VEGFA-VEGFR2 signaling	HSP90 chaperone cycle for steroid hormone receptors (SHR) in the presence of ligand; RND1 GTPase cycle	3	0	0.605	0.746	1.231	0.133334	0.46444	0.714492	127.6	77.3	95.1	29.42	21.93	30.29	6901	2178.4	2126.1	6089.5	4985.8	2337.9	4642.4	1818.3	1817.2	3726.3
FALSE	High	Master Protein	P17812	CTP synthase 1 OS=Homo sapiens GN=CTPS1 PE=1 SV=2	0	49.894	21	11	24	11	591	66.6	6.46	76.99	11	cell cycle OR cell proliferation;other metabolic processes;other biological processes	cytosol;other cell component	other molecular function	Pf00117, Pf06418, Pf07722	1503	ENSG00000171793	CTPS1	B4DR64; D3DPW1; hsa:1503; P17812; Q5VW67; Q96GK6	Pyrimidine metabolism	Interconversion of nucleotide di- and triphosphates	2	0	0.854	1.008	1.179	0.999382	0.968188	0.887959	104.8	89.6	105.6	7.1	11.12	7.22	4111.6	2308.1	2283	3805.1	3744.3	2695.7	4089.4	1973.8	1696.6	2967
FALSE	High	Master Protein	P14866	Heterogeneous nuclear ribonucleoprotein L OS=Homo sapiens GN=HNRNPL PE=1 SV=2	0	49.804	29	11	26	10	589	64.1	8.22	81.85	11	RNA metabolism OR transcription;other metabolic processes;other biological processes	nucleus;other cell component	nucleic acid binding activity	Pf00076, Pf11835, Pf13893	3191	ENSG00000104824; ENSG00000282947	HNRNPL	A6ND69; A6NIT8; hsa:3191; P14866; Q9H3P3	mRNA processing; Hippocampal synaptogenesis and neurogenesis	Processing of Capped Intron-Containing Pre-mRNA; mRNA Splicing - Major Pathway	4	1	0.82	0.864	1.054	0.993385	0.950233	0.984028	111.8	91.6	96.6	5.67	7.79	6.32	2760.9	1454.4	1418.7	2260.7	2492.9	1540.3	2535.9	1377.4	1054.2	1727.2
FALSE	High	Master Protein	P84077	ADP-ribosylation factor 1 OS=Homo sapiens GN=ARF1 PE=1 SV=2	0	49.651	69	8	39	4	181	20.7	6.8	160.77	8	cell cycle OR cell proliferation;cell organization and biogenesis;transport;other biological processes	plasma membrane;other membranes;cytosol;cytoskeleton;ER/Golgi;other cell component	other molecular function	Pf00025	375	ENSG00000143761	ARF1	hsa:375; P10947; P32889; P84077	Neural crest cell migration during development; Neural crest cell migration in cancer; Insulin signaling; 2q37 copy number variation syndrome	COPI-dependent Golgi-to-ER retrograde traffic; MHC class II antigen presentation; COPI-mediated anterograde transport; Gene and protein expression by JAK-STAT signaling after Interleukin-12 stimulation; Synthesis of PIPs at the plasma membrane; Glycosphingolipid transport; Lysosome Vesicle Biogenesis; trans-Golgi Network Vesicle Budding; Golgi Associated Vesicle Biogenesis; Synthesis of PIPs at t…	16	4	0.75	1.09	1.453	0.856143	0.773351	0.0624389	105.6	79.2	115.2	14.79	15.14	8.73	6490.4	3154.8	3646.1	6426.1	6663.4	3801.9	6055.8	3015.5	2764.4	5157.2
FALSE	High	Master Protein	Q92598	Heat shock protein 105 kDa OS=Homo sapiens GN=HSPH1 PE=1 SV=1	0	49.571	17	11	25	10	858	96.8	5.39	73.29	11	protein metabolism;other metabolic processes;stress response;other biological processes	non-structural extracellular;cytosol;cytoskeleton;nucleus;other cell component	cytoskeletal activity;other molecular function	Pf00012	10808	ENSG00000120694	HSPH1	B4DYH1; hsa:10808; O95739; Q5TBM6; Q5TBM7; Q5TBM8; Q92598; Q9UPC4		Regulation of HSF1-mediated heat shock response; Scavenging by Class F Receptors	2	0	0.788	0.97	1.231	0.965665	0.988729	0.715576	108.8	85.7	105.5	5.59	9.63	9.8	3282.4	1745	1595.5	2704	2586.7	1685.6	3106.8	1446.1	1224.9	2071.9
FALSE	High	Master Protein	Q96EK7	Constitutive coactivator of peroxisome proliferator-activated receptor gamma OS=Homo sapiens GN=FAM120B PE=1 SV=1	0	49.528	15	11	24	11	910	103.7	5.69	65.54	11	signal transduction;other biological processes	nucleus			84498	ENSG00000112584; ENSG00000275333	FAM120B	B4DL34; hsa:84498; Q86V68; Q96EK7; Q96JI9		PPARA activates gene expression; Transcriptional regulation of white adipocyte differentiation	2	0	0.922	0.999	1.083	0.997972	0.973893	0.998131	102.7	94.7	102.6	12.87	11.64	7.93	1491.2	973.8	994.7	1172.6	1545.6	1198.4	1653.2	880.8	814	1360.8
FALSE	High	Master Protein	Q99714	3-hydroxyacyl-CoA dehydrogenase type-2 OS=Homo sapiens GN=HSD17B10 PE=1 SV=3	0	49.458	46	7	20	7	261	26.9	7.78	90.99	7	cell organization and biogenesis;RNA metabolism OR transcription;other metabolic processes	plasma membrane;other membranes;mitochondrion;other cell component	nucleic acid binding activity;other molecular function	Pf00106	3028	ENSG00000072506	HSD17B10	hsa:3028; Q5H927; Q6IBS9; Q8TCV9; Q96HD5; Q99714	Alzheimer's disease and miRNA effects; Valproic acid pathway; Alzheimer's disease	Mitochondrial protein degradation; Branched-chain amino acid catabolism; tRNA processing in the mitochondrion; tRNA modification in the mitochondrion; rRNA processing in the mitochondrion	8	0	0.72	0.814	1.13	0.701545	0.785102	0.975361	118.4	85.3	96.3	18.15	15.13	19.62	1294.4	564.4	585	1285.7	1160.9	596.8	1156.8	476.7	500.1	851.6
FALSE	High	Master Protein	Q13200	26S proteasome non-ATPase regulatory subunit 2 OS=Homo sapiens GN=PSMD2 PE=1 SV=3	0	49.335	18	12	24	12	908	100.1	5.2	82.5	12	protein metabolism;other metabolic processes;other biological processes	non-structural extracellular;cytosol;nucleus;other cell component	enzyme regulator activity	Pf01851, Pf17781, Pf18051	5708	ENSG00000175166	PSMD2	B4DX07; B4DXY1; E7EW34; E9PCS3; hsa:5708; Q12932; Q13200; Q15321; Q53XQ4; Q96I12	Proteasome degradation; Alzheimer's disease and miRNA effects; TNF-alpha signaling pathway; Parkin-ubiquitin proteasomal system pathway; Alzheimer's disease	Neutrophil degranulation; FCERI mediated NF-kB activation; Downstream TCR signaling; Antigen processing: Ubiquitination & Proteasome degradation; Activation of NF-kappaB in B cells; Oxygen-dependent proline hydroxylation of Hypoxia-inducible Factor Alpha; ER-Phagosome pathway; Cross-presentation of soluble exogenous antigens (endosomes); SCF-beta-TrCP mediated degradation of Emi1; APC/C:Cdc20 med…	65	0	0.906	1.023	1.129	0.998536	0.953693	0.973506	102.4	92.8	104.8	11.95	10.68	6.37	3842	1810.2	1605.2	3301.1	3112.1	2188.5	3604.4	1633.5	1473.9	2532.1
FALSE	High	Master Protein	P49790	Nuclear pore complex protein Nup153 OS=Homo sapiens GN=NUP153 PE=1 SV=2	0	49.215	11	11	17	11	1475	153.8	8.73	58.5	11	cell organization and biogenesis;transport;other biological processes	other membranes;cytosol;nucleus;other cell component	nucleic acid binding activity;other molecular function	Pf00641, Pf08604, Pf10599	9972	ENSG00000124789	NUP153	B4DIK2; E7EPX5; F6QR24; hsa:9972; P49790; Q4LE47; Q5T9I7; Q7Z743	TGF-beta signaling pathway	Nuclear import of Rev protein; HCMV Late Events; HCMV Early Events; Transcriptional regulation by small RNAs; ISG15 antiviral mechanism; Transport of the SLBP independent Mature mRNA; Transport of the SLBP Dependant Mature mRNA; Transport of Mature mRNA Derived from an Intronless Transcript; Transport of Mature mRNA derived from an Intron-Containing Transcript; Rev-mediated nuclear export of HIV …	29	0	0.893	0.924	1.035	0.999382	0.993015	0.975361	106.5	95.1	98.4	7.74	8.09	4.18	2204.7	1225.5	1155.1	1574.8	1686.4	1260.2	1721.5	1076.3	981.4	1351.9
FALSE	High	Master Protein	Q9UJS0	Calcium-binding mitochondrial carrier protein Aralar2 OS=Homo sapiens GN=SLC25A13 PE=1 SV=2	0	48.9	24	12	19	10	675	74.1	8.62	61.2	12	other metabolic processes;transport;other biological processes	plasma membrane;other membranes;mitochondrion	transporter activity;other molecular function	Pf00153	10165	ENSG00000004864	SLC25A13	hsa:10165; O14566; O14575; Q546F9; Q9NZW1; Q9UJS0; Q9UNI7		Mitochondrial protein import; Gluconeogenesis; Aspartate and asparagine metabolism	3	2	0.971	1.113	1.146	0.967067	0.691739	0.94534	97.3	94.4	108.3	9.27	8.42	11.01	2086.7	1457.3	1367.8	2072.9	2217.5	1667.2	2754.8	1515.7	1105.7	1703.9
FALSE	High	Master Protein	Q9NU22	Midasin OS=Homo sapiens GN=MDN1 PE=1 SV=2	0	48.816	4	15	15	15	5596	632.4	5.68	42.02	15	cell organization and biogenesis;transport	cytosol;cytoskeleton;nucleus;other cell component	other molecular function	Pf07728, Pf17865, Pf17867, Pf21108	23195	ENSG00000112159	MDN1	hsa:23195; O15019; Q5T794; Q9NU22			0	0	1.187	1.313	1.106	0.268967	0.132185	0.992916	85.7	101.7	112.6	7.69	4.09	3.07	645.1	453.8	375.6	547.9	579.6	540.6	900.4	453.2	462.7	563.2
FALSE	High	Master Protein	P07947	Tyrosine-protein kinase Yes OS=Homo sapiens GN=YES1 PE=1 SV=3	0	48.374	28	12	27	7	543	60.8	6.74	75.98	12	protein metabolism;other metabolic processes;stress response;transport;signal transduction;other biological processes	plasma membrane;other membranes;cytosol;cytoskeleton;ER/Golgi	signal transduction activity or receptor binding;kinase activity;other molecular function	Pf00017, Pf00018, Pf07714	7525	ENSG00000176105	YES1	A6NLB3; D3DUH1; hsa:7525; P07947	Thymic stromal lymphopoietin (TSLP) signaling pathway; Interleukin-11 signaling pathway; NRF2-ARE regulation; Gastrin signaling pathway; GDNF signaling	Signaling by ERBB2; FCGR activation; FCGR3A-mediated IL10 synthesis; FCGR3A-mediated phagocytosis; Regulation of signaling by CBL; EPHB-mediated forward signaling; Signaling by phosphorylated juxtamembrane, extracellular and kinase domain KIT mutants; Regulation of KIT signaling; EPH-ephrin mediated repulsion of cells; EPHA-mediated growth cone collapse; Signaling by CSF1 (M-CSF) in myeloid cells…	22	5	1.157	0.972	0.84	0.356836	0.988729	0.191477	95.9	110.9	93.2	23.99	26.02	20.09	4164.3	2557.8	1108.1	2882.3	2962.4	2771.7	6148.3	2826.8	2169.1	1831.9
FALSE	High	Master Protein	Q9UPN3	Microtubule-actin cross-linking factor 1, isoforms 1/2/3/5 OS=Homo sapiens GN=MACF1 PE=1 SV=4	0	48.223	3	15	21	12	7388	837.8	5.39	52.38	15	cell-cell signaling;cell organization and biogenesis;stress response;transport;signal transduction;other biological processes	plasma membrane;other membranes;cytoskeleton;ER/Golgi;other cell component	cytoskeletal activity;other molecular function	Pf00307, Pf00435, Pf00681, Pf02187, Pf13499, Pf17902, Pf18373, Pf21019, Pf21020, Pf21097	23499	ENSG00000127603	MACF1	B1ALC5; E9PJT0; hsa:23499; O75053; Q5VW20; Q8WXY1; Q8WXY2; Q96PK2; Q9H540; Q9UKP0; Q9ULG9; Q9UPN3	Mesodermal commitment pathway; Mesodermal commitment pathway		2	2	1.042	1	0.959	0.784172	0.973893	0.690018	98.6	102.8	98.6	6.93	10.92	2.72	1103.2	739.9	550.1	892.9	918.8	773.9	1394.4	723.1	575	679.3
FALSE	High	Master Protein	O94905	Erlin-2 OS=Homo sapiens GN=ERLIN2 PE=1 SV=1	0	48.16	34	9	21	6	339	37.8	5.62	72.86	9	other metabolic processes;stress response;signal transduction;other biological processes	plasma membrane;other membranes;cytosol;ER/Golgi;other cell component	other molecular function	Pf01145	11160	ENSG00000147475	ERLIN2	A0JLQ1; A8K5S9; B4DM38; D3DSW0; hsa:11160; O94905; Q6NW21; Q86VS6; Q86W49		ABC-family proteins mediated transport; Defective CFTR causes cystic fibrosis; Signaling by FGFR1 in disease; Signaling by plasma membrane FGFR1 fusions	4	3	0.948	1.268	1.338	0.990247	0.228355	0.292057	93.3	88.4	118.3	3.34	6.06	5.29	2510.3	1523.1	1332.2	1992.5	2137.3	1615.5	2540.4	1499.6	1199.1	1780.8
FALSE	High	Master Protein	P04843	Dolichyl-diphosphooligosaccharide--protein glycosyltransferase subunit 1 OS=Homo sapiens GN=RPN1 PE=1 SV=1	0	47.845	22	12	22	12	607	68.5	6.38	71.43	12	protein metabolism;other metabolic processes	other membranes;cytosol;ER/Golgi;other cell component		Pf04597	6184	ENSG00000163902	RPN1	B2R5Z0; D3DNB6; hsa:6184; P04843; Q68DT1	Proteasome degradation; N-glycan biosynthesis	SRP-dependent cotranslational protein targeting to membrane; Asparagine N-linked glycosylation; Maturation of spike protein	5	0	0.808	0.969	1.2	0.990247	0.988729	0.838342	108	87.3	104.7	12.91	9.78	6.85	4004.4	1983.4	1756.3	3752.6	3571.2	2235.4	3625	1854.3	1594.8	2742.1
FALSE	High	Master Protein	Q86UK7	Zinc finger protein 598 OS=Homo sapiens GN=ZNF598 PE=1 SV=1	0	47.812	18	13	18	13	904	98.6	8.4	57.8	13	cell organization and biogenesis;protein metabolism;other metabolic processes;other biological processes	cytosol;translational apparatus	translation activity;other molecular function		90850		ZNF598	hsa:90850; Q86UK7; Q8IW49; Q8N3D9; Q96FG3; Q9H7J3			0	0	0.854	0.956	1.119	0.999382	0.996767	0.975361	106.8	91.2	102	17.34	15.01	8.54	1695.5	1098.9	1034.2	1031.9	1395.4	1126.9	1236.5	838	777	1150.3
FALSE	High	Master Protein	P13804	Electron transfer flavoprotein subunit alpha, mitochondrial OS=Homo sapiens GN=ETFA PE=1 SV=1	0	47.752	40	9	23	9	333	35.1	8.38	91.33	9	other metabolic processes	mitochondrion;other cell component	other molecular function	Pf00766, Pf01012	2108	ENSG00000140374	ETFA	B4DT43; hsa:2108; P13804; Q53XN3		Respiratory electron transport	1	0	0.738	0.873	1.182	0.799934	0.956449	0.88507	114.9	84.8	100.3	5.92	9.75	13.68	4664.9	2519.4	2446.5	4047.4	3956.4	2337.7	4022	1955	1693.8	2905.8
FALSE	High	Master Protein	O60841	Eukaryotic translation initiation factor 5B OS=Homo sapiens GN=EIF5B PE=1 SV=4	0	47.533	13	13	22	13	1220	138.7	5.49	62.57	13	cell organization and biogenesis;protein metabolism;other metabolic processes;other biological processes	cytosol;other cell component	nucleic acid binding activity;other molecular function	Pf00009, Pf11987, Pf14578	9669	ENSG00000158417	EIF5B	hsa:9669; O60841; O95805; Q53RV7; Q53SI8; Q9UF81; Q9UMN7	Translation factors; Ciliary landscape	GTP hydrolysis and joining of the 60S ribosomal subunit	3	0	0.814	0.93	1.142	0.990254	0.999298	0.952157	109.3	89	101.7	4.35	7.62	7.26	3635.4	1920.4	1750.2	2751.2	2925	1784.6	3202.6	1598	1438	2261.3
FALSE	High	Master Protein	P07737	Profilin-1 OS=Homo sapiens GN=PFN1 PE=1 SV=2	0	47.506	63	7	26	7	140	15	8.27	97.14	7	cell organization and biogenesis;developmental processes;other biological processes	cytosol;cytoskeleton;nucleus;other cell component	cytoskeletal activity;other molecular function	Pf00235	5216	ENSG00000108518	PFN1	hsa:5216; P07737; Q53Y44	Physico-chemical features and toxicity-associated pathways; VEGFA-VEGFR2 signaling; Burn wound healing; Regulation of actin cytoskeleton; G13 signaling pathway	RHO GTPases Activate Formins; Platelet degranulation ; PCP/CE pathway; Signaling by ROBO receptors	9	0	0.363	0.553	1.525	5.5059e-07	0.001072	0.0184349	156.6	56.8	86.6	48.71	46.27	43.81	7938.5	1339.4	2278.7	8517.3	6673.8	1874.1	4978.1	1200.1	1343.2	4298.4
FALSE	High	Master Protein	Q9UKL0	REST corepressor 1 OS=Homo sapiens GN=RCOR1 PE=1 SV=1	0	47.441	29	12	32	10	482	53	7.03	104.03	12											0	2	0.929	1.049	1.129	0.996855	0.916853	0.97388	100.7	93.6	105.7	18	18.77	2.73	4802.2	3559.5	3242	3416.9	4129.9	3916.6	4109.2	2599.6	2133.5	3712.1
FALSE	High	Master Protein	Q15637	Splicing factor 1 OS=Homo sapiens GN=SF1 PE=1 SV=4	0	47.378	15	8	25	8	639	68.3	8.98	87.18	8	cell organization and biogenesis;RNA metabolism OR transcription;other metabolic processes;developmental processes;other biological processes	translational apparatus;nucleus	nucleic acid binding activity;other molecular function	Pf00013, Pf00098, Pf16275	7536	ENSG00000168066	SF1	B7Z1Q1; C9JJE2; hsa:7536; Q14818; Q14819; Q15637; Q15913; Q8IY00; Q92744; Q92745; Q969H7; Q9BW01; Q9UEI0		mRNA Splicing - Major Pathway	1	0	0.8	0.892	1.116	0.983295	0.973893	0.975361	111.5	89.1	99.4	8.18	15.68	6.34	3841.1	2303.4	2172.7	2786.4	3507.1	2439.7	3203	1752	1669	2955.5
FALSE	High	Master Protein	Q5VYK3	Proteasome-associated protein ECM29 homolog OS=Homo sapiens GN=ECM29 PE=1 SV=2	0	47.193	11	15	21	15	1845	204.2	7.12	46.34	15	cell organization and biogenesis	cytoskeleton;ER/Golgi;nucleus;other cytoplasmic organelle;other cell component	other molecular function	Pf12755, Pf13001	23392	ENSG00000136813	ECPAS	A0A804HJA4; B3KXF2; O15074; Q5VYK3; Q8WU82			0	0	0.823	0.955	1.159	0.995969	0.998832	0.943784	108	88.9	103.1	8.06	6.9	7.08	1393.7	870.4	761.4	1019.3	1128.8	783.8	1285.9	599.4	560	862.4
FALSE	High	Master Protein	P30876	DNA-directed RNA polymerase II subunit RPB2 OS=Homo sapiens GN=POLR2B PE=1 SV=1	0	47.181	12	13	16	13	1174	133.8	6.87	49.11	13	RNA metabolism OR transcription;other metabolic processes	nucleus	nucleic acid binding activity;other molecular function	Pf00562, Pf04560, Pf04561, Pf04563, Pf04565, Pf04566, Pf04567	5431	ENSG00000047315	POLR2B	A8K1A8; hsa:5431; P30876; Q8IZ61	Pyrimidine metabolism; Eukaryotic transcription initiation	RNA Pol II CTD phosphorylation and interaction with CE during HIV infection; mRNA Capping; RNA Pol II CTD phosphorylation and interaction with CE; mRNA Splicing - Major Pathway; mRNA Splicing - Minor Pathway; Viral Messenger RNA Synthesis; Transcriptional regulation by small RNAs; Formation of RNA Pol II elongation complex ; Formation of the Early Elongation Complex; Formation of HIV elongation c…	43	0	1.093	1.201	1.099	0.573996	0.423681	0.992916	91.1	99.5	109.4	5.78	8.6	2.98	1469.7	912.3	844.5	1181.1	1308	1145.1	1935.9	863.9	755.5	1164.4
FALSE	High	Master Protein	P27824	Calnexin OS=Homo sapiens GN=CANX PE=1 SV=2	0	47.089	18	10	19	10	592	67.5	4.6	72.89	10	protein metabolism;other metabolic processes;transport;other biological processes	other membranes;ER/Golgi;nucleus;other cell component	other molecular function	Pf00262	821	ENSG00000127022; ENSG00000283777	CANX	B2R5V8; B4DGP8; B4E2T8; D3DWQ3; D6R9K3; hsa:821; P27824	15q11q13 copy number variation	Maturation of spike protein; MHC class II antigen presentation; Antigen Presentation: Folding, assembly and peptide loading of class I MHC; Interleukin-35 Signalling; Interleukin-27 signaling; Assembly of Viral Components at the Budding Site; Calnexin/calreticulin cycle; Maturation of spike protein	9	0	0.564	0.679	1.202	0.051339	0.146845	0.828692	133.7	75.5	90.8	32.48	24.11	23.89	5409.7	1641	1705.9	5209.2	4550.8	1743.5	4122.1	1602.6	1572.2	3197.5
FALSE	High	Master Protein	Q8ND56	Protein LSM14 homolog A OS=Homo sapiens GN=LSM14A PE=1 SV=3	0	46.893	33	11	22	11	463	50.5	9.52	82.2	11	cell cycle OR cell proliferation;cell organization and biogenesis;stress response;signal transduction;other biological processes	cytosol;cytoskeleton;other cell component	nucleic acid binding activity	Pf09532, Pf12701	26065	ENSG00000257103; ENSG00000262860	LSM14A	B4DTG6; hsa:26065; Q76LX7; Q8ND56; Q96AR3; Q96K73; Q96SN5; Q9UFR3			0	0	0.848	0.875	1.032	0.998536	0.962907	0.975361	110.2	93.4	96.4	19.73	14.08	4.22	4080.4	2481.9	2631.9	2495.8	3159.3	2348.8	2911	2164.6	1643.3	2596.3
FALSE	High	Master Protein	Q12931	Heat shock protein 75 kDa, mitochondrial OS=Homo sapiens GN=TRAP1 PE=1 SV=3	0	46.888	19	10	17	9	704	80.1	8.21	56.87	10	protein metabolism;other metabolic processes;other biological processes	other membranes;mitochondrion;nucleus;other cell component	signal transduction activity or receptor binding;other molecular function	Pf00183	10131	ENSG00000126602	TRAP1	B4DR68; D3DUC8; F5H897; hsa:10131; O43642; O75235; Q12931; Q9UHL5	TNF-alpha signaling pathway; TGF-beta signaling pathway; Clock-controlled autophagy in bone metabolism	Respiratory electron transport	4	0	0.599	0.747	1.246	0.124743	0.469991	0.623361	127.9	76.6	95.5	24.64	19.41	22.99	2348.6	914	987.4	2469.3	2181	953.3	1985.7	782.2	755.3	1472.4
FALSE	High	Master Protein	Q9BUF5	Tubulin beta-6 chain OS=Homo sapiens GN=TUBB6 PE=1 SV=1	0	46.869	22	7	45	4	446	49.8	4.88	137.24	7	cell cycle OR cell proliferation;cell organization and biogenesis	cytoskeleton;other cell component	cytoskeletal activity;other molecular function	Pf00091, Pf03953	84617	ENSG00000176014	TUBB6	B3KM76; hsa:84617; Q9BUF5; Q9HA42	Alzheimer's disease and miRNA effects; Pathogenic Escherichia coli infection; Parkin-ubiquitin proteasomal system pathway; Alzheimer's disease	COPI-dependent Golgi-to-ER retrograde traffic; Separation of Sister Chromatids; Resolution of Sister Chromatid Cohesion; RHO GTPases Activate Formins; EML4 and NUDC in mitotic spindle formation; Recycling pathway of L1; Intraflagellar transport; Hedgehog 'off' state; HCMV Early Events; Post-chaperonin tubulin folding pathway; The role of GTSE1 in G2/M progression after G2 checkpoint; Translocatio…	35	0	1.104	1.351	1.223	0.536665	0.0796926	0.772071	86.8	95.9	117.3	5.35	10.61	3.4	1069.3	678.2	563.1	817.8	909.3	896	1323.2	653.1	549.1	935.4
FALSE	High	Master Protein	P55060	Exportin-2 OS=Homo sapiens GN=CSE1L PE=1 SV=3	0	46.574	12	11	31	11	971	110.3	5.77	81.83	11	transport	cytosol;nucleus;other cell component	other molecular function	Pf03378, Pf03810, Pf08506	1434	ENSG00000124207	CSE1L	A3RLL6; B2R5T4; E1P5Y0; F8W904; hsa:1434; O75432; P55060; Q32M40; Q9H5B7; Q9NTS0; Q9UP98; Q9UP99; Q9UPA0			0	0	0.819	0.948	1.157	0.993385	0.999298	0.924999	108.4	88.8	102.8	13.85	11.42	10.34	6615.3	2880.6	2644.7	5442.3	5097.7	3234.9	5340.9	2452.3	2229.1	3907.2
FALSE	High	Master Protein	P62424	60S ribosomal protein L7a OS=Homo sapiens GN=RPL7A PE=1 SV=2	0	46.557	39	8	27	8	266	30	10.61	86.15	8	protein metabolism;RNA metabolism OR transcription;other metabolic processes	other membranes;cytosol;translational apparatus;nucleus;other cell component	other molecular function	Pf01248	6130	ENSG00000148303; ENSG00000280858	RPL7A	hsa:6130; P11518; P62424; Q5T8U4	Cytoplasmic ribosomal proteins	L13a-mediated translational silencing of Ceruloplasmin expression; Formation of a pool of free 40S subunits; GTP hydrolysis and joining of the 60S ribosomal subunit; Response of EIF2AK4 (GCN2) to amino acid deficiency; Regulation of expression of SLITs and ROBOs; Major pathway of rRNA processing in the nucleolus and cytosol; Nonsense Mediated Decay (NMD) enhanced by the Exon Junction Complex (EJC…	14	0	0.871	0.88	1.01	0.999813	0.96962	0.938439	109.1	95	95.9	8.44	5.2	7.78	7302.2	3801.3	2975.6	5645.9	5524.1	3876.1	6060.6	3468	2785.6	3992
FALSE	High	Master Protein	P06396	Gelsolin OS=Homo sapiens GN=GSN PE=1 SV=1	0	46.545	24	12	26	12	782	85.6	6.28	76.77	12	cell organization and biogenesis;protein metabolism;other metabolic processes;stress response;transport;developmental processes;other biological processes	non-structural extracellular;plasma membrane;other membranes;cytosol;cytoskeleton;other cell component	cytoskeletal activity;other molecular function	Pf00626	2934	ENSG00000148180	GSN	A2A418; A8MUD1; A8MYN7; B7Z373; B7Z5V1; F5H1A8; hsa:2934; P06396; Q5T0I2; Q8WVV7	Ebola virus infection in host; Regulation of actin cytoskeleton	Neutrophil degranulation; Amyloid fiber formation; Sensory processing of sound by outer hair cells of the cochlea; Caspase-mediated cleavage of cytoskeletal proteins	6	0	1.432	0.971	0.678	0.0205515	0.988729	0.00029964	88.2	126.3	85.6	19.15	31.41	16.53	2179	1701.3	854.2	1738.9	2093.3	1529.5	3985.3	2261.9	1674.4	1208.6
FALSE	High	Master Protein	P30153	Serine/threonine-protein phosphatase 2A 65 kDa regulatory subunit A alpha isoform OS=Homo sapiens GN=PPP2R1A PE=1 SV=4	0	46.54	19	9	19	9	589	65.3	5.11	54.53	9	cell cycle OR cell proliferation;cell organization and biogenesis;protein metabolism;RNA metabolism OR transcription;other metabolic processes;other biological processes	plasma membrane;other membranes;cytosol;cytoskeleton;mitochondrion;nucleus;other cell component	enzyme regulator activity;other molecular function	Pf02985	5518	ENSG00000105568	PPP2R1A	hsa:5518; P30153; Q13773; Q6ICQ3; Q96DH3	Focal adhesion: PI3K-Akt-mTOR-signaling pathway; Wnt signaling pathway and pluripotency; PI3K-Akt signaling pathway; 16p11.2 proximal deletion syndrome; Glycogen synthesis and degradation; Cohesin complex - Cornelia de Lange syndrome	PI5P, PP2A and IER3 Regulate PI3K/AKT Signaling; PKR-mediated signaling; Negative regulation of MAPK pathway; Separation of Sister Chromatids; Resolution of Sister Chromatid Cohesion; Recruitment of NuMA to mitotic centrosomes; RHO GTPases Activate Formins; EML4 and NUDC in mitotic spindle formation; Regulation of PLK1 Activity at G2/M Transition; Loss of Nlp from mitotic centrosomes; Recruitment…	50	0	0.866	0.93	1.074	0.999813	0.999298	0.996552	107.3	92.9	99.8	4.82	8.02	6.64	3017.2	1627.2	1389.7	2391.8	2371.8	1616.3	2727.1	1330.1	1099.1	1816.7
FALSE	High	Master Protein	P29966	Myristoylated alanine-rich C-kinase substrate OS=Homo sapiens GN=MARCKS PE=1 SV=4	0	46.509	38	10	23	9	332	31.5	4.45	91.79	10	cell organization and biogenesis;stress response;developmental processes;other biological processes	plasma membrane;other membranes;cytoskeleton;nucleus;other cell component	cytoskeletal activity;other molecular function	Pf02063	4082	ENSG00000277443	MARCKS	E1P560; hsa:4082; P29966; Q2LA83; Q5TDB7	Brain-derived neurotrophic factor (BDNF) signaling pathway	Acetylcholine regulates insulin secretion	2	1	0.74	0.735	0.993	0.810238	0.411326	0.902039	121.2	89.7	89.1	31.36	19.62	20.91	4640.1	1583	1120	3839.9	3472.4	1805.2	4511	1708.1	1343.1	2178.3
FALSE	High	Master Protein	P62829	60S ribosomal protein L23 OS=Homo sapiens GN=RPL23 PE=1 SV=1	0	46.444	61	7	35	7	140	14.9	10.51	108.17	7	cell cycle OR cell proliferation;cell organization and biogenesis;protein metabolism;other metabolic processes;transport;other biological processes	cytosol;translational apparatus;nucleus;other cell component	enzyme regulator activity;nucleic acid binding activity;other molecular function	Pf00238	9349	ENSG00000125691	RPL23	hsa:9349; P23131; P24048; P62829; Q29246; Q3SWV7; Q6P5S1	Cytoplasmic ribosomal proteins; 17q12 copy number variation syndrome	Regulation of expression of SLITs and ROBOs; SRP-dependent cotranslational protein targeting to membrane; L13a-mediated translational silencing of Ceruloplasmin expression; Formation of a pool of free 40S subunits; GTP hydrolysis and joining of the 60S ribosomal subunit; Major pathway of rRNA processing in the nucleolus and cytosol; Nonsense Mediated Decay (NMD) enhanced by the Exon Junction Comp…	15	0	1.033	1.145	1.108	0.813233	0.573044	0.984028	94.4	97.5	108.1	6.1	8.97	5.56	6585.8	3901.1	3518.5	4799.5	5564.8	5114.4	7261.2	4221.7	3214.5	4857.9
FALSE	High	Master Protein	Q02878	60S ribosomal protein L6 OS=Homo sapiens GN=RPL6 PE=1 SV=3	0	46.398	33	10	47	10	288	32.7	10.58	136.48	10	cell organization and biogenesis;protein metabolism;other metabolic processes;other biological processes	cytosol;ER/Golgi;translational apparatus;nucleus;other cell component	nucleic acid binding activity;other molecular function	Pf01159, Pf03868	6128	ENSG00000089009	RPL6	hsa:6128; Q02878; Q2M3Q3; Q8WW97	Cytoplasmic ribosomal proteins	Regulation of expression of SLITs and ROBOs; L13a-mediated translational silencing of Ceruloplasmin expression; Formation of a pool of free 40S subunits; GTP hydrolysis and joining of the 60S ribosomal subunit; Major pathway of rRNA processing in the nucleolus and cytosol; Nonsense Mediated Decay (NMD) enhanced by the Exon Junction Complex (EJC); SRP-dependent cotranslational protein targeting to…	14	0	0.834	0.855	1.025	0.998536	0.940235	0.965864	111.6	93	95.4	6.61	6.89	3.1	8715.6	5021.3	3791.8	7307.4	7408.8	4799.7	7610.1	4382.1	3411.8	5331.4
FALSE	High	Master Protein	P33176	Kinesin-1 heavy chain OS=Homo sapiens GN=KIF5B PE=1 SV=1	0	46.263	18	12	15	12	963	109.6	6.51	59.7	12	cell organization and biogenesis;stress response;transport;developmental processes;other biological processes	other membranes;cytosol;cytoskeleton;mitochondrion;other cytoplasmic organelle;other cell component	cytoskeletal activity;other molecular function	Pf00225	3799	ENSG00000170759	KIF5B	A0AVB2; hsa:3799; P33176; Q5VZ85	Alzheimer's disease and miRNA effects; Envelope proteins and their potential roles in EDMD physiopathology; Insulin signaling; CCL18 signaling pathway; Alzheimer's disease	COPI-dependent Golgi-to-ER retrograde traffic; MHC class II antigen presentation; Kinesins; Signaling by ALK fusions and activated point mutants; Insulin processing; RHO GTPases activate KTN1	11	0	0.823	0.907	1.102	0.9953	0.985951	0.992916	109.9	90.4	99.7	8.32	10.5	7.31	1662	790.3	818.7	1316.7	1364.9	919.4	1486.7	763.2	662.6	1151.1
FALSE	High	Master Protein	Q92769	Histone deacetylase 2 OS=Homo sapiens GN=HDAC2 PE=1 SV=2	0	46.061	24	10	31	7	488	55.3	5.91	89.58	10	cell organization and biogenesis;protein metabolism;other metabolic processes;stress response;developmental processes;other biological processes	nucleus;other cell component	other molecular function	Pf00850	3066	ENSG00000196591	HDAC2	B3KRS5; B4DL58; E1P561; hsa:3066; Q5SRI8; Q5SZ86; Q8NEH4; Q92769	Cell cycle; Neural crest differentiation; Notch signaling; Initiation of transcription and translation elongation at the HIV-1 LTR; Ethanol effects on histone modifications; Effect of progerin on genes involved in progeria; Ciliary landscape; 7q11.23 copy number variation syndrome; SARS-CoV-2 innate immunity evasion and cell-specific immune response; TAR syndrome; Notch signaling pathway	HDACs deacetylate histones; NoRC negatively regulates rRNA expression; ERCC6 (CSB) and EHMT2 (G9a) positively regulate rRNA expression; Constitutive Signaling by NOTCH1 PEST Domain Mutants; Constitutive Signaling by NOTCH1 HD+PEST Domain Mutants; Potential therapeutics for SARS; SUMOylation of chromatin organization proteins; FOXO-mediated transcription of oxidative stress, metabolic and neuronal…	30	5	0.785	0.924	1.176	0.965665	0.993015	0.894079	110.7	87	102.3	10.33	19.01	5.56	4913	2920.3	2584.4	3208.7	3875.5	3308.9	3557.5	2248.1	2026.5	3595.6
FALSE	High	Master Protein	Q99460	26S proteasome non-ATPase regulatory subunit 1 OS=Homo sapiens GN=PSMD1 PE=1 SV=2	0	46.03	16	11	22	11	953	105.8	5.39	61.1	11	protein metabolism;other metabolic processes;other biological processes	non-structural extracellular;cytosol;nucleus;other cytoplasmic organelle;other cell component	enzyme regulator activity;other molecular function	Pf01851, Pf13646, Pf18004, Pf21505	5707	ENSG00000173692	PSMD1	B8ZZH9; hsa:5707; Q24JU0; Q53TI2; Q6GMU5; Q6P2P4; Q6PJM7; Q6PKG9; Q86VU1; Q8IV79; Q99460	Proteasome degradation; Alzheimer's disease and miRNA effects; Parkin-ubiquitin proteasomal system pathway; Alzheimer's disease	ABC-family proteins mediated transport; Neutrophil degranulation; Cdc20:Phospho-APC/C mediated degradation of Cyclin A; MAPK6/MAPK4 signaling; The role of GTSE1 in G2/M progression after G2 checkpoint; FCERI mediated NF-kB activation; Downstream TCR signaling; Antigen processing: Ubiquitination & Proteasome degradation; Activation of NF-kappaB in B cells; Oxygen-dependent proline hydroxylation of…	64	0	0.798	0.888	1.113	0.979997	0.973893	0.976895	111.7	89.1	99.2	5.6	9.36	10.28	2772.6	1478.6	1352.6	2322.9	2221.5	1446.9	2499.6	1127.9	1046.7	1721.9
FALSE	High	Master Protein	P53618	Coatomer subunit beta OS=Homo sapiens GN=COPB1 PE=1 SV=3	0	45.991	19	13	21	13	953	107.1	6.05	66.1	13	transport	plasma membrane;other membranes;cytosol;ER/Golgi;other cell component	other molecular function	Pf01602, Pf07718, Pf14806	1315	ENSG00000129083	COPB1	D3DQX0; hsa:1315; P53618; Q6GTT7; Q9NTK2; Q9UNW7		Neutrophil degranulation; COPI-mediated anterograde transport; COPI-dependent Golgi-to-ER retrograde traffic	3	0	0.968	1.096	1.132	0.971751	0.751918	0.968012	97.9	94.8	107.3	5.16	8.29	5.11	2873.8	1623.7	1556.3	2252.4	2388.1	1955.1	2992.9	1439.4	1255.3	1966.9
FALSE	High	Master Protein	Q8N8S7	Protein enabled homolog OS=Homo sapiens GN=ENAH PE=1 SV=2	0	45.94	27	10	20	10	591	66.5	6.93	74.66	10	cell organization and biogenesis;developmental processes;other biological processes	plasma membrane;other membranes;cytosol;cytoskeleton;other cell component	cytoskeletal activity;other molecular function	Pf00568, Pf08776	55740	ENSG00000154380	ENAH	D0PQI2; hsa:55740; Q502W5; Q5T5M7; Q5VTQ9; Q5VTR0; Q8N8S7; Q9NVF3; Q9UFB8	Regulation of actin cytoskeleton	Generation of second messenger molecules; Signaling by ROBO receptors	3	0	0.761	0.867	1.139	0.894992	0.953693	0.958674	114.2	86.9	99	10.34	9.36	6.41	3952.9	2435.6	2194.4	2726.4	3151.5	2189	3370.4	1669.7	1405	2371.3
FALSE	High	Master Protein	P53621	Coatomer subunit alpha OS=Homo sapiens GN=COPA PE=1 SV=2	0	45.917	13	10	16	10	1224	138.3	7.66	60.9	10	transport;signal transduction	non-structural extracellular;other membranes;cytosol;ER/Golgi;other cell component	signal transduction activity or receptor binding;other molecular function	Pf00400, Pf04053, Pf06957	1314	ENSG00000122218	COPA	hsa:1314; P53621; Q5T201; Q8IXZ9		COPI-dependent Golgi-to-ER retrograde traffic; COPI-mediated anterograde transport	2	0	0.856	0.997	1.165	0.999382	0.973893	0.916616	105.2	90	104.8	8.22	7.85	5.8	1942.3	978.1	807.3	1527.1	1554.7	1051.4	1700.5	871.6	749.2	1233.3
FALSE	High	Master Protein	Q9Y285	Phenylalanine--tRNA ligase alpha subunit OS=Homo sapiens GN=FARSA PE=1 SV=3	0	45.889	23	10	25	10	508	57.5	7.8	71.82	10	cell organization and biogenesis;protein metabolism;RNA metabolism OR transcription;other metabolic processes	cytosol;other cell component	nucleic acid binding activity;other molecular function	Pf01409, Pf18552, Pf18553, Pf18554	2193	ENSG00000179115	FARSA	B4E363; hsa:2193; Q9NSD8; Q9Y285; Q9Y4W8		Cytosolic tRNA aminoacylation	1	0	0.96	0.993	1.034	0.981221	0.973893	0.975361	101.6	97.5	100.9	12.32	14	3.99	3369.6	2329.9	2299	2818.4	3268.2	2603.9	3098.2	2084.2	1905.7	2925
FALSE	High	Master Protein	Q5JWF2	Guanine nucleotide-binding protein G(s) subunit alpha isoforms XLas OS=Homo sapiens GN=GNAS PE=1 SV=2	0	45.85	14	11	22	10	1037	111	5.03	71.98	11	cell adhesion;stress response;developmental processes;signal transduction;other biological processes	plasma membrane;other membranes;cytosol	signal transduction activity or receptor binding;enzyme regulator activity;other molecular function	Pf00503	2778	ENSG00000087460	GNAS	A2A2S3; E1P5G3; O75684; O75685; Q5JW67; Q5JWF1; Q5JWF2; Q9NY42	Thyroid stimulating hormone (TSH) signaling pathway; Endothelin pathways; Corticotropin-releasing hormone signaling pathway; Common pathways underlying drug addiction; Myometrial relaxation and contraction pathways; G protein signaling pathways; Thermogenesis; Hippo signaling regulation pathways; Purinergic signaling; GPR143 in melanocytes and retinal pigment epithelium cells; Vasopressin-regulat…	G alpha (i) signalling events; G alpha (z) signalling events; G alpha (s) signalling events; GPER1 signaling; ADORA2B mediated anti-inflammatory cytokines production; Glucagon-like Peptide-1 (GLP1) regulates insulin secretion; Prostacyclin signalling through prostacyclin receptor; Glucagon-type ligand receptors; Vasopressin regulates renal water homeostasis via Aquaporins; PKA activation in gluca…	29	0	1.134	0.944	0.832	0.423077	0.999298	0.154996	97.5	110.6	92	30.71	28.08	18.39	2091.8	1244.1	421.1	1431.1	1446.9	1217.8	3016.5	1406.4	1066.7	874.9
FALSE	High	Master Protein	P62081	40S ribosomal protein S7 OS=Homo sapiens GN=RPS7 PE=1 SV=1	0	45.719	39	8	57	8	194	22.1	10.1	190.85	8	protein metabolism;RNA metabolism OR transcription;other metabolic processes;developmental processes;other biological processes	cytosol;cytoskeleton;ER/Golgi;translational apparatus;nucleus;other cell component	enzyme regulator activity;nucleic acid binding activity;other molecular function	Pf01251	6201	ENSG00000171863	RPS7	hsa:6201; P23821; P24818; P62081; Q57Z92; Q6IPH1	Cytoplasmic ribosomal proteins	Regulation of expression of SLITs and ROBOs; SRP-dependent cotranslational protein targeting to membrane; L13a-mediated translational silencing of Ceruloplasmin expression; Translation initiation complex formation; Formation of a pool of free 40S subunits; Formation of the ternary complex, and subsequently, the 43S complex; Ribosomal scanning and start codon recognition; GTP hydrolysis and joinin…	20	0	0.821	0.82	0.999	0.994052	0.82727	0.916616	113.6	93.3	93.2	13.08	12.31	5.63	12276.7	7726	7631.2	9018.7	9829.5	7261.4	9110.9	5872.3	4637.1	7616.9
FALSE	High	Master Protein	Q14697	Neutral alpha-glucosidase AB OS=Homo sapiens GN=GANAB PE=1 SV=3	0	45.56	19	13	24	13	944	106.8	6.14	78.92	13	protein metabolism;other metabolic processes	ER/Golgi;other cell component	other molecular function	Pf01055, Pf13802, Pf21365	23193	ENSG00000089597	GANAB	A6NC20; hsa:23193; Q14697; Q8WTS9; Q9P0X0	N-glycan biosynthesis	Maturation of spike protein; Calnexin/calreticulin cycle; Maturation of spike protein	5	0	0.589	0.759	1.288	0.0982403	0.548485	0.458851	127.8	75.2	96.9	27.58	21.87	14.68	3658.7	1219.8	1152.7	3154.6	3162	1429.6	2752.5	1162.1	1139.5	2337.6
FALSE	High	Master Protein	Q9BTA9	WW domain-containing adapter protein with coiled-coil OS=Homo sapiens GN=WAC PE=1 SV=3	0	45.509	21	10	31	10	647	70.7	9.45	111.25	10	cell cycle OR cell proliferation;cell organization and biogenesis;stress response;signal transduction;other biological processes	nucleus	other molecular function	Pf00397	51322	ENSG00000095787	WAC	A8K2A9; C9JBT9; D3DRW5; D3DRW6; D3DRW7; hsa:51322; Q53EN9; Q5JU75; Q5JU77; Q5VXK0; Q5VXK2; Q8TCK1; Q96DP3; Q96FW6; Q96JI3; Q9BTA9		E3 ubiquitin ligases ubiquitinate target proteins	1	0	0.822	0.783	0.952	0.994052	0.622331	0.760071	115.2	94.7	90.2	10.57	13.7	8.19	3687.4	2751.6	2057	2916.5	3637.8	2345	2718.1	1945.4	1631.6	2444.8
FALSE	High	Master Protein	Q86V81	THO complex subunit 4 OS=Homo sapiens GN=ALYREF PE=1 SV=3	0	45.471	46	7	22	7	257	26.9	11.15	74.49	7	DNA metabolism;RNA metabolism OR transcription;other metabolic processes;transport;other biological processes	cytosol;nucleus;other cell component	nucleic acid binding activity;other molecular function	Pf00076, Pf13865	10189		ALYREF	hsa:10189; O43672; Q86V81		mRNA 3'-end processing; RNA Polymerase II Transcription Termination; mRNA Splicing - Major Pathway; Transport of the SLBP independent Mature mRNA; Transport of the SLBP Dependant Mature mRNA; Transport of Mature mRNA Derived from an Intronless Transcript; Transport of Mature mRNA derived from an Intron-Containing Transcript	7	0	0.762	0.785	1.03	0.89515	0.636988	0.975361	117.8	89.8	92.5	17.6	11.42	9.4	2636.3	1704.4	1723.1	1768.7	2110.4	1364.1	2019.2	1274.3	888.5	1519.1
FALSE	High	Master Protein	P62140	Serine/threonine-protein phosphatase PP1-beta catalytic subunit OS=Homo sapiens GN=PPP1CB PE=1 SV=3	0	44.895	41	10	24	2	327	37.2	6.19	82.84	10	cell cycle OR cell proliferation;protein metabolism;other metabolic processes;signal transduction;other biological processes	cytosol;nucleus;other cell component	other molecular function	Pf00149, Pf16891	5500	ENSG00000213639	PPP1CB	B2R5V4; D6W565; hsa:5500; P37140; P62140; Q5U087; Q6FG45	Common pathways underlying drug addiction; Focal adhesion; Hippo-Merlin signaling dysregulation; 22q11.2 copy number variation syndrome; Airway smooth muscle cell contraction; Neuroinflammation and glutamatergic signaling; G13 signaling pathway	RHO GTPases activate CIT; RHO GTPases activate PKNs; RHO GTPases Activate ROCKs; Triglyceride catabolism; Regulation of PLK1 Activity at G2/M Transition; Circadian Clock; RAF activation; SHOC2 M1731 mutant abolishes MRAS complex function; Gain-of-function MRAS complexes activate RAF signaling; RHO GTPases activate PAKs; Downregulation of TGF-beta receptor signaling; Maturation of hRSV A proteins	19	0	1.184	0.984	0.831	0.293581	0.975679	0.0128114	94.7	112.1	93.2	6.93	20.21	10.01	195.4	135.8	112.3	162.2	183.2	164.4	373.6	160	132.7	136.2
FALSE	High	Master Protein	Q9P2J5	Leucine--tRNA ligase, cytoplasmic OS=Homo sapiens GN=LARS PE=1 SV=2	0	44.808	13	12	15	12	1176	134.4	7.3	47.46	12	cell organization and biogenesis;protein metabolism;RNA metabolism OR transcription;other metabolic processes;stress response;other biological processes	cytosol;ER/Golgi;nucleus;other cytoplasmic organelle;other cell component	enzyme regulator activity;other molecular function	Pf00133, Pf08264	51520	ENSG00000133706	LARS1	A2RRR4; A7E266; B4DJ10; hsa:51520; Q2TU79; Q9NSE1; Q9P2J5		Selenoamino acid metabolism; Cytosolic tRNA aminoacylation	2	0	0.679	0.836	1.23	0.448118	0.892311	0.729348	119.3	81	99.7	17.6	14.8	16.06	1930.4	821.1	807.5	1790.5	1711.9	890.4	1756	731.2	680.7	1233.6
FALSE	High	Master Protein	P30837	Aldehyde dehydrogenase X, mitochondrial OS=Homo sapiens GN=ALDH1B1 PE=1 SV=3	0	44.593	24	10	16	9	517	57.2	6.8	60.09	10											0	1	0.945	1.105	1.169	0.990247	0.722137	0.909393	98.3	93	108.7	9.56	8.71	3.13	2280.7	1595.4	1370.7	1830.4	2021	1533.7	2254.5	1269.9	985.6	1616.8
FALSE	High	Master Protein	P62937	Peptidyl-prolyl cis-trans isomerase A OS=Homo sapiens GN=PPIA PE=1 SV=2	0	44.581	50	8	40	8	165	18	7.81	115.02	8	cell adhesion;cell organization and biogenesis;protein metabolism;other metabolic processes;stress response;developmental processes;other biological processes	non-structural extracellular;nucleus;other cell component	signal transduction activity or receptor binding;other molecular function	Pf00160	5478	ENSG00000196262	PPIA	A8K220; hsa:5478; P05092; P62937; Q3KQW3; Q567Q0; Q6IBU5; Q96IX3; Q9BRU4; Q9BTY9; Q9UC61	Prolactin signaling pathway	Neutrophil degranulation; Gene and protein expression by JAK-STAT signaling after Interleukin-12 stimulation; Budding and maturation of HIV virion; Platelet degranulation ; Basigin interactions; SARS-CoV-1 activates/modulates innate immune responses; Integration of provirus; APOBEC3G mediated resistance to HIV-1 infection; Calcineurin activates NFAT; Binding and entry of HIV virion; Assembly Of T…	16	0	0.327	0.635	1.941	1.2903e-08	0.0402302	1.6211e-06	152.9	50	97.1	54.42	50.41	46.74	11673.9	1697.2	2621.2	12129.6	8998.9	2281.2	6492.9	1761.8	1565.9	5968.9
FALSE	High	Master Protein	Q9NZI8	Insulin-like growth factor 2 mRNA-binding protein 1 OS=Homo sapiens GN=IGF2BP1 PE=1 SV=2	0	44.443	24	12	20	10	577	63.4	9.2	61.57	12	cell cycle OR cell proliferation;cell organization and biogenesis;stress response;transport;developmental processes;other biological processes	cytosol;nucleus;other cell component	nucleic acid binding activity;other molecular function	Pf00013, Pf00076	10642	ENSG00000159217	IGF2BP1	C9JT33; hsa:10642; Q9NZI8	Brain-derived neurotrophic factor (BDNF) signaling pathway; eIF5A regulation in response to inhibition of the nuclear export system	MAPK6/MAPK4 signaling; Insulin-like Growth Factor-2 mRNA Binding Proteins (IGF2BPs/IMPs/VICKZs) bind RNA	4	2	0.899	0.961	1.069	0.998536	0.99179	0.992916	104.9	94.3	100.8	5	9.32	3.67	3595.1	2195.2	1917.1	2770.1	2978.1	2296.2	3296	1883.4	1443.9	2369.5
FALSE	High	Master Protein	P32969	60S ribosomal protein L9 OS=Homo sapiens GN=RPL9 PE=1 SV=1	0	44.426	53	7	29	7	192	21.9	9.95	107.34	7	protein metabolism;other metabolic processes	cytosol;translational apparatus;other cell component	nucleic acid binding activity;other molecular function	Pf00347	6133	ENSG00000163682	RPL9; RPL9P7; RPL9P8; RPL9P9	hsa:6133; P32969	Cytoplasmic ribosomal proteins	Regulation of expression of SLITs and ROBOs; Nonsense Mediated Decay (NMD) enhanced by the Exon Junction Complex (EJC); Eukaryotic Translation Termination; Nonsense Mediated Decay (NMD) independent of the Exon Junction Complex (EJC); L13a-mediated translational silencing of Ceruloplasmin expression; Formation of a pool of free 40S subunits; GTP hydrolysis and joining of the 60S ribosomal subunit;…	14	0	0.791	0.805	1.018	0.972086	0.736976	0.952157	115.5	91.4	93	5.51	10.37	2.95	6170.7	3809.9	3620.8	5395.1	5900.3	3549.1	6182.1	2898.9	2382	4183.4
FALSE	High	Master Protein	Q9Y490	Talin-1 OS=Homo sapiens GN=TLN1 PE=1 SV=3	0	43.936	6	12	17	8	2541	269.6	6.07	52.91	12	cell adhesion;cell organization and biogenesis;signal transduction;other biological processes	non-structural extracellular;plasma membrane;other membranes;cytosol;cytoskeleton;other cell component	signal transduction activity or receptor binding;cytoskeletal activity;other molecular function	Pf00373, Pf01608, Pf08913, Pf09141, Pf16511, Pf21692	7094	ENSG00000137076	TLN1	A0A1S5UZ07; A6NMY0; hsa:7094; Q86YD0; Q9NZQ2; Q9UHH8; Q9UPX3; Q9Y490	Integrin-mediated cell adhesion; Primary focal segmental glomerulosclerosis (FSGS); Focal adhesion; TROP2 regulatory signaling	Platelet degranulation ; Signaling by BRAF and RAF1 fusions; XBP1(S) activates chaperone genes; SEMA3A-Plexin repulsion signaling by inhibiting Integrin adhesion; Smooth Muscle Contraction; Signaling by moderate kinase activity BRAF mutants; Paradoxical activation of RAF signaling by kinase inactive BRAF; Signaling downstream of RAS mutants; Signaling by RAF1 mutants; MAP2K and MAPK activation; S…	18	4	0.761	0.912	1.198	0.894992	0.988729	0.841335	112.3	85.4	102.3	14.51	14.19	15.24	1413.6	598.6	552.5	1136.5	1081.9	637.6	1155.6	490.3	444.9	823.5
FALSE	High	Master Protein	P06744	Glucose-6-phosphate isomerase OS=Homo sapiens GN=GPI PE=1 SV=4	0	43.893	17	6	23	6	558	63.1	8.32	91.88	6	other metabolic processes;stress response;developmental processes;signal transduction;other biological processes	non-structural extracellular;plasma membrane;other membranes;cytosol;other cell component	signal transduction activity or receptor binding;other molecular function	Pf00342	2821	ENSG00000105220	GPI	B4DG39; hsa:2821; P06744; Q9BRD3; Q9BSK5; Q9UHE6	Cori cycle; Clear cell renal cell carcinoma pathways; Metabolic reprogramming in colon cancer; Aerobic glycolysis; N-glycan biosynthesis; Disorders of fructose metabolism; Glycolysis and gluconeogenesis; Metabolic Epileptic Disorders; UDP-derived sugars synthesis in fibroblasts	Neutrophil degranulation; Glycolysis; Gluconeogenesis; TP53 Regulates Metabolic Genes	13	0	0.409	0.622	1.52	2.5763e-05	0.0264485	0.0200474	147.7	60.4	91.8	41.04	38.7	43.14	4852.9	1151	1540.3	5189	4024.3	1274.8	3577.3	955.9	965.9	2662.1
FALSE	High	Master Protein	P62280	40S ribosomal protein S11 OS=Homo sapiens GN=RPS11 PE=1 SV=3	0	43.892	49	9	49	9	158	18.4	10.3	158.91	9	protein metabolism;other metabolic processes;other biological processes	cytosol;translational apparatus;nucleus;other cell component	nucleic acid binding activity;other molecular function	Pf00366, Pf16205	6205	ENSG00000142534	RPS11	B2R4F5; hsa:6205; P04643; P62280; Q498Y6; Q6IRY0	VEGFA-VEGFR2 signaling; IL-18 signaling pathway; Cytoplasmic ribosomal proteins	Regulation of expression of SLITs and ROBOs; L13a-mediated translational silencing of Ceruloplasmin expression; Formation of a pool of free 40S subunits; GTP hydrolysis and joining of the 60S ribosomal subunit; Major pathway of rRNA processing in the nucleolus and cytosol; Nonsense Mediated Decay (NMD) enhanced by the Exon Junction Complex (EJC); SRP-dependent cotranslational protein targeting to…	21	0	0.869	0.891	1.025	0.999813	0.973893	0.965864	108.7	94.5	96.8	6.15	12.36	4.09	12458.3	7670.1	6918.6	9432	11363.5	8437.8	10875.2	7268.4	5211.9	8037.5
FALSE	High	Master Protein	P26373	60S ribosomal protein L13 OS=Homo sapiens GN=RPL13 PE=1 SV=4	0	43.884	36	10	25	9	211	24.2	11.65	84.6	10	protein metabolism;other metabolic processes;developmental processes	cytosol;ER/Golgi;translational apparatus;nucleus;other cell component	other molecular function	Pf01294	6137	ENSG00000167526	RPL13	B4DLX3; F5H1S2; hsa:6137; P26373; Q3KQT8; Q567Q8; Q9BPX0	Cytoplasmic ribosomal proteins	Regulation of expression of SLITs and ROBOs; L13a-mediated translational silencing of Ceruloplasmin expression; Formation of a pool of free 40S subunits; GTP hydrolysis and joining of the 60S ribosomal subunit; Major pathway of rRNA processing in the nucleolus and cytosol; Nonsense Mediated Decay (NMD) enhanced by the Exon Junction Complex (EJC); SRP-dependent cotranslational protein targeting to…	14	1	0.867	0.894	1.031	0.999813	0.974535	0.975361	108.7	94.2	97.1	9.94	10.76	3.83	6373.6	3207.1	2488.9	4737.1	4647.9	3186.4	4507.7	2949.8	2213.9	3598.8
FALSE	High	Master Protein	P34897	Serine hydroxymethyltransferase, mitochondrial OS=Homo sapiens GN=SHMT2 PE=1 SV=3	0	43.883	26	8	21	8	504	56	8.53	77.7	8	cell organization and biogenesis;protein metabolism;other metabolic processes;stress response;other biological processes	other membranes;cytosol;cytoskeleton;mitochondrion;nucleus;other cell component	nucleic acid binding activity;other molecular function	Pf00464	6472	ENSG00000182199	SHMT2	B7Z9F1; E7EQ19; E7EU43; hsa:6472; O00740; P34897; Q8N1A5	Glycine metabolism; Vitamin B12 metabolism; Folate metabolism; One-carbon metabolism; Trans-sulfuration, one-carbon metabolism and related pathways; One-carbon metabolism and related pathways; Clear cell renal cell carcinoma pathways; Metabolic reprogramming in colon cancer; Neuroinflammation and glutamatergic signaling; Metabolic Epileptic Disorders	RHOG GTPase cycle; Mitochondrial protein degradation; Metabolism of folate and pterines	13	0	0.679	0.806	1.186	0.445399	0.737448	0.886422	120.7	82	97.3	15	15.65	16.19	1771.2	835.1	803	1689.6	1691.6	816.5	1500.4	698.5	635	1192.9
FALSE	High	Master Protein	P11177	Pyruvate dehydrogenase E1 component subunit beta, mitochondrial OS=Homo sapiens GN=PDHB PE=1 SV=3	0	43.818	38	9	25	9	359	39.2	6.65	81.56	9	other metabolic processes	mitochondrion;nucleus;other cell component	other molecular function	Pf02779, Pf02780	5162	ENSG00000168291	PDHB	B2R7L0; B4DDD7; hsa:5162; P11177; Q6FH45; Q9BQ27; Q9UFK3	Hereditary leiomyomatosis and renal cell carcinoma pathway; Metabolic reprogramming in colon cancer; Orexin receptor pathway	Glyoxylate metabolism and glycine degradation; Regulation of pyruvate dehydrogenase (PDH) complex; Signaling by Retinoic Acid; Mitochondrial protein degradation	8	0	0.795	0.903	1.136	0.973554	0.979013	0.959777	111.2	88.4	100.4	8.84	8.49	4.85	3335.5	1978.5	1906.2	3177.5	3550.3	2071.3	3265.8	1742.8	1471.6	2454.5
FALSE	High	Master Protein	O75534	Cold shock domain-containing protein E1 OS=Homo sapiens GN=CSDE1 PE=1 SV=2	0	43.8	16	12	21	12	798	88.8	6.25	61.46	12	cell organization and biogenesis;RNA metabolism OR transcription;other metabolic processes;developmental processes;other biological processes	plasma membrane;other membranes;cytosol;ER/Golgi;other cell component	nucleic acid binding activity	Pf00313, Pf12901	7812	ENSG00000009307	CSDE1	A8K281; E9PGZ0; G5E9Q2; hsa:7812; O75534; O94961; Q5TF04; Q5TF05; Q68DF1; Q68DI9; Q9Y2S4			0	0	0.715	0.833	1.165	0.671894	0.884179	0.91559	117.8	84.2	98.1	12.39	13.94	12.76	4101	1837.8	1708	3399.2	3271.1	1810.8	3232.1	1482.8	1382.2	2499.5
FALSE	High	Master Protein	Q7L2E3	Putative ATP-dependent RNA helicase DHX30 OS=Homo sapiens GN=DHX30 PE=1 SV=1	0	43.742	13	11	13	11	1194	133.9	8.78	38.79	11	cell organization and biogenesis;developmental processes	cytosol;mitochondrion;nucleus;other cell component	nucleic acid binding activity;other molecular function	Pf00270, Pf00271, Pf07717, Pf21010	22907	ENSG00000132153	DHX30	A8K5F1; hsa:22907; O94965; Q7L2E3; Q7Z753; Q96CH4; Q9NUQ0			0	0	0.879	0.899	1.023	0.999813	0.975679	0.944535	108	94.9	97.1	7.38	8.77	4.15	1666.4	1175.3	995.7	1437.1	1598.7	1097.5	1795.6	1033	753.8	1069.4
FALSE	High	Master Protein	Q14839	Chromodomain-helicase-DNA-binding protein 4 OS=Homo sapiens GN=CHD4 PE=1 SV=2	0	43.395	8	13	21	13	1912	217.9	5.86	50.17	13	cell organization and biogenesis;DNA metabolism;stress response;other biological processes	cytoskeleton;nucleus;other cell component	nucleic acid binding activity;other molecular function	Pf00176, Pf00271, Pf00385, Pf00628, Pf06461, Pf06465, Pf08073, Pf08074	1108	ENSG00000111642	CHD4	Q14839; Q8IXZ5	Rett syndrome; Effect of progerin on genes involved in progeria	RNA Polymerase I Transcription Initiation; Potential therapeutics for SARS; HDACs deacetylate histones; ERCC6 (CSB) and EHMT2 (G9a) positively regulate rRNA expression; Regulation of TP53 Activity through Acetylation; Regulation of PTEN gene transcription; NGF-stimulated transcription	9	0	0.914	0.918	1.004	0.998536	0.988729	0.924999	105.9	96.8	97.2	3.74	4.69	3.19	2056.4	1257.8	975	1716.1	1808.1	1202.7	2112.7	1168.8	1027.5	1309
FALSE	High	Master Protein	Q9HAV0	Guanine nucleotide-binding protein subunit beta-4 OS=Homo sapiens GN=GNB4 PE=1 SV=3	0	43.092	37	8	30	2	340	37.5	6	93.66	8	signal transduction	plasma membrane;other membranes;cytosol;other cell component	other molecular function	Pf00400	59345	ENSG00000114450	GNB4	B3KMH5; D3DNR8; hsa:59345; Q9HAV0	Myometrial relaxation and contraction pathways; Chemokine signaling pathway; Focal adhesion: PI3K-Akt-mTOR-signaling pathway; PI3K-Akt signaling pathway; Ras signaling; Calcium regulation in cardiac cells	Ca2+ pathway; Cooperation of PDCL (PhLP1) and TRiC/CCT in G-protein beta folding; G alpha (12/13) signalling events; G alpha (q) signalling events; G alpha (i) signalling events; G alpha (z) signalling events; ADP signalling through P2Y purinoceptor 12; G alpha (s) signalling events; Extra-nuclear estrogen signaling; GPER1 signaling; ADORA2B mediated anti-inflammatory cytokines production; Thromb…	34	0	1.017	0.922	0.907	0.869888	0.99179	0.292057	102.1	103.8	94.2	20.39	31.52	19.13	183.4	105.9	52.7	142.5	137.7	120.5	260.3	157	93.7	78.9
FALSE	High	Master Protein	P26196	Probable ATP-dependent RNA helicase DDX6 OS=Homo sapiens GN=DDX6 PE=1 SV=2	0	42.835	27	10	16	10	483	54.4	8.66	47.51	10	cell organization and biogenesis;developmental processes;other biological processes	cytosol;nucleus;other cell component	nucleic acid binding activity;other molecular function	Pf00270, Pf00271	1656	ENSG00000110367	DDX6	hsa:1656; P26196; Q5D048		mRNA decay by 5' to 3' exoribonuclease	1	0	0.886	0.9	1.015	0.999813	0.975679	0.911851	107.7	95.4	96.9	8.85	9.05	6.81	1356.2	842.8	734.1	946	1121.5	833	1132.4	624.2	644.9	889.7
FALSE	High	Master Protein	P18085	ADP-ribosylation factor 4 OS=Homo sapiens GN=ARF4 PE=1 SV=3	0	42.793	62	7	32	4	180	20.5	7.14	134.18	7	cell organization and biogenesis;transport;developmental processes;other biological processes	plasma membrane;other membranes;cytosol;ER/Golgi;other cell component	signal transduction activity or receptor binding;enzyme regulator activity;other molecular function	Pf00025	378	ENSG00000168374	ARF4	B2R7J7; hsa:378; P18085; P21371	VEGFA-VEGFR2 signaling	COPI-dependent Golgi-to-ER retrograde traffic; COPI-mediated anterograde transport; VxPx cargo-targeting to cilium	4	0	0.883	1.176	1.332	0.999813	0.517668	0.292057	98.1	86.6	115.3	8.44	12.85	3.56	1750.9	1091.6	1091.1	1466	1637.3	1319	1791.3	947.9	773	1374.9
FALSE	High	Master Protein	P36873	Serine/threonine-protein phosphatase PP1-gamma catalytic subunit OS=Homo sapiens GN=PPP1CC PE=1 SV=1	0	42.632	40	10	24	2	323	37	6.54	80.65	10	cell cycle OR cell proliferation;protein metabolism;other metabolic processes;developmental processes;signal transduction;other biological processes	plasma membrane;other membranes;cytosol;cytoskeleton;mitochondrion;nucleus;other cell component	other molecular function	Pf00149, Pf16891	5501	ENSG00000186298	PPP1CC	hsa:5501; P36873	Common pathways underlying drug addiction; Focal adhesion; Hippo-Merlin signaling dysregulation; Neuroinflammation and glutamatergic signaling	Separation of Sister Chromatids; Resolution of Sister Chromatid Cohesion; RHO GTPases Activate Formins; EML4 and NUDC in mitotic spindle formation; Amplification of signal from unattached kinetochores via a MAD2 inhibitory signal; Triglyceride catabolism; Circadian Clock; RAF activation; SHOC2 M1731 mutant abolishes MRAS complex function; Gain-of-function MRAS complexes activate RAF signaling; Do…	17	8	0.915	0.861	0.941	0.998536	0.947854	0.571878	108.1	98.9	93	2.16	18.29	5.74	1728.8	1017.2	855.6	1462.2	1532	1074.2	2460.4	1134	837.6	1018.1
FALSE	High	Master Protein	P31939	Bifunctional purine biosynthesis protein PURH OS=Homo sapiens GN=ATIC PE=1 SV=3	0	42.619	27	11	14	11	592	64.6	6.71	49.87	11	other metabolic processes;developmental processes;other biological processes	plasma membrane;other membranes;cytosol	other molecular function	Pf01808, Pf02142	471	ENSG00000138363	ATIC	A8K202; E9PBU3; hsa:471; P31939; Q13856; Q53S28	One-carbon metabolism	Signaling by ALK fusions and activated point mutants; Purine ribonucleoside monophosphate biosynthesis	3	0	0.605	0.789	1.303	0.133334	0.651052	0.397004	125.3	75.9	98.8	27.79	21.42	24.02	2917.2	1014.7	1137.1	3010.8	2535.9	1186.7	2726.1	943.6	939.8	1813.7
FALSE	High	Master Protein	P56192	Methionine--tRNA ligase, cytoplasmic OS=Homo sapiens GN=MARS PE=1 SV=2	0	42.306	15	11	18	11	900	101.1	6.16	52.04	11	protein metabolism;RNA metabolism OR transcription;other metabolic processes;other biological processes	cytosol;nucleus;other cell component	nucleic acid binding activity;other molecular function	Pf00043, Pf00458, Pf09334, Pf18485, Pf19303	4141	ENSG00000166986	MARS1	B3KVK7; hsa:4141; P56192; Q14895; Q53H14; Q96A15; Q96BZ0; Q9NSE0		Selenoamino acid metabolism; Cytosolic tRNA aminoacylation	2	0	0.867	0.948	1.094	0.999813	0.999298	0.992916	106.6	92.4	101	2.99	6.48	5.6	2359.5	1338.6	1210.6	1997	2032.3	1388.8	2296.8	1098.3	963.3	1496.3
FALSE	High	Master Protein	P13667	Protein disulfide-isomerase A4 OS=Homo sapiens GN=PDIA4 PE=1 SV=2	0	41.978	20	10	26	10	645	72.9	5.07	79.23	10	protein metabolism;other metabolic processes;stress response;transport	non-structural extracellular;ER/Golgi;other cell component	other molecular function	Pf00085, Pf13848	9601	ENSG00000155660	PDIA4	A8K4K6; hsa:9601; P13667; Q549T6			0	0	0.59	0.738	1.251	0.102137	0.423681	0.637426	128.9	76	95.1	26.57	27.44	28.17	1933.2	761.4	894.7	2206.6	1948.9	774.5	1991.4	662.1	604.6	1358.2
FALSE	High	Master Protein	O76021	Ribosomal L1 domain-containing protein 1 OS=Homo sapiens GN=RSL1D1 PE=1 SV=3	0	41.965	23	11	18	11	490	54.9	10.13	50.7	11	RNA metabolism OR transcription;other metabolic processes;other biological processes	cytosol;translational apparatus;nucleus;other cell component	nucleic acid binding activity	Pf00687	26156	ENSG00000171490	RSL1D1	B4DJ58; D3DUG7; hsa:26156; O76021; Q2M1T7; Q6PL22; Q8IWS7; Q8WUZ1; Q9HDA9; Q9Y3Z9			0	0	0.877	0.914	1.042	0.999813	0.988729	0.975361	107.5	94.3	98.3	7.85	7.8	6.02	2544.3	1699.1	1418.6	2575.6	2610.8	1708.7	2825.8	1677.6	1255.1	1780
FALSE	High	Master Protein	P51114	Fragile X mental retardation syndrome-related protein 1 OS=Homo sapiens GN=FXR1 PE=1 SV=3	0	41.958	23	10	17	9	621	69.7	6.15	55.78	10	cell organization and biogenesis;developmental processes;other biological processes	cytosol;cytoskeleton;nucleus;other cell component	nucleic acid binding activity;other molecular function	Pf00013, Pf05641, Pf12235, Pf16096, Pf16097, Pf17904, Pf18336	8087	ENSG00000114416	FXR1	A8K9B8; hsa:8087; P51114; Q7Z450; Q8N6R8	Bile acids synthesis and enterohepatic circulation	Signaling by BRAF and RAF1 fusions	2	1	0.977	0.987	1.01	0.965665	0.974535	0.915972	101.2	98.9	99.9	9.42	6.83	5.14	1530.9	1076.5	889.9	1201.5	1354.4	1032.6	1562.8	879.6	708.9	1114.4
FALSE	High	Master Protein	P62241	40S ribosomal protein S8 OS=Homo sapiens GN=RPS8 PE=1 SV=2	0	41.95	48	8	27	8	208	24.2	10.32	90.47	8	protein metabolism;RNA metabolism OR transcription;other metabolic processes;other biological processes	cytosol;ER/Golgi;translational apparatus;nucleus;other cell component	other molecular function	Pf01201	6202	ENSG00000142937	RPS8	hsa:6202; P09058; P62241; Q6IRL7	Cytoplasmic ribosomal proteins	Regulation of expression of SLITs and ROBOs; L13a-mediated translational silencing of Ceruloplasmin expression; Translation initiation complex formation; Formation of a pool of free 40S subunits; Formation of the ternary complex, and subsequently, the 43S complex; Ribosomal scanning and start codon recognition; GTP hydrolysis and joining of the 60S ribosomal subunit; Major pathway of rRNA process…	19	0	0.928	0.984	1.06	0.997674	0.975679	0.992916	103	95.6	101.3	1.34	8.9	6.75	5009.9	2904.4	2525.1	3979.6	4267.3	3090.9	4884.3	2976.4	2171.7	3428.9
FALSE	High	Master Protein	P00558	Phosphoglycerate kinase 1 OS=Homo sapiens GN=PGK1 PE=1 SV=3	0	41.901	35	11	23	11	417	44.6	8.1	61.98	11	protein metabolism;other metabolic processes;stress response;other biological processes	non-structural extracellular;other membranes;cytosol	kinase activity;other molecular function	Pf00162	5230	ENSG00000102144	PGK1	A8K4W6; B7Z7A9; hsa:5230; P00558; Q5J7W1; Q6IBT6; Q8NI87	Cori cycle; Photodynamic therapy-induced HIF-1 survival signaling; VEGFA-VEGFR2 signaling; Clear cell renal cell carcinoma pathways; Metabolic reprogramming in colon cancer; Aerobic glycolysis; Glycolysis in senescence; Warburg effect modulated by deubiquitinating enzymes and their substrates; Glycolysis and gluconeogenesis; Metabolic Epileptic Disorders	Glycolysis; Gluconeogenesis; Manipulation of host energy metabolism	13	0	0.538	0.724	1.346	0.0232548	0.353169	0.292057	132.6	71.4	96	33.38	30.04	42.42	3361.1	979	1246.5	3516.6	2712	1130.7	2676.4	830.3	742.7	1867.3
FALSE	High	Master Protein	P51149	Ras-related protein Rab-7a OS=Homo sapiens GN=RAB7A PE=1 SV=1	0	41.779	38	7	14	7	207	23.5	6.7	41.98	7	cell organization and biogenesis;protein metabolism;other metabolic processes;transport;other biological processes	plasma membrane;other membranes;cytosol;mitochondrion;ER/Golgi;other cytoplasmic organelle;other cell component	other molecular function	Pf00071	7879	ENSG00000075785	RAB7A	A8K3V6; hsa:7879; P51149; Q9NWJ0; Q9UPB0	Ebola virus infection in host; Autosomal recessive osteopetrosis pathways; Intracellular trafficking proteins involved in CMT neuropathy	RHOG GTPase cycle; Neutrophil degranulation; Prevention of phagosomal-lysosomal fusion; RAB geranylgeranylation; TBC/RABGAPs; CDC42 GTPase cycle; RAC1 GTPase cycle; RHOQ GTPase cycle; RAB GEFs exchange GTP for GDP on RABs; MHC class II antigen presentation; RAC2 GTPase cycle; RAC3 GTPase cycle; RHOD GTPase cycle; RHOJ GTPase cycle; RHOF GTPase cycle; Suppression of autophagy; RHOH GTPase cycle	20	0	0.689	0.795	1.154	0.511173	0.684056	0.930909	120.8	83.2	96	10.47	19.84	26.93	2491.2	1363.7	1245.5	2463.1	2308.8	1164.7	2313.2	913.1	688.4	1506.6
FALSE	High	Master Protein	Q15366	Poly(rC)-binding protein 2 OS=Homo sapiens GN=PCBP2 PE=1 SV=1	0	41.669	37	9	17	3	365	38.6	6.79	57.14	9	protein metabolism;RNA metabolism OR transcription;other metabolic processes;stress response;other biological processes	cytosol;nucleus;other cell component	nucleic acid binding activity;other molecular function	Pf00013	5094	ENSG00000197111	PCBP2	A8K7X6; B4DXP5; F8VYL7; G3V0E8; hsa:5094; I6L8F9; Q15366; Q32Q82; Q59HD4; Q68Y55; Q6IPF4; Q6PKG5	mRNA processing; Ferroptosis; Modulators of TCR signaling and T cell activation	mRNA Splicing - Major Pathway; Processing of Capped Intron-Containing Pre-mRNA; Negative regulators of DDX58/IFIH1 signaling; SARS-CoV-1 activates/modulates innate immune responses	7	7	0.775	0.888	1.146	0.94341	0.973893	0.94555	112.7	87.3	100	10.7	14.25	11.86	3436.6	1674.6	1597.2	3081.6	3033.3	1807.4	3156.1	1471.1	1258.7	2407.1
FALSE	High	Master Protein	Q9Y366	Intraflagellar transport protein 52 homolog OS=Homo sapiens GN=IFT52 PE=2 SV=3	0	41.604	19	8	30	8	437	49.7	5.26	79.25	8	cell cycle OR cell proliferation;cell organization and biogenesis;transport;developmental processes;signal transduction;other biological processes	cytoskeleton;other cell component		Pf09822, Pf21178	51098	ENSG00000101052	IFT52	B3KMA1; E1P5W9; hsa:51098; Q5H8Z0; Q9H1G3; Q9H1G4; Q9H1H2; Q9Y366	Ciliary landscape; Genes related to primary cilium development (based on CRISPR); Ciliopathies; Bardet-Biedl syndrome	Intraflagellar transport; Hedgehog 'off' state	6	0	0.94	1.053	1.12	0.990254	0.916853	0.975361	100.2	94.2	105.5	18.56	14.31	3.98	3911	2913.6	2793.8	2837	3660.7	3255.1	4021.1	2287.5	1897.3	3306.5
FALSE	High	Master Protein	P04844	Dolichyl-diphosphooligosaccharide--protein glycosyltransferase subunit 2 OS=Homo sapiens GN=RPN2 PE=1 SV=3	0	41.47	22	9	12	9	631	69.2	5.69	58.04	9	protein metabolism;other metabolic processes	other membranes;ER/Golgi;nucleus		Pf05817	6185	ENSG00000118705; ENSG00000291973	RPN2	hsa:6185; P04844; Q5JYR6; Q6IBA5; Q96E21; Q9BUQ3; Q9UBE1	Proteasome degradation; N-glycan biosynthesis	SRP-dependent cotranslational protein targeting to membrane; Asparagine N-linked glycosylation; Maturation of spike protein	5	0	0.905	1.039	1.148	0.998536	0.938521	0.944535	101.9	92.2	105.9	4.6	7.21	3.02	1673.2	959.7	873.3	1474	1575.1	1098.8	1748.8	898.6	804.5	1281.8
FALSE	High	Master Protein	Q8NBQ5	Estradiol 17-beta-dehydrogenase 11 OS=Homo sapiens GN=HSD17B11 PE=1 SV=3	0	41.356	30	7	16	7	300	32.9	9.07	56.67	7											0	0	0.89	1.062	1.193	0.999587	0.888921	0.859096	101.6	90.4	107.9	10.17	9.84	6.05	1863.9	1228.1	1161.1	1495.4	1957.5	1379.6	1863.5	1075.2	909.6	1467.1
FALSE	High	Master Protein	P61964	WD repeat-containing protein 5 OS=Homo sapiens GN=WDR5 PE=1 SV=1	0	41.332	31	9	18	9	334	36.6	8.27	53.77	9	cell organization and biogenesis;RNA metabolism OR transcription;other metabolic processes;developmental processes;other biological processes	cytoskeleton;nucleus;other cell component	other molecular function	Pf00400	11091	ENSG00000196363	WDR5	hsa:11091; P61964; Q91VA5; Q9NWX7; Q9UGP9	Pleural mesothelioma; Kleefstra syndrome	Neddylation; RMTs methylate histone arginines; Formation of WDR5-containing histone-modifying complexes; Activation of anterior HOX genes in hindbrain development during early embryogenesis; PKMTs methylate histone lysines; RUNX1 regulates genes involved in megakaryocyte differentiation and platelet function; HATs acetylate histones; Cardiogenesis	10	0	0.942	0.944	1.003	0.990247	0.999298	0.923398	103.9	97.9	98.2	12.18	11.51	3.84	2010.1	1275.9	1248.3	1506.3	1647.8	1385.1	1734.5	1102.9	892.1	1409.3
FALSE	High	Master Protein	P30101	Protein disulfide-isomerase A3 OS=Homo sapiens GN=PDIA3 PE=1 SV=4	0	41.088	21	9	18	9	505	56.7	6.35	53.38	9	cell adhesion;cell organization and biogenesis;protein metabolism;other metabolic processes;stress response;signal transduction;other biological processes	non-structural extracellular;other membranes;ER/Golgi;other cytoplasmic organelle;other cell component	other molecular function	Pf00085, Pf13848	2923	ENSG00000167004	PDIA3	hsa:2923; P30101; Q13453; Q14255; Q8IYF8; Q9UMU7	Prion disease pathway	ER-Phagosome pathway; Antigen Presentation: Folding, assembly and peptide loading of class I MHC; Calnexin/calreticulin cycle	4	0	0.428	0.7	1.635	9.9146e-05	0.23135	0.00186721	141	60.3	98.7	44.49	39.82	36.19	3757.9	881.6	1136.7	4282.5	3194.9	998.5	2888.2	878.6	836.9	2373.8
FALSE	High	Master Protein	Q15365	Poly(rC)-binding protein 1 OS=Homo sapiens GN=PCBP1 PE=1 SV=2	0	41.055	29	8	21	3	356	37.5	7.09	74.43	8	RNA metabolism OR transcription;other metabolic processes;other biological processes	cytosol;nucleus;other cell component	nucleic acid binding activity;other molecular function	Pf00013	5093	ENSG00000169564	PCBP1	hsa:5093; Q13157; Q14975; Q15365	Ferroptosis	mRNA Splicing - Major Pathway; Processing of Capped Intron-Containing Pre-mRNA	3	0	0.923	0.928	1.006	0.997958	0.998832	0.841335	105.2	97.1	97.7	17.2	9.81	9.2	344.5	289.5	240	279	342	244.5	443.9	239.9	182.3	234.1
FALSE	High	Master Protein	P36542	ATP synthase subunit gamma, mitochondrial OS=Homo sapiens GN=ATP5C1 PE=1 SV=1	0	40.998	28	7	26	7	298	33	9.22	89.92	7	other metabolic processes;transport	other membranes;mitochondrion	transporter activity	Pf00231	509	ENSG00000165629	ATP5F1C	A8KA31; hsa:509; P36542; Q5VYP3; Q6I9V2; Q96AS8	Electron transport chain: OXPHOS system in mitochondria	Mitochondrial protein degradation; Cristae formation; Formation of ATP by chemiosmotic coupling	4	0	1.06	1.129	1.065	0.712981	0.636988	0.992916	94.1	99.7	106.2	11.9	8.55	7.78	3837.5	2719.9	2706	3762	4332.9	3314.8	4801.4	2933	2243.3	3523.7
FALSE	High	Master Protein	Q01813	6-phosphofructokinase type C OS=Homo sapiens GN=PFKP PE=1 SV=2	0	40.92	16	11	23	9	784	85.5	7.55	55.26	11	other metabolic processes;other biological processes	cytosol;other cell component	kinase activity;other molecular function	Pf00365	5214	ENSG00000067057	PFKP	B3KS15; hsa:5214; Q01813; Q5VSR7; Q5VSR8	Cori cycle; Clear cell renal cell carcinoma pathways; Glucose metabolism in triple-negative breast cancer cells; Glycolysis and gluconeogenesis; Metabolic Epileptic Disorders	Glycolysis	6	0	0.935	1.119	1.197	0.993385	0.665701	0.852432	98.2	91.8	109.9	11.37	9.78	4.44	1537.2	1049.5	983	1239.5	1346.1	1076.3	1535.6	837.4	699.4	1174.3
FALSE	High	Master Protein	Q9H9B4	Sideroflexin-1 OS=Homo sapiens GN=SFXN1 PE=1 SV=4	0	40.687	47	10	18	10	322	35.6	9.07	46.44	10	other metabolic processes;transport;other biological processes	other membranes;mitochondrion	transporter activity	Pf03820	94081	ENSG00000164466	SFXN1	B3KPW3; D3DQN2; hsa:94081; Q9H9B4; Q9HA53	Metabolic Epileptic Disorders		1	0	0.853	0.965	1.131	0.999382	0.988729	0.9692	106.5	90.8	102.7	9.36	9.68	7.01	1767.4	1150.8	1142	1531.9	1680.8	1175.9	1663.9	952.6	813.4	1337
FALSE	High	Master Protein	P0DJD0	RANBP2-like and GRIP domain-containing protein 1 OS=Homo sapiens GN=RGPD1 PE=2 SV=1	0	40.686	8	10	17	1	1748	196.5	6.14	51.13	10	transport	nucleus;other cell component		Pf00638, Pf01465, Pf16704	400966		RGPD1	hsa:400966; P0C839; P0DJD0; Q68DN6; Q6V1X0			0	0	1.099	1.086	0.988	0.552114	0.831312	0.874549	94.2	103.5	102.3	8.3	18.45	7.56	65.2	38.9	31.7	59.8	66.4	49.1	61.2	42	35.1	64.7
FALSE	High	Master Protein	P47897	Glutamine--tRNA ligase OS=Homo sapiens GN=QARS PE=1 SV=1	0	40.522	21	12	14	12	775	87.7	7.15	41.95	12	protein metabolism;RNA metabolism OR transcription;other metabolic processes;developmental processes;other biological processes	cytosol;mitochondrion;other cell component	enzyme regulator activity;other molecular function	Pf00749, Pf03950, Pf04557, Pf04558, Pf20974	5859	ENSG00000172053	QARS1	B4DWJ2; hsa:5859; P47897		Selenoamino acid metabolism; Cytosolic tRNA aminoacylation; Mitochondrial tRNA aminoacylation	3	0	0.837	0.909	1.087	0.998536	0.988729	0.993175	109.3	91.4	99.3	9.71	9.54	6.49	2321.2	1171.5	1034.2	2034.3	2058.2	1318.4	2272.8	1031.8	911.6	1531.3
FALSE	High	Master Protein	P12268	Inosine-5'-monophosphate dehydrogenase 2 OS=Homo sapiens GN=IMPDH2 PE=1 SV=2	0	40.463	17	7	17	7	514	55.8	6.9	59.95	7	cell cycle OR cell proliferation;other metabolic processes;other biological processes	non-structural extracellular;cytosol;nucleus;other cell component	nucleic acid binding activity;other molecular function	Pf00478, Pf00571	3615	ENSG00000178035	IMPDH2	hsa:3615; P12268; Q6LEF3	Rett syndrome	Potential therapeutics for SARS; Neutrophil degranulation; Purine ribonucleoside monophosphate biosynthesis; Azathioprine ADME	5	0	0.946	0.991	1.048	0.990247	0.974535	0.975361	102.1	96.6	101.2	14.81	14.39	10.71	1683.9	733.9	752	1520.3	1361.3	853.8	1645.9	731.5	895.9	1205.2
FALSE	High	Master Protein	P35232	Prohibitin OS=Homo sapiens GN=PHB PE=1 SV=1	0	40.421	31	6	15	6	272	29.8	5.76	55.52	6	cell organization and biogenesis;DNA metabolism;other metabolic processes;stress response;signal transduction;other biological processes	plasma membrane;other membranes;mitochondrion;nucleus;other cytoplasmic organelle;other cell component	signal transduction activity or receptor binding;other molecular function	Pf01145	5245	ENSG00000167085	PHB1	B4DY47; hsa:5245; P35232; Q4VBQ0		RAF activation; Signaling by moderate kinase activity BRAF mutants; Paradoxical activation of RAF signaling by kinase inactive BRAF; Signaling downstream of RAS mutants; Processing of SMDT1	5	0	0.804	0.886	1.102	0.990247	0.973893	0.984028	111.6	89.6	98.8	10.75	10.37	12.4	2455.4	1316.5	1165.9	2370.2	2109.9	1220.3	2374	1126.7	877	1475.1
FALSE	High	Master Protein	P11387	DNA topoisomerase 1 OS=Homo sapiens GN=TOP1 PE=1 SV=2	0	40.419	16	12	19	12	765	90.7	9.31	57.14	12	cell cycle OR cell proliferation;cell organization and biogenesis;protein metabolism;DNA metabolism;other metabolic processes;developmental processes;other biological processes	nucleus;other cell component	nucleic acid binding activity;kinase activity;other molecular function	Pf01028, Pf02919, Pf14370	7150	ENSG00000198900	TOP1	A8KA78; E1P5W3; hsa:7150; O43256; P11387; Q12855; Q12856; Q15610; Q5TFY3; Q9UJN0	Ebola virus infection in host; 15q25 copy number variation	SUMOylation of DNA replication proteins	3	0	0.897	0.912	1.017	0.999382	0.988729	0.951199	106.8	95.8	97.4	2.2	5.03	2.76	3756.5	2247	1965.3	3209.2	3465.4	2363.2	3759.8	2072.3	1684.9	2524.3
FALSE	High	Master Protein	P62195	26S protease regulatory subunit 8 OS=Homo sapiens GN=PSMC5 PE=1 SV=1	0	40.392	25	9	19	9	406	45.6	7.55	60.85	9	protein metabolism;other metabolic processes;other biological processes	cytosol;nucleus;other cell component	signal transduction activity or receptor binding;other molecular function	Pf00004, Pf16450, Pf17862	5705	ENSG00000087191	PSMC5	A8K3Z3; A8K763; hsa:5705; O35051; O43208; P47210; P52915; P52916; P62195	Proteasome degradation; Alzheimer's disease and miRNA effects; Parkin-ubiquitin proteasomal system pathway; Pregnane X receptor pathway; Nuclear receptors meta-pathway; Alzheimer's disease	ABC-family proteins mediated transport; Regulation of expression of SLITs and ROBOs; UCH proteinases; Ub-specific processing proteases; FCERI mediated NF-kB activation; Downstream TCR signaling; Antigen processing: Ubiquitination & Proteasome degradation; Activation of NF-kappaB in B cells; Oxygen-dependent proline hydroxylation of Hypoxia-inducible Factor Alpha; ER-Phagosome pathway; Cross-prese…	65	0	0.843	0.982	1.165	0.998536	0.977131	0.91559	106.2	89.5	104.3	9.2	8.34	6.74	2923.1	1453.9	1184.1	2258.1	2201.1	1521	2371.8	1172	1102.7	1759
FALSE	High	Master Protein	Q9NUU7	ATP-dependent RNA helicase DDX19A OS=Homo sapiens GN=DDX19A PE=1 SV=1	0	40.347	22	10	21	1	478	53.9	6.58	63.06	10	other metabolic processes;transport;other biological processes	nucleus;other cell component	nucleic acid binding activity;other molecular function	Pf00270, Pf00271	55308	ENSG00000168872	DDX19A	B2RPL0; B4DRZ7; hsa:55308; Q53FM0; Q9NUU7			0	0	0.732	0.887	1.213	0.785507	0.973893	0.688239	114.6	83.8	101.6	16.47	16.52	10.9	416.3	208	246.8	433.2	455.9	242.9	399.6	177.3	177.8	330
FALSE	High	Master Protein	P25786	Proteasome subunit alpha type-1 OS=Homo sapiens GN=PSMA1 PE=1 SV=1	0	40.308	44	9	20	9	263	29.5	6.61	58.5	9	protein metabolism;other metabolic processes;other biological processes	cytosol;cytoskeleton;nucleus;other cell component	nucleic acid binding activity;other molecular function	Pf00227, Pf10584	5682	ENSG00000129084	PSMA1	A8K400; hsa:5682; P25786; Q53YE8; Q9BRV9	Proteasome degradation; Alzheimer's disease and miRNA effects; Alzheimer's disease	ER-Phagosome pathway; MAPK6/MAPK4 signaling; Separation of Sister Chromatids; The role of GTSE1 in G2/M progression after G2 checkpoint; UCH proteinases; Regulation of expression of SLITs and ROBOs; FCERI mediated NF-kB activation; Downstream TCR signaling; Antigen processing: Ubiquitination & Proteasome degradation; Activation of NF-kappaB in B cells; Oxygen-dependent proline hydroxylation of Hy…	62	0	0.593	0.735	1.239	0.109105	0.411326	0.678873	128.9	76.4	94.7	24.93	21.83	22.31	3750.6	1229.8	1342.3	3248	2915.4	1339.4	3111.9	1030.5	1007.5	1941.9
FALSE	High	Master Protein	O75190	DnaJ homolog subfamily B member 6 OS=Homo sapiens GN=DNAJB6 PE=1 SV=2	0	40.299	31	8	11	8	326	36.1	9.16	40.58	8	cell adhesion;cell organization and biogenesis;protein metabolism;other metabolic processes;developmental processes;other biological processes	cytosol;cytoskeleton;nucleus;other cell component	nucleic acid binding activity;other molecular function	Pf00226	10049	ENSG00000105993	DNAJB6	A4D232; A8K7D8; A8KAG0; B4DN73; E9PCZ2; hsa:10049; O75190; O95806; Q53EN8; Q59EF2; Q6FIC8; Q75MA2; Q9UIK6		Regulation of HSF1-mediated heat shock response	1	0	1.076	1.127	1.048	0.648375	0.638203	0.984028	93.6	100.8	105.6	13.14	8.13	4.76	2102.8	1428.6	1332.9	1529.8	1886.7	1615.8	2226	1349.4	1173.6	1753.3
FALSE	High	Master Protein	Q99623	Prohibitin-2 OS=Homo sapiens GN=PHB2 PE=1 SV=2	0	40.251	37	10	19	10	299	33.3	9.83	53.12	10	cell cycle OR cell proliferation;cell organization and biogenesis;other metabolic processes;stress response;transport;developmental processes;signal transduction;other biological processes	plasma membrane;other membranes;mitochondrion;nucleus;other cell component	other molecular function	Pf01145	11331	ENSG00000215021	PHB2	B4DP75; hsa:11331; Q2YDA4; Q7KYU3; Q92978; Q99623		Processing of SMDT1; Cellular response to mitochondrial stress	2	0	0.803	0.923	1.15	0.989373	0.992997	0.941222	110.1	88.3	101.6	17.72	13.01	9.73	3374.7	1571.4	1389.5	3329.4	2911.4	1784.2	3601.2	1552.7	1267.6	2248.3
FALSE	High	Master Protein	P42167	Lamina-associated polypeptide 2, isoforms beta/gamma OS=Homo sapiens GN=TMPO PE=1 SV=2	0	40.247	30	8	14	2	454	50.6	9.38	49.31	8		other membranes;nucleus;other cell component	nucleic acid binding activity;other molecular function	Pf03020, Pf08198	7112	ENSG00000120802	TMPO	A2T926; hsa:7112; P42167; Q14861	Envelope proteins and their potential roles in EDMD physiopathology; Overlap between signal transduction pathways contributing to LMNA laminopathies	RHOC GTPase cycle; RHOA GTPase cycle; CDC42 GTPase cycle; RAC1 GTPase cycle; RAC2 GTPase cycle; RAC3 GTPase cycle; RHOG GTPase cycle; RHOD GTPase cycle; RHOJ GTPase cycle; RHOF GTPase cycle	12	6	1.052	1.011	0.961	0.746276	0.964474	0.79779	97.9	103.1	99	9.67	10.13	4.79	2048.7	1195.7	993.2	1956.8	2084.3	1284	2576.2	1404.5	1156.6	1407.7
FALSE	High	Master Protein	P26599	Polypyrimidine tract-binding protein 1 OS=Homo sapiens GN=PTBP1 PE=1 SV=1	0	40.173	26	8	29	6	531	57.2	9.17	106.39	8	RNA metabolism OR transcription;other metabolic processes;other biological processes	nucleus	nucleic acid binding activity	Pf00076, Pf11835, Pf13893	749887	ENSPPYG00000009289; ENSPTRG00000010165	PTBP1	A0A2J8IKP3; A0A2J8RA51; A0A6D2WFY9; A0A8I5YPF9; K7AXA8			0	2	0.736	0.834	1.134	0.785258	0.8889	0.965562	116.7	85.9	97.4	8.66	8.56	7.71	3446.5	1747.1	1642	3043.7	3064.2	1636	2913.5	1477.3	1314.3	2117.9
FALSE	High	Master Protein	Q9NYL9	Tropomodulin-3 OS=Homo sapiens GN=TMOD3 PE=1 SV=1	0	39.945	38	11	16	10	352	39.6	5.19	57.22	11	cell cycle OR cell proliferation;cell organization and biogenesis;other biological processes	cytoskeleton	cytoskeletal activity	Pf03250	29766	ENSG00000138594	TMOD3	B2R6G7; hsa:29766; Q9NT43; Q9NYL9; Q9NZR0	VEGFA-VEGFR2 signaling	RND3 GTPase cycle; Striated Muscle Contraction; RHOBTB2 GTPase cycle	4	1	1.18	0.808	0.685	0.290334	0.748589	0.00044329	100.4	118.5	81.1	22.91	32.41	13.18	2362.2	1460.6	642.5	1779.6	2018.9	1533.7	4160.8	2149.4	1457.6	1162.7
FALSE	High	Master Protein	P39019	40S ribosomal protein S19 OS=Homo sapiens GN=RPS19 PE=1 SV=2	0	39.875	40	6	33	6	145	16.1	10.32	95.63	6	cell organization and biogenesis;protein metabolism;RNA metabolism OR transcription;other metabolic processes;stress response;other biological processes	cytosol;translational apparatus;nucleus;other cell component	other molecular function	Pf01090	6223	ENSG00000105372	RPS19	hsa:6223; P39019	Complement system; Cytoplasmic ribosomal proteins	Regulation of expression of SLITs and ROBOs; L13a-mediated translational silencing of Ceruloplasmin expression; Translation initiation complex formation; Formation of a pool of free 40S subunits; Formation of the ternary complex, and subsequently, the 43S complex; Ribosomal scanning and start codon recognition; GTP hydrolysis and joining of the 60S ribosomal subunit; Major pathway of rRNA process…	20	0	0.663	0.779	1.175	0.359217	0.600265	0.894079	122.8	81.4	95.7	14.89	8.21	10.49	9088.4	4590.1	5335.4	6601.2	6455	3483.6	6005.6	3364.7	2605.8	4232.9
FALSE	High	Master Protein	Q9UQE7	Structural maintenance of chromosomes protein 3 OS=Homo sapiens GN=SMC3 PE=1 SV=2	0	39.572	12	12	13	12	1217	141.5	7.18	41.19	12	cell cycle OR cell proliferation;cell organization and biogenesis;DNA metabolism;other metabolic processes;stress response;other biological processes	cytosol;cytoskeleton;nucleus;other cell component	cytoskeletal activity;nucleic acid binding activity;other molecular function	Pf02463, Pf06470	9126	ENSG00000108055	SMC3	A8K156; hsa:9126; O60464; Q5T482; Q9UQE7	Cell cycle; Retinoblastoma gene in cancer; MECP2 and associated Rett syndrome; Prion disease pathway; Regulation of sister chromatid separation at the metaphase-anaphase transition; Cohesin complex - Cornelia de Lange syndrome; SMC1/SMC3 role in DNA damage - Cornelia de Lange Syndrome; 10q22q23 copy number variation	SUMOylation of DNA damage response and repair proteins; Meiotic synapsis; Estrogen-dependent gene expression; Separation of Sister Chromatids; Resolution of Sister Chromatid Cohesion; Establishment of Sister Chromatid Cohesion; Cohesin Loading onto Chromatin	15	0	0.949	1.002	1.055	0.990247	0.973893	0.975361	101.7	96.5	101.8	6	6.58	4.09	1453.1	818.7	813.5	1163	1244.1	917.7	1426.8	737.7	794	996.8
FALSE	High	Master Protein	O43491	Band 4.1-like protein 2 OS=Homo sapiens GN=EPB41L2 PE=1 SV=1	0	39.439	15	13	18	11	1005	112.5	5.44	52.53	13	cell cycle OR cell proliferation;cell organization and biogenesis;other biological processes	plasma membrane;other membranes;cytosol;cytoskeleton;nucleus;other cell component	cytoskeletal activity;other molecular function	Pf00373, Pf04382, Pf05902, Pf08736, Pf09379, Pf09380	2037	ENSG00000079819	EPB41L2	B4DHI8; E9PPD9; hsa:2037; O43491; Q5T4F0; Q68DV2	Splicing factor NOVA regulated synaptic proteins	Neurexins and neuroligins	2	2	1.07	1.022	0.955	0.680262	0.953693	0.772464	97	103.8	99.2	18.71	9.12	6.05	3919.2	1774.6	1181.3	2906.6	2825.9	2120.4	4084.1	2009.5	1851.3	2061.6
FALSE	High	Master Protein	P62269	40S ribosomal protein S18 OS=Homo sapiens GN=RPS18 PE=1 SV=3	0	39.404	47	9	44	9	152	17.7	10.99	94.07	9	protein metabolism;other metabolic processes	cytosol;translational apparatus;nucleus;other cell component	nucleic acid binding activity;other molecular function	Pf00416	6222	ENSG00000096150; ENSG00000223367; ENSG00000226225; ENSG00000231500; ENSG00000235650	RPS18	hsa:6222; P25232; P62269; Q5SUJ3; Q6IPF8	Cytoplasmic ribosomal proteins	Regulation of expression of SLITs and ROBOs; L13a-mediated translational silencing of Ceruloplasmin expression; Formation of a pool of free 40S subunits; GTP hydrolysis and joining of the 60S ribosomal subunit; Major pathway of rRNA processing in the nucleolus and cytosol; Nonsense Mediated Decay (NMD) enhanced by the Exon Junction Complex (EJC); SRP-dependent cotranslational protein targeting to…	19	0	0.907	0.894	0.985	0.998536	0.974535	0.886422	107.1	97.2	95.7	11.87	18.19	8.15	8056.5	5284	5385.6	6581.9	8167.6	5496.2	5889.4	4739.3	3839.8	6225.3
FALSE	High	Master Protein	P48047	ATP synthase subunit O, mitochondrial OS=Homo sapiens GN=ATP5O PE=1 SV=1	0	39.403	55	9	15	9	213	23.3	9.96	57.01	9	other metabolic processes;transport	plasma membrane;other membranes;mitochondrion	transporter activity	Pf00213	539	ENSG00000241837	ATP5PO	B2R4E2; hsa:539; P48047; Q5U042; Q6IBI2	Electron transport chain: OXPHOS system in mitochondria; 7q11.23 copy number variation syndrome; Oxidative phosphorylation	Mitochondrial protein degradation; Cristae formation; Formation of ATP by chemiosmotic coupling	6	0	0.832	0.971	1.167	0.998286	0.988729	0.913803	107	89	103.9	15.83	7.72	4.67	1826.1	1068.7	1301.4	1604.1	1660.9	1007.5	1766	1043.3	843.4	1234.6
FALSE	High	Master Protein	Q92945	Far upstream element-binding protein 2 OS=Homo sapiens GN=KHSRP PE=1 SV=4	0	39.312	22	12	14	10	711	73.1	7.3	44.22	12	protein metabolism;RNA metabolism OR transcription;other metabolic processes;transport;other biological processes	cytosol;nucleus;other cell component	nucleic acid binding activity;other molecular function	Pf00013, Pf09005	8570	ENSG00000088247	KHSRP	hsa:8570; O00301; Q59EZ9; Q5U4P6; Q92945; Q9UNT5; Q9UQH5	Pre-implantation embryo	ATF4 activates genes in response to endoplasmic reticulum stress; KSRP (KHSRP) binds and destabilizes mRNA	3	1	0.676	0.778	1.152	0.42388	0.594566	0.936326	122.3	82.6	95.1	23.18	16.37	13.4	3132	1145.4	1057.3	2697.6	2475.8	1225.4	2588.5	1095.4	1023.7	1861.7
FALSE	High	Master Protein	Q5VTB9	E3 ubiquitin-protein ligase RNF220 OS=Homo sapiens GN=RNF220 PE=1 SV=1	0	39.252	20	8	16	8	566	62.7	6.04	52.48	8	protein metabolism;other metabolic processes;developmental processes;other biological processes	nucleus;other cell component	other molecular function	Pf13923, Pf15926	55182	ENSG00000187147	RNF220	B3KPJ3; B4DLZ9; E9PCS1; hsa:55182; Q4KMX2; Q5VTB9; Q9NVP6		Antigen processing: Ubiquitination & Proteasome degradation	1	0	0.969	1.051	1.085	0.971751	0.916853	0.993175	99.4	96.2	104.4	21.49	11.93	5.26	2803.1	2186.7	2201.5	2147.4	2667.2	2266.4	3136.5	1717	1309.8	2282.5
FALSE	High	Master Protein	P46940	Ras GTPase-activating-like protein IQGAP1 OS=Homo sapiens GN=IQGAP1 PE=1 SV=1	0	39.205	9	11	17	11	1657	189.1	6.48	41.8	11	cell cycle OR cell proliferation;cell organization and biogenesis;developmental processes;signal transduction;other biological processes	plasma membrane;other membranes;cytosol;cytoskeleton;nucleus;other cell component	enzyme regulator activity;cytoskeletal activity;other molecular function	Pf00307, Pf00612, Pf00616, Pf03836	8826	ENSG00000140575	IQGAP1	A7MBM3; hsa:8826; P46940	VEGFA-VEGFR2 signaling; Ebola virus infection in host; Ciliary landscape; EGF/EGFR signaling pathway; Regulation of actin cytoskeleton; G13 signaling pathway	RHOC GTPase cycle; RHOA GTPase cycle; CDC42 GTPase cycle; RAC1 GTPase cycle; RHOQ GTPase cycle; RHO GTPases activate IQGAPs; RAC2 GTPase cycle; RHOV GTPase cycle; Neutrophil degranulation; Signaling by BRAF and RAF1 fusions; RHOU GTPase cycle; Nephrin family interactions; Glucagon-like Peptide-1 (GLP1) regulates insulin secretion; Signaling by moderate kinase activity BRAF mutants; Paradoxical ac…	25	0	0.83	0.905	1.09	0.997972	0.979013	0.998131	109.7	91.1	99.2	12.15	8.37	9.85	1209.1	717.1	754	916.5	990.3	692.4	1124.8	547.9	455.6	754.7
FALSE	High	Master Protein	P46459	Vesicle-fusing ATPase OS=Homo sapiens GN=NSF PE=1 SV=3	0	39.117	17	11	17	11	744	82.5	6.95	47.61	11	cell organization and biogenesis;transport;other biological processes	plasma membrane;other membranes;cytosol;ER/Golgi;other cell component	signal transduction activity or receptor binding;other molecular function	Pf00004, Pf02359, Pf02933, Pf17862	4905	ENSG00000073969; ENSG00000276262; ENSG00000278174	NSF	A8K2D9; B4DFA2; P46459; Q8N6D7; Q9UKZ2	Synaptic vesicle pathway; Brain-derived neurotrophic factor (BDNF) signaling pathway; Vasopressin-regulated water reabsorption	COPI-dependent Golgi-to-ER retrograde traffic; COPI-mediated anterograde transport; Intra-Golgi traffic; COPII-mediated vesicle transport; Retrograde transport at the Trans-Golgi-Network; Trafficking of GluR2-containing AMPA receptors	9	0	0.893	1.009	1.13	0.999382	0.964633	0.975361	103.4	92.3	104.3	6.88	6.13	3.97	1541.7	894.3	892.5	1363	1335.8	953	1543.1	785.2	654.9	1025.9
FALSE	High	Master Protein	Q08209	Serine/threonine-protein phosphatase 2B catalytic subunit alpha isoform OS=Homo sapiens GN=PPP3CA PE=1 SV=1	0	38.991	23	10	27	10	521	58.7	5.86	77.59	10	cell-cell signaling;cell cycle OR cell proliferation;cell organization and biogenesis;protein metabolism;other metabolic processes;stress response;transport;developmental processes;signal transduction;other biological processes	plasma membrane;other membranes;cytosol;cytoskeleton;mitochondrion;nucleus;other cell component	other molecular function	Pf00149	5530	ENSG00000138814	PPP3CA	A1A441; A8K3B7; A8W6Z7; A8W6Z8; B5BUA2; hsa:5530; Q08209; Q8TAW9	Physiological and pathological hypertrophy of the heart; Energy metabolism; MicroRNAs in cardiomyocyte hypertrophy; Alzheimer's disease and miRNA effects; Spinal cord injury; Amyotrophic lateral sclerosis (ALS); T cell receptor and co-stimulatory signaling; Cardiac hypertrophic response; Initiation of transcription and translation elongation at the HIV-1 LTR; G protein signaling pathways; MAPK si…	FCERI mediated Ca+2 mobilization; CLEC7A (Dectin-1) induces NFAT activation; Ca2+ pathway; Calcineurin activates NFAT; DARPP-32 events	26	0	0.83	0.833	1.003	0.997972	0.885938	0.924999	112.6	93.5	93.8	15.93	16.55	6.68	4993.5	3286.2	3052	3270.9	3976.8	3203.3	3313.4	2415.7	2032.8	3036.4
FALSE	High	Master Protein	P46977	Dolichyl-diphosphooligosaccharide--protein glycosyltransferase subunit STT3A OS=Homo sapiens GN=STT3A PE=1 SV=2	0	38.896	20	12	23	11	705	80.5	8.07	75.9	12	protein metabolism;other metabolic processes	other membranes;ER/Golgi	other molecular function	Pf02516, Pf21436	3703	ENSG00000134910	STT3A	B4DJ24; E9PNQ1; hsa:3703; P46977; Q86XU9; Q8TE35; Q8WUB4	N-glycan biosynthesis	Asparagine N-linked glycosylation; Maturation of spike protein	3	1	0.875	1.028	1.175	0.999929	0.947928	0.896316	103.3	90.4	106.2	8.11	7.27	5.67	2941.7	1735.2	1613	2692	3107.4	1970.9	3124.4	1583.7	1347.7	2180.8
FALSE	High	Master Protein	P27797	Calreticulin OS=Homo sapiens GN=CALR PE=1 SV=1	0	38.736	34	8	19	8	417	48.1	4.44	69.86	8	cell organization and biogenesis;protein metabolism;other metabolic processes;stress response;transport;developmental processes;signal transduction;other biological processes	non-structural extracellular;extracellular matrix;plasma membrane;other membranes;cytosol;ER/Golgi;nucleus;other cytoplasmic organelle;other cell component	signal transduction activity or receptor binding;nucleic acid binding activity;other molecular function	Pf00262	811	ENSG00000179218	CALR	hsa:811; P27797; Q6IAT4; Q9UDG2	Androgen receptor signaling pathway; Complement system; Photodynamic therapy-induced unfolded protein response; VEGFA-VEGFR2 signaling; GDNF signaling; Calcium regulation in cardiac cells	ER-Phagosome pathway; Antigen Presentation: Folding, assembly and peptide loading of class I MHC; Scavenging by Class A Receptors; Assembly of Viral Components at the Budding Site; Scavenging by Class F Receptors; ATF6 (ATF6-alpha) activates chaperone genes; Calnexin/calreticulin cycle	13	0	0.516	0.679	1.316	0.00990076	0.147535	0.346013	136.7	70.5	92.8	37.97	34.96	44.75	3748.2	992.2	1322.1	4066	3673.4	1313.4	3397.5	948.8	998.7	2532.7
FALSE	High	Master Protein	P08865	40S ribosomal protein SA OS=Homo sapiens GN=RPSA PE=1 SV=4	0	38.705	26	6	17	6	295	32.8	4.87	72.24	6	cell adhesion;cell organization and biogenesis;protein metabolism;other metabolic processes;other biological processes	plasma membrane;other membranes;cytosol;translational apparatus;nucleus;other cell component	translation activity;other molecular function	Pf00318, Pf16122	3921	ENSG00000168028	RPSA	hsa:3921; P08865; P11085; P12030; Q16471; Q6IPD1; Q6IPD2; Q6NSD1; Q6NXQ8; Q86VC0	Cytoplasmic ribosomal proteins	Regulation of expression of SLITs and ROBOs; L13a-mediated translational silencing of Ceruloplasmin expression; Translation initiation complex formation; Formation of a pool of free 40S subunits; Formation of the ternary complex, and subsequently, the 43S complex; Ribosomal scanning and start codon recognition; GTP hydrolysis and joining of the 60S ribosomal subunit; Major pathway of rRNA process…	19	0	0.586	0.718	1.226	0.0915753	0.325879	0.759955	130.2	76.3	93.5	26.67	22.65	23.99	2766.3	931.7	915.8	2441.9	1939.6	880	1881.6	684.6	618.6	1341.9
FALSE	High	Master Protein	Q16778	Histone H2B type 2-E OS=Homo sapiens GN=HIST2H2BE PE=1 SV=3	0	38.681	46	6	29	1	126	13.9	10.32	82.49	6	cell organization and biogenesis;stress response	non-structural extracellular;cytosol;nucleus;other cell component	nucleic acid binding activity;other molecular function	Pf00125	8349	ENSG00000184678	H2BC21	A3KMC7; A8K110; hsa:8349; Q16778; Q4KMY1; Q5QNX0; Q9UE88		HCMV Early Events; Deposition of new CENPA-containing nucleosomes at the centromere; B-WICH complex positively regulates rRNA expression; Recruitment and ATM-mediated phosphorylation of repair and signaling proteins at DNA double strand breaks; NoRC negatively regulates rRNA expression; Amyloid fiber formation; Meiotic synapsis; HCMV Late Events; Ub-specific processing proteases; RUNX1 regulates …	44	6	1.05	0.974	0.928	0.750483	0.988729	0.61265	99.2	104.1	96.7	6.89	6.3	9.56	3864.1	2383.6	2025.5	3702.3	3858.9	2966.1	4734.8	2641.4	2090.2	2844.9
FALSE	High	Master Protein	P22102	Trifunctional purine biosynthetic protein adenosine-3 OS=Homo sapiens GN=GART PE=1 SV=1	0	38.54	17	10	20	10	1010	107.7	6.7	65.64	10	other metabolic processes;developmental processes;other biological processes	cytosol	other molecular function	Pf00551, Pf00586, Pf01071, Pf02769, Pf02843, Pf02844	2618	ENSG00000159131; ENSG00000262473	GART	A8K945; A8KA32; D3DSF3; D3DSF4; hsa:2618; O14659; P22102; Q52M77	Folate metabolism; One-carbon metabolism; Metabolic reprogramming in colon cancer	Purine ribonucleoside monophosphate biosynthesis	4	0	0.817	0.921	1.128	0.991085	0.99179	0.975361	109.6	89.5	100.9	8.25	10.42	10.92	1742	1091.1	998.7	1305.3	1471.3	965.9	1682.1	803.7	651.9	1153.6
FALSE	High	Master Protein	Q9NX58	Cell growth-regulating nucleolar protein OS=Homo sapiens GN=LYAR PE=1 SV=2	0	38.331	36	9	14	9	379	43.6	9.54	49.92	9											0	0	0.86	0.919	1.068	0.999578	0.988754	0.992916	108	92.9	99.2	4.8	8.26	5.6	1978.3	1231.3	1130	1676.6	1756.3	1199.3	1826.6	1134.2	857.2	1312.4
FALSE	High	Master Protein	Q5QNW6	Histone H2B type 2-F OS=Homo sapiens GN=HIST2H2BF PE=1 SV=3	0	38.26	46	6	31	1	126	13.9	10.32	88.04	6		cytosol;nucleus;other cell component	nucleic acid binding activity;other molecular function	Pf00125	440689	ENSG00000203814	H2BC18	A8K0U9; B4DLA9; hsa:440689; Q5QNW6		HATs acetylate histones; HCMV Late Events; Ub-specific processing proteases; HCMV Early Events; HDACs deacetylate histones	5	0	1.152	1.046	0.908	0.365659	0.916853	0.292057	93.8	108.1	98.1	15.5	12.47	15.78	879.8	507.4	294.9	706.5	722	670.3	1163.1	649.1	475.1	578.8
FALSE	High	Master Protein	P62750	60S ribosomal protein L23a OS=Homo sapiens GN=RPL23A PE=1 SV=1	0	38.248	46	7	32	7	156	17.7	10.45	96.82	7	cell organization and biogenesis;protein metabolism;other metabolic processes	cytosol;translational apparatus;nucleus;other cell component	nucleic acid binding activity;other molecular function	Pf00276, Pf03939	6147	ENSG00000198242	RPL23A	B2R5B2; hsa:6147; P29316; P39024; P62750; Q92774	Cytoplasmic ribosomal proteins	Regulation of expression of SLITs and ROBOs; L13a-mediated translational silencing of Ceruloplasmin expression; Formation of a pool of free 40S subunits; GTP hydrolysis and joining of the 60S ribosomal subunit; Major pathway of rRNA processing in the nucleolus and cytosol; Nonsense Mediated Decay (NMD) enhanced by the Exon Junction Complex (EJC); SRP-dependent cotranslational protein targeting to…	14	0	0.853	0.873	1.023	0.999382	0.956449	0.960998	110.1	93.9	96	4.67	7.56	2.67	7991.5	4687.6	4376.4	6308.2	6796.8	4583.8	6700	4072.2	3257.4	4990
FALSE	High	Master Protein	Q15645	Pachytene checkpoint protein 2 homolog OS=Homo sapiens GN=TRIP13 PE=1 SV=2	0	38.235	19	7	18	7	432	48.5	6.09	48.05	7	cell cycle OR cell proliferation;cell organization and biogenesis;DNA metabolism;RNA metabolism OR transcription;other metabolic processes;stress response;signal transduction;other biological processes	nucleus;other cell component	other molecular function	Pf00004	9319	ENSG00000071539	TRIP13	C9K0T3; D3DTC0; hsa:9319; O15324; Q15645	Male infertility		1	0	0.971	1.097	1.13	0.967067	0.746616	0.969901	97.8	94.9	107.3	5.83	12.7	3.03	1602	1002.3	949.7	1392.5	1481.1	1140.6	1841.1	827.7	714.7	1303.3
FALSE	High	Master Protein	Q9Y4L1	Hypoxia up-regulated protein 1 OS=Homo sapiens GN=HYOU1 PE=1 SV=1	0	38.226	14	11	14	11	999	111.3	5.22	43.79	11	protein metabolism;other metabolic processes;stress response;transport;other biological processes	non-structural extracellular;ER/Golgi;other cell component	other molecular function	Pf00012	10525	ENSG00000149428; ENSG00000280682	HYOU1	A8C1Z0; B7Z909; hsa:10525; Q2I204; Q53H25; Q9Y4L1	VEGFA-VEGFR2 signaling	XBP1(S) activates chaperone genes; Scavenging by Class F Receptors	3	0	0.753	0.834	1.108	0.863859	0.8881	0.992916	116	87.3	96.7	16.09	12.26	12.01	1475.7	694.6	638.5	1435.1	1349.7	670.1	1368.9	632.2	596	968.1
FALSE	High	Master Protein	O00231	26S proteasome non-ATPase regulatory subunit 11 OS=Homo sapiens GN=PSMD11 PE=1 SV=3	0	38.188	28	9	19	9	422	47.4	6.48	67.85	9	cell organization and biogenesis;protein metabolism;other metabolic processes;other biological processes	non-structural extracellular;cytosol;nucleus;other cell component	other molecular function	Pf01399, Pf18055, Pf18503	5717	ENSG00000108671	PSMD11	A8K3I7; E1P663; hsa:5717; O00231; O00495; Q53FT5	Proteasome degradation; Parkin-ubiquitin proteasomal system pathway; VEGFA-VEGFR2 signaling	Separation of Sister Chromatids; FCERI mediated NF-kB activation; Downstream TCR signaling; Antigen processing: Ubiquitination & Proteasome degradation; Activation of NF-kappaB in B cells; Oxygen-dependent proline hydroxylation of Hypoxia-inducible Factor Alpha; ER-Phagosome pathway; Cross-presentation of soluble exogenous antigens (endosomes); SCF-beta-TrCP mediated degradation of Emi1; APC/C:Cd…	63	0	0.749	0.91	1.215	0.85057	0.988729	0.779575	112.9	84.5	102.7	5.15	8.91	14.73	3027.8	1601.9	1431.7	2414.5	2369.4	1437.3	2642	1191.7	1048.5	1708.7
FALSE	High	Master Protein	O00116	Alkyldihydroxyacetonephosphate synthase, peroxisomal OS=Homo sapiens GN=AGPS PE=1 SV=1	0	38.169	16	8	15	8	658	72.9	7.34	49.79	8	other metabolic processes	cytosol;other cytoplasmic organelle	other molecular function	Pf01565, Pf02913	8540	ENSG00000018510	AGPS	A5D8U9; hsa:8540; O00116; Q2TU35	Triacylglyceride synthesis	Plasmalogen biosynthesis; TYSND1 cleaves peroxisomal proteins	4	0	0.868	0.904	1.042	0.999813	0.979013	0.965562	108.2	93.9	97.9	9.89	4.57	4.15	1384.1	893.4	915.7	1331.4	1397.2	936.9	1550.2	843.6	707.3	1058.6
FALSE	High	Master Protein	O14983	Sarcoplasmic/endoplasmic reticulum calcium ATPase 1 OS=Homo sapiens GN=ATP2A1 PE=1 SV=1	0	38.098	10	9	20	1	1001	110.2	5.16	55.69	9	cell organization and biogenesis;stress response;transport;signal transduction;other biological processes	other membranes;cytosol;cytoskeleton;mitochondrion;ER/Golgi;other cell component	transporter activity;other molecular function	Pf00122, Pf00689, Pf00690, Pf00702, Pf13246	487	ENSG00000196296	ATP2A1	A8K5J9; B3KY17; hsa:487; O14983; O14984	Alzheimer's disease and miRNA effects; 16p11.2 distal deletion syndrome; Alzheimer's disease; Calcium mediated T-cell apoptosis involved in inclusion body myositis	Ion homeostasis; Ion transport by P-type ATPases; Pre-NOTCH Processing in Golgi; Reduction of cytosolic Ca++ levels	8	0	0.821	0.925	1.127	0.997958	0.994145	0.977626	109.2	89.7	101.1	34.17	18.04	19.48	548.4	539.8	436	333.5	458.9	305.8	598.1	259.7	168.2	324.3
FALSE	High	Master Protein	Q14203	Dynactin subunit 1 OS=Homo sapiens GN=DCTN1 PE=1 SV=3	0	38.097	11	9	11	9	1278	141.6	5.81	40.33	9	cell cycle OR cell proliferation;cell organization and biogenesis;transport;developmental processes;other biological processes	cytosol;cytoskeleton;nucleus;other cell component	cytoskeletal activity;other molecular function	Pf01302, Pf12455	1639	ENSG00000204843	DCTN1	A8MY36; B4DM45; E9PFS5; E9PGE1; G5E9H4; hsa:1639; O95296; Q14203; Q6IQ37; Q9BRM9; Q9UIU1; Q9UIU2	Vasopressin-regulated water reabsorption; HDAC6 interactions in the central nervous system	MHC class II antigen presentation; HSP90 chaperone cycle for steroid hormone receptors (SHR) in the presence of ligand; COPI-mediated anterograde transport; COPI-independent Golgi-to-ER retrograde traffic; Signaling by ALK fusions and activated point mutants; XBP1(S) activates chaperone genes	8	0	0.856	0.946	1.105	0.999382	0.999298	0.992916	107	91.7	101.3	3.6	6.43	5.85	1126.3	627.4	551.7	921.2	1020.7	659	1047.7	562	466.3	741.5
FALSE	High	Master Protein	O00161	Synaptosomal-associated protein 23 OS=Homo sapiens GN=SNAP23 PE=1 SV=1	0	38.087	47	7	14	7	211	23.3	5.01	49.14	7	cell-cell signaling;cell organization and biogenesis;stress response;transport	plasma membrane;other membranes;mitochondrion;nucleus;other cytoplasmic organelle;other cell component	other molecular function	Pf00835	8773	ENSG00000092531	SNAP23	hsa:8773; O00161; O00162; Q13602; Q6IAE3	Insulin signaling	RHOA GTPase cycle; CDC42 GTPase cycle; RAC1 GTPase cycle; RHOQ GTPase cycle; ER-Phagosome pathway; Translocation of SLC2A4 (GLUT4) to the plasma membrane; RAC3 GTPase cycle; RHOB GTPase cycle; RHOJ GTPase cycle; RHOF GTPase cycle; Neutrophil degranulation; trans-Golgi Network Vesicle Budding	13	0	0.909	0.79	0.87	0.998536	0.659316	0.292057	111.1	101	87.9	19.64	19.07	12.83	3049.1	1550.2	878.4	2329.6	2449.1	1723.8	3909.8	1793.9	1285.3	1591.5
FALSE	High	Master Protein	P62249	40S ribosomal protein S16 OS=Homo sapiens GN=RPS16 PE=1 SV=2	0	37.914	47	7	35	7	146	16.4	10.21	97.15	7	protein metabolism;RNA metabolism OR transcription;other metabolic processes;other biological processes	cytosol;translational apparatus;nucleus;other cell component	nucleic acid binding activity;other molecular function	Pf00380	6217	ENSG00000105193	RPS16	B2RDD5; hsa:6217; P17008; P62249	Cytoplasmic ribosomal proteins	Regulation of expression of SLITs and ROBOs; L13a-mediated translational silencing of Ceruloplasmin expression; Formation of a pool of free 40S subunits; GTP hydrolysis and joining of the 60S ribosomal subunit; Major pathway of rRNA processing in the nucleolus and cytosol; Nonsense Mediated Decay (NMD) enhanced by the Exon Junction Complex (EJC); SRP-dependent cotranslational protein targeting to…	19	0	0.846	0.875	1.035	0.998536	0.962907	0.975361	110.3	93.3	96.5	5.42	10.07	5.01	6386.4	4260.5	3661.9	5652.8	5773.6	4358.4	5407.5	3458.6	3141.4	4141.3
FALSE	High	Master Protein	Q5SW79	Centrosomal protein of 170 kDa OS=Homo sapiens GN=CEP170 PE=1 SV=1	0	37.766	10	11	17	10	1584	175.2	7.11	47.33	11		cytosol;cytoskeleton;other cell component		Pf00498, Pf15308	9859	ENSG00000143702; ENSG00000276725	CEP170	hsa:9859; O75058; Q5SW77; Q5SW78; Q5SW79; Q7LGA9; Q86W31; Q9UQ08; Q9UQ09	Ciliary landscape		1	1	1.144	1.136	0.993	0.387169	0.601425	0.902039	91.4	104.7	103.9	4.16	6.5	2.2	1523.4	973.3	840.6	1250.6	1354.1	1234.1	1838.5	1040.6	834.1	1262.2
FALSE	High	Master Protein	P29692	Elongation factor 1-delta OS=Homo sapiens GN=EEF1D PE=1 SV=5	0	37.527	34	8	20	7	281	31.1	5.01	67.01	8	protein metabolism;other metabolic processes;stress response;other biological processes	cytosol;nucleus;other cell component	enzyme regulator activity;nucleic acid binding activity;other molecular function	Pf00736, Pf10587	1936	ENSG00000104529; ENSG00000273594	EEF1D	B4DDU4; D3DWK3; E9PBQ9; hsa:1936; P29692; Q4VBZ6; Q969J1; Q96I38	Translation factors	Eukaryotic Translation Elongation	2	1	0.667	0.822	1.232	0.377282	0.831312	0.710524	120.5	80.4	99.1	19.2	20.03	20.09	3893.7	1502.1	1361.5	3066.4	2705.4	1364.3	2825.6	1140	1105.3	2174.5
FALSE	High	Master Protein	Q96J01	THO complex subunit 3 OS=Homo sapiens GN=THOC3 PE=1 SV=1	0	37.297	19	8	15	8	351	38.7	6.09	41.09	8	RNA metabolism OR transcription;other metabolic processes;transport;other biological processes	nucleus	nucleic acid binding activity	Pf00400, Pf07676, Pf12894	84321	ENSG00000051596	THOC3	hsa:84321; Q6NZ53; Q96J01		Transport of Mature mRNA derived from an Intron-Containing Transcript; mRNA 3'-end processing; RNA Polymerase II Transcription Termination	3	0	0.831	0.898	1.08	0.997972	0.974535	0.998131	110	91.4	98.7	15.15	18.75	4.34	3354.5	2377.5	2071.2	2318.4	2854.5	2231.9	2397.8	1623.6	1232	2271.6
FALSE	High	Master Protein	Q9NV79	Protein-L-isoaspartate O-methyltransferase domain-containing protein 2 OS=Homo sapiens GN=PCMTD2 PE=2 SV=2	0	37.262	32	9	17	9	361	41	6.11	50.8	9	protein metabolism;other metabolic processes	other cell component	other molecular function	Pf01135	55251	ENSG00000203880; ENSG00000280663	PCMTD2	E1P5H3; hsa:55251; Q8IW60; Q9H4K2; Q9NV79			0	0	0.944	1.001	1.061	0.990247	0.973893	0.992916	101.9	96.1	102	18.29	11.19	3.66	2711.4	2001.3	2059.2	2225.3	2536.7	2119.5	2863.3	1382.9	1465.2	2142
FALSE	High	Master Protein	P43686	26S protease regulatory subunit 6B OS=Homo sapiens GN=PSMC4 PE=1 SV=2	0	37.237	31	8	13	8	418	47.3	5.21	42.46	8	protein metabolism;other metabolic processes;developmental processes;other biological processes	cytosol;nucleus;other cell component	other molecular function	Pf00004, Pf16450, Pf17862	5704	ENSG00000013275; ENSG00000281221	PSMC4	hsa:5704; P43686; Q96FV5; Q9UBM3; Q9UEX3	Proteasome degradation; Alzheimer's disease and miRNA effects; Parkin-ubiquitin proteasomal system pathway; Ciliary landscape; Alzheimer's disease	Regulation of RAS by GAPs; ER-Phagosome pathway; Regulation of expression of SLITs and ROBOs; FCERI mediated NF-kB activation; Downstream TCR signaling; Antigen processing: Ubiquitination & Proteasome degradation; Activation of NF-kappaB in B cells; Oxygen-dependent proline hydroxylation of Hypoxia-inducible Factor Alpha; Cross-presentation of soluble exogenous antigens (endosomes); SCF-beta-TrCP…	64	0	0.872	0.993	1.138	0.999813	0.973893	0.96609	104.7	91.3	103.9	8.03	8.44	8.68	1734.4	869.9	806.8	1474.8	1403.1	948	1623	730.2	702.3	1108.8
FALSE	High	Master Protein	P26639	Threonine--tRNA ligase, cytoplasmic OS=Homo sapiens GN=TARS PE=1 SV=3	0	37.222	15	9	15	8	723	83.4	6.67	48.09	9	protein metabolism;RNA metabolism OR transcription;other metabolic processes	cytosol	nucleic acid binding activity;other molecular function	Pf00587, Pf02824, Pf03129, Pf07973	6897	ENSG00000113407	TARS1	A8K8I1; B4DEG8; hsa:6897; P26639; Q96FP5; Q9BWA6		Cytosolic tRNA aminoacylation	1	1	0.657	0.855	1.303	0.321837	0.941321	0.367467	119.4	78.4	102.2	23.69	22.35	22.02	2380.6	877.7	882.6	2224.6	1838.5	935.1	2033.9	708.2	690	1418.8
FALSE	High	Master Protein	Q9Y383	Putative RNA-binding protein Luc7-like 2 OS=Homo sapiens GN=LUC7L2 PE=1 SV=2	0	37.174	22	7	16	7	392	46.5	10.01	51.98	7	cell organization and biogenesis;RNA metabolism OR transcription;other metabolic processes	nucleus	nucleic acid binding activity;other molecular function	Pf03194	51631	ENSG00000146963	LUC7L2	B7Z500; hsa:51631; Q8IUP9; Q9NVL3; Q9NVN7; Q9UQN1; Q9Y383			0	0	0.771	0.86	1.114	0.92977	0.946153	0.975361	114	88	98	7.44	7.29	4.52	2580.8	1389.1	1198.2	1925.9	1830.5	1264	2038.6	1020.9	899.7	1450.3
FALSE	High	Master Protein	P62070	Ras-related protein R-Ras2 OS=Homo sapiens GN=RRAS2 PE=1 SV=1	0	37.174	43	8	13	8	204	23.4	6.01	43.54	8	developmental processes;signal transduction;other biological processes	plasma membrane;other membranes;ER/Golgi	other molecular function	Pf00071	22800	ENSG00000133818	RRAS2	B2R9Z3; B7Z5Z2; B7Z6C4; B7Z7H6; hsa:22800; P17082; P62070	MAPK signaling pathway; Ras signaling; Inhibition of exosome biogenesis and secretion by Manumycin A in CRPC cells; EGFR tyrosine kinase inhibitor resistance; Regulation of actin cytoskeleton	RND1 GTPase cycle	6	0	1.11	1.042	0.939	0.519721	0.933939	0.680436	95.2	105.7	99.2	19.21	23.66	13.16	2350.4	1538.3	777.4	1643.4	1742.9	1516.7	3340.8	1626.1	1197.2	1113.1
FALSE	High	Master Protein	P41252	Isoleucine--tRNA ligase, cytoplasmic OS=Homo sapiens GN=IARS PE=1 SV=2	0	37.173	9	9	14	9	1262	144.4	6.15	46.62	9	protein metabolism;RNA metabolism OR transcription;other metabolic processes	cytosol;nucleus;other cell component	nucleic acid binding activity;other molecular function	Pf00133, Pf08264, Pf19302	3376	ENSG00000196305; ENSG00000291356	IARS1	A8KAE9; hsa:3376; P41252; Q5TCD0; Q7Z3T4; Q9H588	Amino acid metabolism	Selenoamino acid metabolism; Cytosolic tRNA aminoacylation	3	0	0.895	0.987	1.103	0.999382	0.974535	0.984028	104.1	93.2	102.8	11.37	10.05	5.26	3010.8	1465.1	1359.1	2697.1	2712.8	1830.4	3347.7	1496.6	1319.3	2224.3
FALSE	High	Master Protein	Q969U7	Proteasome assembly chaperone 2 OS=Homo sapiens GN=PSMG2 PE=1 SV=1	0	37.153	45	9	17	9	264	29.4	6.98	53.02	9	cell cycle OR cell proliferation;cell organization and biogenesis;signal transduction;other biological processes	cytosol;other cell component	other molecular function	Pf09754	56984	ENSG00000128789	PSMG2	B0YJB3; hsa:56984; Q6IAH4; Q969U7; Q9NRV1; V9GYH7			0	0	0.834	0.865	1.038	0.998286	0.953693	0.975361	111.2	92.7	96.2	19.23	18.92	17.4	5150.9	2189.1	1883.2	2528	3542	2026.8	2361.2	1806.3	1711.6	2624.3
FALSE	High	Master Protein	P17980	26S protease regulatory subunit 6A OS=Homo sapiens GN=PSMC3 PE=1 SV=3	0	37.096	21	7	17	7	439	49.2	5.24	53.74	7	protein metabolism;other metabolic processes;other biological processes	non-structural extracellular;cytosol;nucleus;other cell component	other molecular function	Pf00004, Pf16450, Pf17862	5702	ENSG00000165916	PSMC3	B2R8V1; hsa:5702; P17980; Q3B757; Q3B865; Q53HU5; Q6GPG8; Q6IBS1; Q96HD3	Proteasome degradation; Alzheimer's disease and miRNA effects; Parkin-ubiquitin proteasomal system pathway; Alzheimer's disease	Separation of Sister Chromatids; The role of GTSE1 in G2/M progression after G2 checkpoint; Neutrophil degranulation; Cdc20:Phospho-APC/C mediated degradation of Cyclin A; UCH proteinases; Ub-specific processing proteases; RUNX1 regulates transcription of genes involved in differentiation of HSCs; Regulation of expression of SLITs and ROBOs; FCERI mediated NF-kB activation; Downstream TCR signali…	64	0	0.776	0.788	1.016	0.947151	0.651052	0.949491	117	90.8	92.2	12.5	12.32	9.55	2532.2	1180.1	1167.9	2238.1	2352.8	1333.8	2431.7	1070.7	980.7	1728.5
FALSE	High	Master Protein	Q16576	Histone-binding protein RBBP7 OS=Homo sapiens GN=RBBP7 PE=1 SV=1	0	36.986	19	7	19	3	425	47.8	5.05	69.1	7	cell organization and biogenesis;DNA metabolism;other metabolic processes;stress response;developmental processes;other biological processes	cytosol;nucleus;other cell component	nucleic acid binding activity;other molecular function	Pf00400, Pf12265	5931	ENSG00000102054	RBBP7	hsa:5931; Q16576; Q5JP00	Retinoblastoma gene in cancer; Interactome of polycomb repressive complex 2 (PRC2) ; Effect of progerin on genes involved in progeria	Transcriptional Regulation by E2F6; Neddylation; Potential therapeutics for SARS; HCMV Early Events; Deposition of new CENPA-containing nucleosomes at the centromere; Oxidative Stress Induced Senescence; Regulation of PTEN gene transcription; HDACs deacetylate histones; Activation of anterior HOX genes in hindbrain development during early embryogenesis; RMTs methylate histone arginines; PKMTs me…	20	4	0.711	0.847	1.191	0.643443	0.919055	0.861598	117.3	83.4	99.3	16.13	17.02	14.84	5030.7	2095.1	2010.3	4278.6	4209.8	2318.3	4405.4	1935.5	1654	3323.9
FALSE	High	Master Protein	Q14980	Nuclear mitotic apparatus protein 1 OS=Homo sapiens GN=NUMA1 PE=1 SV=2	0	36.919	6	8	11	8	2115	238.1	5.78	41.16	8	cell cycle OR cell proliferation;cell organization and biogenesis;other biological processes	plasma membrane;other membranes;cytosol;cytoskeleton;nucleus;other cell component	cytoskeletal activity;other molecular function	Pf21670	4926	ENSG00000137497	NUMA1	H0YH75; hsa:4926; Q14980; Q14981; Q9BTE9	Ectoderm differentiation; Ectoderm differentiation; 8p23.1 copy number variation syndrome	Recruitment of NuMA to mitotic centrosomes; Mitotic Prophase	5	0	0.988	1.022	1.034	0.94341	0.953693	0.948991	99.7	98.5	101.8	13.78	9.91	5.68	1380.9	1055.6	853	1067.3	1231.9	950.6	1556.6	838.5	626.5	843.1
FALSE	High	Master Protein	P35268	60S ribosomal protein L22 OS=Homo sapiens GN=RPL22 PE=1 SV=2	0	36.889	51	4	15	4	128	14.8	9.19	63.66	4	protein metabolism;other metabolic processes;other biological processes	cytosol;translational apparatus;nucleus;other cell component	other molecular function	Pf01776	6146	ENSG00000116251	RPL22	B2R495; hsa:6146; P35268; Q6IBD1	Cytoplasmic ribosomal proteins	Response of EIF2AK4 (GCN2) to amino acid deficiency; Regulation of expression of SLITs and ROBOs; L13a-mediated translational silencing of Ceruloplasmin expression; Formation of a pool of free 40S subunits; GTP hydrolysis and joining of the 60S ribosomal subunit; Major pathway of rRNA processing in the nucleolus and cytosol; Nonsense Mediated Decay (NMD) enhanced by the Exon Junction Complex (EJC…	14	0	0.87	0.951	1.093	0.999813	0.999298	0.992916	106.4	92.5	101.1	13.82	8.48	5.43	3340.8	2038.7	2219.2	2676.1	2797.6	1924.7	3374.4	1692.2	1353.6	2274.5
FALSE	High	Master Protein	O60762	Dolichol-phosphate mannosyltransferase subunit 1 OS=Homo sapiens GN=DPM1 PE=1 SV=1	0	36.632	37	7	14	7	260	29.6	9.57	41.93	7	protein metabolism;other metabolic processes	other membranes;ER/Golgi;other cell component	other molecular function	Pf00535	8813	ENSG00000000419	DPM1	hsa:8813; O15157; O60762; Q6IB78; Q96HK0	VEGFA-VEGFR2 signaling; N-glycan biosynthesis	Synthesis of dolichyl-phosphate mannose; Defective DPM1 causes DPM1-CDG; Defective DPM3 causes DPM3-CDG; Defective DPM2 causes DPM2-CDG	6	0	0.989	1.093	1.105	0.94341	0.767305	0.984028	97.3	96.3	106.4	11.08	4.49	4.73	1470.3	1082.6	1018.9	1418.8	1574.2	1258.8	1920.1	1034.8	887.8	1293.7
FALSE	High	Master Protein	Q9Y5V3	Melanoma-associated antigen D1 OS=Homo sapiens GN=MAGED1 PE=1 SV=3	0	36.57	12	9	24	9	778	86.1	5.83	67.11	9	other biological processes	plasma membrane;other membranes;cytosol;nucleus;other cell component	other molecular function	Pf01454	9500	ENSG00000179222	MAGED1	hsa:9500; Q5VSH6; Q8IZ84; Q8WY92; Q9H352; Q9HBT4; Q9UF36; Q9Y5V3	5q35 copy number variation	NRAGE signals death through JNK; Caspase activation via Dependence Receptors in the absence of ligand	3	0	1.036	1.071	1.035	0.809777	0.860907	0.975361	96.6	100	103.5	9.45	9.05	2.73	2805.5	1961.3	1806.3	2413.6	2815.5	2360.9	3438.6	1937.7	1557	2593.3
FALSE	High	Master Protein	Q96PK6	RNA-binding protein 14 OS=Homo sapiens GN=RBM14 PE=1 SV=2	0	36.567	19	11	16	11	669	69.4	9.67	46.48	11	cell organization and biogenesis;RNA metabolism OR transcription;other metabolic processes;stress response;signal transduction;other biological processes	nucleus;other cell component	other molecular function	Pf00076	100526737; 10432	ENSG00000239306	RBM14	B0LM41; B3KMN4; D6RGD8; hsa:100526737; hsa:10432; O75932; Q2PYN1; Q53GV1; Q68DQ9; Q96PK5; Q96PK6	Ciliary landscape	RUNX2 regulates bone development	2	0	0.873	0.859	0.984	0.999813	0.94473	0.828692	109.8	95.8	94.3	12.86	16.56	8.38	1780.8	1023.4	1121	1307.8	1533.4	1036.4	1170.3	943.6	768.6	1161.4
FALSE	High	Master Protein	P62906	60S ribosomal protein L10a OS=Homo sapiens GN=RPL10A PE=1 SV=2	0	36.457	32	6	79	6	217	24.8	9.94	189.44	6	protein metabolism;RNA metabolism OR transcription;other metabolic processes	cytosol;translational apparatus;other cell component	other molecular function	Pf00687	4736	ENSG00000198755	RPL10A	B2R801; hsa:4736; P52859; P53025; P62906; Q5TZT6; Q8J013	VEGFA-VEGFR2 signaling; Cytoplasmic ribosomal proteins	Major pathway of rRNA processing in the nucleolus and cytosol; SRP-dependent cotranslational protein targeting to membrane; Regulation of expression of SLITs and ROBOs; L13a-mediated translational silencing of Ceruloplasmin expression; Formation of a pool of free 40S subunits; GTP hydrolysis and joining of the 60S ribosomal subunit; Nonsense Mediated Decay (NMD) enhanced by the Exon Junction Comp…	15	0	0.906	0.921	1.016	0.998536	0.991179	0.949491	106.1	96.1	97.7	1.78	5.91	3.33	8420.6	5001.1	4334.1	7097	7689.3	5409	8341.5	4892	3874.4	5537.1
FALSE	High	Master Protein	O75400	Pre-mRNA-processing factor 40 homolog A OS=Homo sapiens GN=PRPF40A PE=1 SV=2	0	36.456	9	8	16	8	957	108.7	7.56	41.05	8	cell cycle OR cell proliferation;cell organization and biogenesis;RNA metabolism OR transcription;other metabolic processes;other biological processes	nucleus		Pf00397, Pf01846	55660	ENSG00000196504	PRPF40A	hsa:55660; O43856; O75400; O75404; Q8TBQ1; Q9H782; Q9NWU9; Q9P0Q2; Q9Y5A8	mRNA processing	mRNA Splicing - Major Pathway	2	0	0.871	0.934	1.072	0.999813	0.999298	0.993175	106.9	93.2	99.9	14.46	7.85	4.28	1818.9	1430.1	1267.1	1532.3	1827.5	1356.2	1923.2	1102.8	878.1	1296.9
FALSE	High	Master Protein	P68400	Casein kinase II subunit alpha OS=Homo sapiens GN=CSNK2A1 PE=1 SV=1	0	36.439	27	7	14	7	391	45.1	7.74	54.56	7	cell-cell signaling;cell cycle OR cell proliferation;protein metabolism;DNA metabolism;other metabolic processes;stress response;signal transduction;other biological processes	plasma membrane;other membranes;cytosol;nucleus;other cell component	kinase activity;other molecular function	Pf00069	1457	ENSG00000101266	CSNK2A1	B4DYS6; D3DVV8; hsa:1457; P19138; P20426; P68400; Q14013; Q5U065	Alzheimer's disease and miRNA effects; TNF-alpha signaling pathway; Brain-derived neurotrophic factor (BDNF) signaling pathway; lncRNA in canonical Wnt signaling and colorectal cancer; Breast cancer pathway; Wnt signaling; ncRNAs involved in Wnt signaling in hepatocellular carcinoma; Translation inhibitors in chronically activated PDGFRA cells; Measles virus infection; Pleural mesothelioma; Alzhe…	Regulation of PTEN stability and activity; KEAP1-NFE2L2 pathway; Cooperation of PDCL (PhLP1) and TRiC/CCT in G-protein beta folding; Regulation of TP53 Activity through Phosphorylation; RUNX1 interacts with co-factors whose precise effect on RUNX1 targets is not known; WNT mediated activation of DVL; Signal transduction by L1; Maturation of hRSV A proteins; Receptor Mediated Mitophagy; Condensati…	22	0	0.905	0.915	1.012	0.998536	0.988729	0.943175	106.4	96.2	97.4	4.32	6.81	5.52	2107.1	1317.4	1177.2	1752.7	1842.9	1368.7	1968.4	1131.1	980.2	1480.3
FALSE	High	Master Protein	P09651	Heterogeneous nuclear ribonucleoprotein A1 OS=Homo sapiens GN=HNRNPA1 PE=1 SV=5	0	36.324	25	8	26	6	372	38.7	9.13	77.37	8	cell organization and biogenesis;protein metabolism;RNA metabolism OR transcription;other metabolic processes;stress response;transport;other biological processes	cytosol;nucleus;other cell component	nucleic acid binding activity;other molecular function	Pf00076, Pf11627	3178	ENSG00000135486	HNRNPA1	A8K4Z8; hsa:3178; P09651; Q3MIB7; Q6PJZ7	mRNA processing	mRNA Splicing - Major Pathway; FGFR2 alternative splicing; Processing of Capped Intron-Containing Pre-mRNA; SARS-CoV-1-host interactions; SARS-CoV-1 modulates host translation machinery	6	0	0.732	0.938	1.282	0.766189	0.999298	0.480513	112.3	82.2	105.4	5.03	14.08	7.06	5453.5	2950.7	2648.3	4223.4	4973.6	2554.7	4278.3	2230.8	2169.3	3668.4
FALSE	High	Master Protein	P48444	Coatomer subunit delta OS=Homo sapiens GN=ARCN1 PE=1 SV=1	0	36.143	19	8	17	8	511	57.2	6.21	57.63	8	transport;developmental processes;other biological processes	other membranes;cytosol;ER/Golgi		Pf00928, Pf01217	372	ENSG00000095139	ARCN1	B4E1X2; E9PEU4; hsa:372; P48444; Q52M80	miR-517 relationship with ARCN1 and USP1	COPI-dependent Golgi-to-ER retrograde traffic; COPI-mediated anterograde transport	3	0	0.903	1.003	1.111	0.998536	0.973893	0.983774	103.2	93.2	103.6	6.16	10.52	10.97	2308.5	1216.4	1106.2	1907.6	1799.3	1404.3	2210.2	1021.9	872.4	1479.3
FALSE	High	Master Protein	P52756	RNA-binding protein 5 OS=Homo sapiens GN=RBM5 PE=1 SV=2	0	36.135	14	9	18	8	815	92.1	6.28	51.24	9	cell organization and biogenesis;RNA metabolism OR transcription;other metabolic processes;other biological processes	nucleus	nucleic acid binding activity;other molecular function	Pf00076, Pf00641, Pf01585, Pf17780	10181	ENSG00000003756	RBM5	B2RA45; B4DM16; B4DMF9; B4DZ63; hsa:10181; P52756; Q93021; Q9BU14; Q9HDA6; Q9UKY8; Q9UL24	mRNA processing	mRNA Splicing - Major Pathway	2	0	0.788	0.803	1.019	0.965665	0.730044	0.917972	115.8	91.2	93	15.11	11.98	7.6	1272.5	1046.4	943.5	1177.6	1380	897.5	1091.2	722.5	586	895.6
FALSE	High	Master Protein	Q9H0W5	Coiled-coil domain-containing protein 8 OS=Homo sapiens GN=CCDC8 PE=1 SV=2	0	36.043	23	9	12	9	538	59.3	8.63	42.75	9	cell organization and biogenesis;other biological processes	plasma membrane;other membranes;cytosol;cytoskeleton;nucleus;other cell component			83987	ENSG00000169515	CCDC8	hsa:83987; Q8TB26; Q9H0W5		Neddylation	1	0	1.025	1.117	1.09	0.810238	0.67302	0.993175	95.5	97.8	106.6	18.37	11.87	5.09	513.3	422.1	377.7	436.3	468.1	427.8	613.3	350.7	249.8	370.2
FALSE	High	Master Protein	P35658	Nuclear pore complex protein Nup214 OS=Homo sapiens GN=NUP214 PE=1 SV=2	0	35.963	7	10	15	10	2090	213.5	7.47	45.95	10	other metabolic processes;transport;other biological processes	cytosol;nucleus	other molecular function	Pf18617	8021	ENSG00000126883	NUP214	A6NFQ0; hsa:8021; P35658; Q15010; Q3KQZ0; Q5JUP7; Q75R47; Q86XD3	TGF-beta signaling pathway	Rev-mediated nuclear export of HIV RNA; Nuclear import of Rev protein; SARS-CoV-2 activates/modulates innate and adaptive immune responses; HCMV Late Events; HCMV Early Events; ISG15 antiviral mechanism; Transport of the SLBP independent Mature mRNA; Transport of the SLBP Dependant Mature mRNA; Transport of Mature mRNA Derived from an Intronless Transcript; Transport of Mature mRNA derived from a…	30	0	1.016	1.002	0.986	0.869475	0.973893	0.88803	99.4	101	99.6	2.06	5.67	4.68	1762.2	1075.9	882.6	1442.4	1602	1233.8	2010.6	1164	934.8	1252.7
FALSE	High	Master Protein	P62888	60S ribosomal protein L30 OS=Homo sapiens GN=RPL30 PE=1 SV=2	0	35.941	50	6	17	6	115	12.8	9.63	44.67	6	protein metabolism;other metabolic processes;stress response;other biological processes	cytosol;translational apparatus;nucleus;other cell component	other molecular function	Pf01248	6156	ENSG00000156482	RPL30	B2R591; hsa:6156; P04645; P62888; Q502Z6	Selenium metabolism and selenoproteins; Cytoplasmic ribosomal proteins	L13a-mediated translational silencing of Ceruloplasmin expression; GTP hydrolysis and joining of the 60S ribosomal subunit; Regulation of expression of SLITs and ROBOs; Formation of a pool of free 40S subunits; Major pathway of rRNA processing in the nucleolus and cytosol; Nonsense Mediated Decay (NMD) enhanced by the Exon Junction Complex (EJC); SRP-dependent cotranslational protein targeting to…	15	0	0.848	0.911	1.074	0.998536	0.988729	0.995481	108.7	92.2	99	3.76	9.05	3.6	3624	2196.7	1707.7	2822.9	3128.8	2297.7	3392.8	2101.3	1577.4	2146
FALSE	High	Master Protein	P40937	Replication factor C subunit 5 OS=Homo sapiens GN=RFC5 PE=1 SV=1	0	35.911	29	8	24	8	340	38.5	7.2	69.14	8	cell organization and biogenesis;DNA metabolism;other metabolic processes;stress response;other biological processes	nucleus;other cell component	nucleic acid binding activity;other molecular function	Pf00004, Pf08542	5985	ENSG00000111445	RFC5	A8MZ62; B3KSX8; hsa:5985; P40937	Retinoblastoma gene in cancer; DNA replication; Nucleotide excision repair; 7q11.23 copy number variation syndrome; DNA repair pathways, full network; Nucleotide excision repair in xeroderma pigmentosum ; DNA mismatch repair	HDR through Homologous Recombination (HRR); Dual incision in TC-NER; Gap-filling DNA repair synthesis and ligation in TC-NER; Regulation of TP53 Activity through Phosphorylation; Activation of ATR in response to replication stress; Processing of DNA double-strand break ends; Presynaptic phase of homologous DNA pairing and strand exchange; G2/M DNA damage checkpoint; Termination of translesion DNA…	28	0	0.918	1.062	1.157	0.998536	0.8881	0.924999	100.7	92.4	106.9	10.41	5.64	1.38	1745.5	1183.8	1055.7	1346.2	1504	1162.4	1737.3	933.3	809.7	1217.6
FALSE	High	Master Protein	Q8IWQ3	Serine/threonine-protein kinase BRSK2 OS=Homo sapiens GN=BRSK2 PE=1 SV=3	0	35.875	16	9	11	9	736	81.6	8.79	32.26	9	cell cycle OR cell proliferation;cell organization and biogenesis;protein metabolism;other metabolic processes;stress response;transport;developmental processes;signal transduction;other biological processes	cytoskeleton;ER/Golgi;other cell component	cytoskeletal activity;kinase activity;other molecular function	Pf00069, Pf21115, Pf21122	9024	ENSG00000174672; ENSG00000291428	BRSK2	B3KVE9; E9PLM7; hsa:9024; O60843; O95099; Q5J5B4; Q6ZMQ4; Q8IWQ3; Q8TB60			0	0	0.945	0.937	0.992	0.990247	0.999298	0.876444	104.1	98.3	97.6	13.91	12.97	7.73	1641.5	1224.7	1117.2	1350.1	1525.3	1184.5	1635.6	957.5	679.5	1234.4
FALSE	High	Master Protein	P60900	Proteasome subunit alpha type-6 OS=Homo sapiens GN=PSMA6 PE=1 SV=1	0	35.836	46	10	17	10	246	27.4	6.76	47.58	10	protein metabolism;other metabolic processes;other biological processes	cytosol;cytoskeleton;nucleus;other cell component	nucleic acid binding activity;other molecular function	Pf00227, Pf10584	5687	ENSG00000100902	PSMA6	B2R7J9; B4DQR4; B4DXJ9; hsa:5687; P34062; P60900; Q6IB60	Proteasome degradation; Alzheimer's disease and miRNA effects; Alzheimer's disease	Neddylation; Regulation of expression of SLITs and ROBOs; Somitogenesis; FCERI mediated NF-kB activation; Downstream TCR signaling; Antigen processing: Ubiquitination & Proteasome degradation; Activation of NF-kappaB in B cells; Oxygen-dependent proline hydroxylation of Hypoxia-inducible Factor Alpha; ER-Phagosome pathway; Cross-presentation of soluble exogenous antigens (endosomes); SCF-beta-TrC…	62	0	0.691	0.852	1.234	0.522396	0.938368	0.702787	118	81.5	100.5	6.25	15.31	15.82	4484.2	2263.5	2028.3	3530.6	3625.3	1939.5	3819.5	1600	1451.3	2700.6
FALSE	High	Master Protein	P61221	ATP-binding cassette sub-family E member 1 OS=Homo sapiens GN=ABCE1 PE=1 SV=1	0	35.748	13	8	15	8	599	67.3	8.34	47.58	8	cell organization and biogenesis;protein metabolism;other metabolic processes;transport;other biological processes	cytosol;mitochondrion;translational apparatus;other cell component	enzyme regulator activity;translation activity;other molecular function	Pf00005, Pf00037, Pf04068	6059	ENSG00000164163	ABCE1	hsa:6059; O88793; P61221; Q13181; Q13864; Q6NR76; Q96AL0; Q96B10; Q99K66		OAS antiviral response; Interferon alpha/beta signaling	2	0	0.742	0.918	1.237	0.813233	0.988729	0.685367	112.8	83.7	103.5	15.8	15.39	12.25	2159.9	951.7	1045.8	2066	1958.9	1087.4	1895.9	887.4	845.9	1550.6
FALSE	High	Master Protein	P62753	40S ribosomal protein S6 OS=Homo sapiens GN=RPS6 PE=1 SV=1	0	35.711	40	9	16	9	249	28.7	10.84	46.46	9	protein metabolism;RNA metabolism OR transcription;other metabolic processes;signal transduction;other biological processes	cytosol;ER/Golgi;translational apparatus;nucleus;other cell component	other molecular function	Pf01092	6194	ENSG00000137154	RPS6	hsa:6194; P08227; P10660; P62753; Q4VBY7; Q8N6Z7	IL-5 signaling pathway; Thyroid stimulating hormone (TSH) signaling pathway; Leptin signaling pathway; Follicle stimulating hormone (FSH) signaling pathway; Prolactin signaling pathway; Thymic stromal lymphopoietin (TSLP) signaling pathway; Interleukin-11 signaling pathway; Oncostatin M signaling pathway; Brain-derived neurotrophic factor (BDNF) signaling pathway; Kit receptor signaling pathway; …	SRP-dependent cotranslational protein targeting to membrane; SARS-CoV-2 modulates host translation machinery; Regulation of expression of SLITs and ROBOs; Protein hydroxylation; L13a-mediated translational silencing of Ceruloplasmin expression; Translation initiation complex formation; Formation of a pool of free 40S subunits; Formation of the ternary complex, and subsequently, the 43S complex; R…	49	0	0.822	0.829	1.008	0.994052	0.866952	0.934091	113.2	93	93.8	9.49	8.52	5.91	4830	2515.8	1887	3419.1	3565.3	2336.4	3438.8	2064.9	1625	2614.5
FALSE	High	Master Protein	P84085	ADP-ribosylation factor 5 OS=Homo sapiens GN=ARF5 PE=1 SV=2	0	35.681	47	6	34	2	180	20.5	6.79	134.73	6	transport	plasma membrane;other membranes;ER/Golgi;other cell component	other molecular function	Pf00025	381	ENSG00000004059	ARF5	hsa:381; P26437; P84085	2q37 copy number variation syndrome	COPI-dependent Golgi-to-ER retrograde traffic; COPI-mediated anterograde transport	3	0	0.91	1.05	1.154	0.998536	0.916853	0.924999	101.4	92.2	106.4	15.74	3.38	4.83	401.8	288.5	297.6	348.9	383.2	273.2	434	246.8	213.4	282.6
FALSE	High	Master Protein	Q7Z739	YTH domain-containing family protein 3 OS=Homo sapiens GN=YTHDF3 PE=1 SV=1	0	35.652	16	7	14	5	585	63.8	9.04	52.76	7	cell organization and biogenesis;other biological processes	cytosol;other cell component	translation activity;nucleic acid binding activity;other molecular function	Pf04146	253943	ENSG00000185728	YTHDF3	B3KXL4; hsa:253943; Q63Z37; Q659A3; Q7Z739			0	2	0.852	0.896	1.052	0.998536	0.974535	0.984028	109.2	93	97.8	9.84	15.67	3.28	3556.2	2248.4	2139.2	2646	3157	2345.9	2673.6	1786.6	1559.2	2577.8
FALSE	High	Master Protein	P42166	Lamina-associated polypeptide 2, isoform alpha OS=Homo sapiens GN=TMPO PE=1 SV=2	0	35.604	17	7	11	1	694	75.4	7.66	43.07	7		nucleus;other cell component	nucleic acid binding activity;other molecular function	Pf03020, Pf08198, Pf11560	7112	ENSG00000120802	TMPO	P08918; P08919; P42166; Q14860; Q16295	Envelope proteins and their potential roles in EDMD physiopathology; Overlap between signal transduction pathways contributing to LMNA laminopathies		2	0	0.95	1.056	1.112	0.990247	0.907284	0.984028	99.8	94.8	105.4	6.42	4.13	12.29	282.1	173.9	154.9	254.5	292.8	202.5	325.6	181.7	155.3	199.4
FALSE	High	Master Protein	P17858	6-phosphofructokinase, liver type OS=Homo sapiens GN=PFKL PE=1 SV=6	0	35.455	16	11	15	8	780	85	7.5	40.7	11	other metabolic processes;other biological processes	non-structural extracellular;cytosol;other cell component	kinase activity;other molecular function	Pf00365	5211	ENSG00000141959	PFKL	hsa:5211; P17858; Q96A64; Q96IH4; Q9BR91	Photodynamic therapy-induced HIF-1 survival signaling; Clear cell renal cell carcinoma pathways; Metabolic reprogramming in colon cancer; Insulin signaling; Disorders of fructose metabolism; Glycolysis and gluconeogenesis; Metabolic Epileptic Disorders	Glycolysis; Neutrophil degranulation	9	3	0.815	1.066	1.307	0.990254	0.880452	0.370155	104.1	84.9	111	11.92	15.3	5.67	1420.6	896	911.3	1095.2	1246.7	961.5	1223.1	665.5	622	1094
FALSE	High	Master Protein	O95573	Long-chain-fatty-acid--CoA ligase 3 OS=Homo sapiens GN=ACSL3 PE=1 SV=3	0	35.413	14	8	17	6	720	80.4	8.38	49.06	8	cell organization and biogenesis;other metabolic processes;transport;developmental processes;other biological processes	plasma membrane;other membranes;mitochondrion;ER/Golgi;other cytoplasmic organelle;other cell component	other molecular function	Pf00501	2181	ENSG00000123983	ACSL3	hsa:2181; O95573; Q60I92; Q8IUM9	Fatty acid beta-oxidation; Fatty acid biosynthesis; Mitochondrial long chain fatty acid beta-oxidation; PPAR signaling pathway; Ferroptosis; Thermogenesis; Ciliary landscape; Cholesterol metabolism with Bloch and Kandutsch-Russell pathways; Omega-3 / omega-6 fatty acid synthesis; Omega-9 fatty acid synthesis; Fatty acid transporters; Mitochondrial fatty acid oxidation disorders	Synthesis of very long-chain fatty acyl-CoAs; Intracellular metabolism of fatty acids regulates insulin secretion	14	2	0.895	0.97	1.084	0.999382	0.988729	0.99892	104.7	93.7	101.6	6.63	7.76	3.13	1689.2	1075.5	1022.9	1454.1	1616.2	1103.5	1740.4	1001.9	778.5	1258.8
FALSE	High	Master Protein	P12270	Nucleoprotein TPR OS=Homo sapiens GN=TPR PE=1 SV=3	0	35.278	5	10	10	10	2363	267.1	5.02	34.71	10	cell cycle OR cell proliferation;cell organization and biogenesis;other metabolic processes;stress response;transport;signal transduction;other biological processes	other membranes;cytoskeleton;nucleus;other cell component	cytoskeletal activity;nucleic acid binding activity;other molecular function	Pf07926	7175	ENSG00000047410	TPR	hsa:7175; P12270; Q15624; Q15655; Q5SWY0; Q99968		Transport of Mature mRNA derived from an Intron-Containing Transcript; HCMV Late Events; HCMV Early Events; ISG15 antiviral mechanism; Transport of the SLBP independent Mature mRNA; Transport of the SLBP Dependant Mature mRNA; Transport of Mature mRNA Derived from an Intronless Transcript; Rev-mediated nuclear export of HIV RNA; Transport of Ribonucleoproteins into the Host Nucleus; NS1 Mediated …	29	0	0.856	0.866	1.012	0.999382	0.953693	0.918743	110.2	94.3	95.4	4.03	7.16	3.9	2009.9	1180.8	939.7	1570.6	1612.7	988.5	1947	1011.2	853.8	1175.1
FALSE	High	Master Protein	Q96II8	Leucine-rich repeat and calponin homology domain-containing protein 3 OS=Homo sapiens GN=LRCH3 PE=1 SV=2	0	35.228	19	10	14	10	777	86	6.71	37.4	10	cell organization and biogenesis	cytosol;other cell component		Pf00307, Pf13855	84859	ENSG00000186001	LRCH3	B4E0T7; hsa:84859; Q96FP9; Q96II8; Q9NT52			0	0	1.268	1.05	0.828	0.133334	0.916853	0.0576334	90.4	114.7	94.9	10.29	23.39	12.93	1016.5	680.5	448.5	753.2	902.6	875.3	1839.5	952.2	661.4	637.5
FALSE	High	Master Protein	Q3ZCQ8	Mitochondrial import inner membrane translocase subunit TIM50 OS=Homo sapiens GN=TIMM50 PE=1 SV=2	0	35.209	31	9	14	9	353	39.6	8.37	52.09	9	cell organization and biogenesis;protein metabolism;other metabolic processes;transport;signal transduction	other membranes;mitochondrion;nucleus	signal transduction activity or receptor binding;nucleic acid binding activity;other molecular function	Pf03031	92609	ENSG00000105197	TIMM50	hsa:92609; Q330K1; Q3ZCQ8; Q6QA00; Q96FJ5; Q96GY2; Q9H370		Mitochondrial protein import	1	0	1.014	1.178	1.161	0.873147	0.51223	0.919777	94	95.3	110.7	5.65	9.42	5.37	2198.6	1452.5	1283.5	1949.2	2210.3	1926.4	2788.2	1449.2	1166.2	1776.4
FALSE	High	Master Protein	O14950	Myosin regulatory light chain 12B OS=Homo sapiens GN=MYL12B PE=1 SV=2	0	35.045	46	6	20	6	172	19.8	4.84	67.26	6	other biological processes	cytosol;cytoskeleton;other cell component	cytoskeletal activity;other molecular function	Pf08976, Pf13499	103910; 10627	ENSG00000118680	MYL12B	D3DUH6; hsa:103910; O14950; Q13182; Q7Z5Z4	Thyroid stimulating hormone (TSH) signaling pathway; Focal adhesion	RHO GTPases activate CIT; EPHA-mediated growth cone collapse; Sema4D induced cell migration and growth-cone collapse; Smooth Muscle Contraction; RHO GTPases activate PKNs; RHO GTPases Activate ROCKs; RHO GTPases activate PAKs	9	0	1.419	1.028	0.724	0.0245073	0.947928	0.00364404	87	123.5	89.5	19.39	28.48	13.81	2187.1	1970.9	1061.5	2139.3	2534.4	1736.8	4703.3	2624.6	1995.2	1638.7
FALSE	High	Master Protein	P62191	26S protease regulatory subunit 4 OS=Homo sapiens GN=PSMC1 PE=1 SV=1	0	35.04	23	8	14	8	440	49.2	6.21	45.05	8	protein metabolism;other metabolic processes;other biological processes	cytosol;nucleus;other cell component	other molecular function	Pf00004, Pf16450, Pf17862	5700	ENSG00000100764	PSMC1	B4DR63; hsa:5700; P49014; P62191; Q03527; Q6IAW0; Q6NW36; Q96AZ3	Proteasome degradation; Alzheimer's disease and miRNA effects; Parkin-ubiquitin proteasomal system pathway; Alzheimer's disease	FCERI mediated NF-kB activation; Downstream TCR signaling; Antigen processing: Ubiquitination & Proteasome degradation; Activation of NF-kappaB in B cells; Oxygen-dependent proline hydroxylation of Hypoxia-inducible Factor Alpha; ER-Phagosome pathway; Cross-presentation of soluble exogenous antigens (endosomes); SCF-beta-TrCP mediated degradation of Emi1; APC/C:Cdc20 mediated degradation of Secur…	64	0	0.869	1.008	1.16	0.999813	0.968188	0.920354	104.3	90.6	105.1	10.63	10.74	7.58	2363.5	1136.1	987.7	1978	1925.8	1295.6	2224.7	1070.7	834.7	1491.3
FALSE	High	Master Protein	Q4VCS5	Angiomotin OS=Homo sapiens GN=AMOT PE=1 SV=1	0	34.943	10	9	14	9	1084	118	7.64	43.6	9	cell organization and biogenesis;developmental processes;signal transduction;other biological processes	plasma membrane;other membranes;cytosol;cytoskeleton;nucleus;other cell component	other molecular function	Pf12240	154796	ENSG00000126016	AMOT	hsa:154796; Q4VCS5; Q504X5; Q9HD27; Q9UPT1	VEGFA-VEGFR2 signaling; Hippo-Merlin signaling dysregulation; Pleural mesothelioma; GNAQ pathways in port-wine stain		4	0	1.615	1.015	0.629	0.00162329	0.956449	1.2754e-05	82.6	133.4	83.9	11.38	8.45	7.82	2369.6	1259	874.8	1837.2	1867.5	2191.3	4157.8	2206.4	1845.8	2226.1
FALSE	High	Master Protein	Q9UMR2	ATP-dependent RNA helicase DDX19B OS=Homo sapiens GN=DDX19B PE=1 SV=1	0	34.893	21	10	18	1	479	53.9	6.3	55.96	10	other metabolic processes;transport	nucleus;other cell component	nucleic acid binding activity;other molecular function	Pf00270, Pf00271	11269	ENSG00000157349	DDX19B	B3KNE9; B4DXS6; E7EMK4; hsa:11269; Q6FIB7; Q6IAE0; Q96KE7; Q9H0U0; Q9UMR2			0	9	0.925	1.092	1.179	0.997972	0.769467	0.887959	99.4	92	108.5	6.02	12.32	5.12	2036	1039.1	1007.1	1608	1618.5	1237.1	1844.6	1066.1	751.4	1391
FALSE	High	Master Protein	P63010	AP-2 complex subunit beta OS=Homo sapiens GN=AP2B1 PE=1 SV=1	0	34.625	9	8	17	5	937	104.5	5.38	49.94	8	transport;developmental processes	plasma membrane;other membranes;cytosol;other cytoplasmic organelle;other cell component	other molecular function	Pf01602, Pf02883, Pf09066	163	ENSG00000006125	AP2B1	A6NJP3; hsa:163; P21851; P63010; Q7Z451; Q96J19	Synaptic vesicle pathway; GABA receptor signaling; EGF/EGFR signaling pathway; Fragile X syndrome; mBDNF and proBDNF regulation of GABA neurotransmission; Markers of kidney cell lineage; 17q12 copy number variation syndrome	MHC class II antigen presentation; Cargo recognition for clathrin-mediated endocytosis; VLDLR internalisation and degradation; WNT5A-dependent internalization of FZD4; Recycling pathway of L1; Retrograde neurotrophin signalling; Potential therapeutics for SARS; EPH-ephrin mediated repulsion of cells; LDL clearance; Nef Mediated CD4 Down-regulation; Nef Mediated CD8 Down-regulation; WNT5A-dependen…	20	3	0.881	0.885	1.005	0.999813	0.973893	0.925593	108.5	95.5	96	9.03	10.71	4.66	3394.8	1737	1374.5	2709.4	2686.2	1715.3	3617.9	1648.1	1343.1	1926.6
FALSE	High	Master Protein	O95299	NADH dehydrogenase [ubiquinone] 1 alpha subcomplex subunit 10, mitochondrial OS=Homo sapiens GN=NDUFA10 PE=1 SV=1	0	34.552	23	5	10	5	355	40.7	8.48	35.55	5	cell organization and biogenesis;other metabolic processes;transport	other membranes;mitochondrion;other cell component	transporter activity	Pf01712	4705	ENSG00000130414	NDUFA10	hsa:4705; O95299; Q8WXC9	Electron transport chain: OXPHOS system in mitochondria; Nonalcoholic fatty liver disease; 2q37 copy number variation syndrome; Oxidative phosphorylation	Complex I biogenesis	6	0	0.978	1.122	1.148	0.965665	0.651052	0.916616	96.8	94.6	108.6	5.55	6.18	8.29	254.1	162.1	148.7	221.9	251.7	181.7	283.5	169.9	140	205.3
FALSE	High	Master Protein	Q12789	General transcription factor 3C polypeptide 1 OS=Homo sapiens GN=GTF3C1 PE=1 SV=4	0	34.512	7	11	15	11	2109	238.7	7.3	39.66	11	RNA metabolism OR transcription;other metabolic processes	nucleus;other cell component	nucleic acid binding activity;other molecular function	Pf04182	2975	ENSG00000077235	GTF3C1	B2RP21; hsa:2975; Q12789; Q12838; Q6DKN9; Q9Y4W9		RNA Polymerase III Abortive And Retractive Initiation; RNA Polymerase III Transcription Initiation From Type 1 Promoter; RNA Polymerase III Transcription Initiation From Type 2 Promoter	3	0	1.035	1.031	0.996	0.810238	0.946153	0.894079	97.8	101.3	100.9	3.29	8.44	4.99	1648.9	1007.1	806.8	1385.7	1391.6	1144.7	1912.6	1122.7	923	1085.9
FALSE	High	Master Protein	P11233	Ras-related protein Ral-A OS=Homo sapiens GN=RALA PE=1 SV=1	0	34.467	46	7	15	7	206	23.6	7.11	55.35	7	cell cycle OR cell proliferation;transport;developmental processes;signal transduction;other biological processes	plasma membrane;other membranes;mitochondrion;other cell component	signal transduction activity or receptor binding;cytoskeletal activity;other molecular function	Pf00071	5898	ENSG00000006451	RALA	A4D1W3; hsa:5898; P11233	RalA downstream regulated genes; Chromosomal and microsatellite instability in colorectal cancer ; Ras signaling; Pancreatic adenocarcinoma pathway; EGF/EGFR signaling pathway	Translocation of SLC2A4 (GLUT4) to the plasma membrane; Gene and protein expression by JAK-STAT signaling after Interleukin-12 stimulation; p38MAPK events	8	0	1.067	0.986	0.924	0.689343	0.975679	0.587717	98.3	104.9	96.9	17.71	26.72	20.12	3746.9	2175.6	1223.7	2577.9	2494.6	2155.9	5130.1	2442.6	1807.1	1559.3
FALSE	High	Master Protein	Q02790	Peptidyl-prolyl cis-trans isomerase FKBP4 OS=Homo sapiens GN=FKBP4 PE=1 SV=3	0	34.337	22	9	16	9	459	51.8	5.43	39.42	9	cell organization and biogenesis;protein metabolism;other metabolic processes;transport;developmental processes;signal transduction;other biological processes	cytosol;cytoskeleton;mitochondrion;nucleus;other cell component	cytoskeletal activity;other molecular function	Pf00254, Pf00515	2288	ENSG00000004478	FKBP4	D3DUQ1; hsa:2288; Q02790; Q9UCP1; Q9UCV7	Androgen receptor signaling pathway	Estrogen-dependent gene expression; Potential therapeutics for SARS; HSP90 chaperone cycle for steroid hormone receptors (SHR) in the presence of ligand; Attenuation phase	6	0	0.519	0.745	1.434	0.0113041	0.457461	0.0846248	132.5	68.8	98.7	28.55	28.53	35.47	4121.7	1375.8	1457.6	4029.3	3267.6	1314.1	2933.2	1051.7	971.7	2354.5
FALSE	High	Master Protein	Q07020	60S ribosomal protein L18 OS=Homo sapiens GN=RPL18 PE=1 SV=2	0	34.194	31	5	23	5	188	21.6	11.72	83.21	5	protein metabolism;other metabolic processes	cytosol;ER/Golgi;translational apparatus;nucleus;other cell component	nucleic acid binding activity;other molecular function	Pf17135	6141	ENSG00000063177	RPL18	F8VWC5; hsa:6141; Q07020; Q8WTZ6	Cytoplasmic ribosomal proteins	Nonsense Mediated Decay (NMD) enhanced by the Exon Junction Complex (EJC); Regulation of expression of SLITs and ROBOs; L13a-mediated translational silencing of Ceruloplasmin expression; Formation of a pool of free 40S subunits; GTP hydrolysis and joining of the 60S ribosomal subunit; Major pathway of rRNA processing in the nucleolus and cytosol; SRP-dependent cotranslational protein targeting to…	14	0	0.809	0.816	1.008	0.990247	0.800443	0.934433	114.3	92.5	93.2	6.89	8.18	4.63	5903.9	3360	2512.1	4780.9	4771.8	3040.5	5143.9	2785	2124.3	3519.4
FALSE	High	Master Protein	Q7KZF4	Staphylococcal nuclease domain-containing protein 1 OS=Homo sapiens GN=SND1 PE=1 SV=1	0	34.049	12	8	13	8	910	101.9	7.17	47.81	8	RNA metabolism OR transcription;other metabolic processes;other biological processes	cytosol;nucleus;other cell component	nucleic acid binding activity;other molecular function	Pf00565, Pf00567	27044	ENSG00000197157	SND1	hsa:27044; Q13122; Q7KZF4; Q96AG0	VEGFA-VEGFR2 signaling	Signaling by BRAF and RAF1 fusions	2	0	0.676	0.835	1.235	0.425482	0.889263	0.713518	119.5	80.8	99.8	16.92	15.98	15.78	1812	712	713.1	1475.1	1470.2	762	1600.9	640.1	608.2	1093.2
FALSE	High	Master Protein	Q86YQ8	Copine-8 OS=Homo sapiens GN=CPNE8 PE=1 SV=2	0	34.013	19	8	12	8	564	63.1	5.96	39.04	8	other biological processes	plasma membrane;other membranes	other molecular function	Pf00168, Pf07002	144402	ENSG00000139117	CPNE8	hsa:144402; Q2TB41; Q86VY2; Q86YQ8		RHOD GTPase cycle; CDC42 GTPase cycle; RHOQ GTPase cycle; RHOJ GTPase cycle	4	0	1.019	0.98	0.962	0.863001	0.979013	0.699597	100.1	101.9	98	13.43	18.44	16.82	1911.1	1142.6	696	1334.8	1454.3	992	2052.4	1164.9	906.9	879.4
FALSE	High	Master Protein	Q08J23	tRNA (cytosine(34)-C(5))-methyltransferase OS=Homo sapiens GN=NSUN2 PE=1 SV=2	0	33.858	15	8	11	8	767	86.4	6.77	45.58	8	cell cycle OR cell proliferation;RNA metabolism OR transcription;other metabolic processes;developmental processes;signal transduction;other biological processes	non-structural extracellular;cytoskeleton;mitochondrion;nucleus;other cell component	nucleic acid binding activity;other molecular function	Pf01189	54888	ENSG00000037474	NSUN2	A8K529; B2RNR4; B3KP09; B4DQW2; G3V1R4; hsa:54888; Q08J23; Q9BVN4; Q9H858; Q9NXD9		tRNA modification in the nucleus and cytosol	1	0	0.775	0.881	1.137	0.94341	0.973501	0.975361	113	87.5	99.5	8.98	12.35	7.38	1458	734.6	779.7	1280.2	1237	729.6	1265.7	663.7	558.5	1001.6
FALSE	High	Master Protein	P57721	Poly(rC)-binding protein 3 OS=Homo sapiens GN=PCBP3 PE=2 SV=2	0	33.851	22	6	12	1	371	39.4	8.07	42.55	6	RNA metabolism OR transcription;other metabolic processes;other biological processes	other cell component	nucleic acid binding activity	Pf00013, Pf07650	54039	ENSG00000183570	PCBP3	A8MPS2; A8MQ26; B7WNN9; B7WPC1; P57721; Q8N9K6; Q96EP6			0	0	1.027	1.043	1.015	0.808218	0.946153	0.958674	97.7	100.4	101.9	18.29	24.32	22.75	30	23.9	18.9	21.3	25.7	23.8	31.3	20.8	9.6	22
FALSE	High	Master Protein	Q14527	Helicase-like transcription factor OS=Homo sapiens GN=HLTF PE=1 SV=2	0	33.574	12	8	13	8	1009	113.9	8.6	38.41	8	cell organization and biogenesis;protein metabolism;DNA metabolism;RNA metabolism OR transcription;other metabolic processes;stress response;other biological processes	plasma membrane;other membranes;nucleus;other cell component	nucleic acid binding activity;other molecular function	Pf00176, Pf00271, Pf08797, Pf13923	6596	ENSG00000071794	HLTF	D3DNH3; Q14527; Q14536; Q16051; Q7KYJ6; Q86YA5; Q92652; Q96KM9	Retinoblastoma gene in cancer	E3 ubiquitin ligases ubiquitinate target proteins	2	0	0.941	0.932	0.991	0.990254	0.999298	0.841335	104.4	98.2	97.3	18.05	6.88	6.04	1371.6	939.6	878.8	905.1	1087.3	914.4	1374.8	751.6	610.7	957
FALSE	High	Master Protein	Q13428	Treacle protein OS=Homo sapiens GN=TCOF1 PE=1 SV=3	0	33.482	8	11	17	11	1488	152	9.04	45.65	11	RNA metabolism OR transcription;other metabolic processes;developmental processes;other biological processes	cytosol;nucleus	other molecular function	Pf03546	6949	ENSG00000070814	TCOF1	A0JLU0; B4E111; hsa:6949; Q13428; Q6SC72; Q7Z5W9; Q96A52; Q99408; Q99860			0	0	0.975	1.046	1.074	0.965665	0.916853	0.995657	99.3	96.8	103.9	11.26	6.35	4.07	2584.5	1218.4	1074.4	2156.7	2025.6	1366.1	2523.5	1320.1	1117.5	1675.9
FALSE	High	Master Protein	P60891	Ribose-phosphate pyrophosphokinase 1 OS=Homo sapiens GN=PRPS1 PE=1 SV=2	0	33.407	32	8	18	2	318	34.8	6.98	61.64	8	other metabolic processes;developmental processes	cytosol;other cell component	kinase activity;other molecular function	Pf13793, Pf14572	5631	ENSG00000147224	PRPS1	B1ALA8; B2R6T7; B4DNL6; D3DUX6; hsa:5631; P09329; P60891		5-Phosphoribose 1-diphosphate biosynthesis	1	6	0.91	1.054	1.158	0.998536	0.916837	0.924999	101.2	92.1	106.7	4.99	8.92	6.79	3093.4	1595.7	1504.2	2427.6	2562.4	1882.7	2971.9	1575.3	1282.6	2187.9
FALSE	High	Master Protein	Q12874	Splicing factor 3A subunit 3 OS=Homo sapiens GN=SF3A3 PE=1 SV=1	0	33.349	21	9	13	9	501	58.8	5.38	43.25	9	cell organization and biogenesis;RNA metabolism OR transcription;other metabolic processes	nucleus	other molecular function	Pf11931, Pf12108, Pf13297, Pf16837	10946	ENSG00000183431	SF3A3	D3DPT5; hsa:10946; Q12874; Q15460; Q5VT87	Exercise-induced circadian regulation; mRNA processing	mRNA Splicing - Major Pathway	3	0	0.781	0.887	1.136	0.965665	0.973893	0.963112	112.4	87.8	99.7	5.91	9.08	9.31	2508.7	1688.9	1485.5	2215	2464.9	1491.1	2213.4	1407.7	1121.3	1739.8
FALSE	High	Master Protein	P07910	Heterogeneous nuclear ribonucleoproteins C1/C2 OS=Homo sapiens GN=HNRNPC PE=1 SV=4	0	33.293	24	7	15	7	306	33.7	5.08	47.5	7	RNA metabolism OR transcription;other metabolic processes;other biological processes	cytosol;cytoskeleton;nucleus;other cell component	nucleic acid binding activity;other molecular function	Pf00076	3183	ENSG00000092199	HNRNPC	D3DS19; D3DS22; hsa:3183; P07910; P22628; Q53EX2; Q59FD3; Q5FWE8; Q86SF8; Q86U45; Q96HK7; Q96HM4; Q96IY5; Q9BTS3	mRNA processing	SUMOylation of RNA binding proteins; mRNA Splicing - Major Pathway; Processing of Capped Intron-Containing Pre-mRNA; RHOBTB2 GTPase cycle; RHOBTB1 GTPase cycle	6	0	0.718	0.774	1.078	0.688744	0.573044	0.999621	120.4	86.4	93.2	4.79	10.2	8.02	3128.2	2018	1534.5	2500.1	2723.8	1643.1	2450.2	1299.6	1011.3	1753.4
FALSE	High	Master Protein	Q9P258	Protein RCC2 OS=Homo sapiens GN=RCC2 PE=1 SV=2	0	33.237	19	8	15	8	522	56	8.78	56.29	8	cell adhesion;cell cycle OR cell proliferation;cell organization and biogenesis;signal transduction;other biological processes	plasma membrane;other membranes;cytosol;cytoskeleton;nucleus;other cytoplasmic organelle;other cell component	enzyme regulator activity;cytoskeletal activity;other molecular function	Pf00415	55920	ENSG00000179051; ENSG00000281540	RCC2	hsa:55920; Q8IVL9; Q9BSN6; Q9NPV8; Q9P258		Resolution of Sister Chromatid Cohesion; RHO GTPases Activate Formins; Separation of Sister Chromatids; EML4 and NUDC in mitotic spindle formation; Amplification of signal from unattached kinetochores via a MAD2 inhibitory signal	6	0	0.745	0.874	1.173	0.836268	0.960415	0.897867	114.5	85.4	100.1	4.14	12.5	6.17	3619.2	1985.3	1891.2	2997.1	3094.4	1831.2	3171.9	1534.1	1213.5	2287.3
[truncated: 1,616 more rows]
[truncated: 24 more columns]

## Sheet: 2-SubcellulaRVis
	Compartment	p	FDR	Significant	n	Genes
[truncated: 14 more rows]

## Sheet: 3-GO Term Analysis
Molecular Function GO Term Analysis										Biological Processes GO Term Analysis
[truncated: 556 more rows]
