# Supplementary material for: Interactomics of SARS-CoV-2 Macrodomain 1 Reveals Putative Clients of ADP-Ribosyl Hydrolase Activity
Source: Viruses. 2026 May 22;18(6):587. doi: 10.3390/v18060587 (PMC13307864; doi:10.3390/v18060587)
Supplement: Supplementary file 1 [file viruses-18-00587-s001.zip › Dataset S2_v2.xlsx]

## Sheet: Table of Content
	Dataset S2: Data from HEK293T Mac1 Interactomics with Crosslinker
	1-Protein level proteomics output from Proteome Discoverer
	2-Localization analysis of Mac1 interactors from SubcellulaRVis
	3-GO Term analysis of Mac1 interactors, biological processes

## Sheet: 1-Proteomics
Checked	Protein FDR Confidence: Combined	Master	Accession	Description	Exp. q-value: Combined	Sum PEP Score	Coverage [%]	# Peptides	# PSMs	# Unique Peptides	# AAs	MW [kDa]	calc. pI	Score Sequest HT: Sequest HT	# Peptides (by Search Engine): Sequest HT	Biological Process	Cellular Component	Molecular Function	Pfam IDs	Entrez Gene ID	Ensembl Gene ID	Gene Symbol	Gene ID	WikiPathways	Reactome Pathways	# Protein Pathway Groups	# Razor Peptides	Abundance Ratio: (Mac1N40D) / (GFP)	Abundance Ratio: (WTMac1) / (GFP)	Abundance Ratio: (Mac1N40D) / (WTMac1)	Abundance Ratio Adj. P-Value: (Mac1N40D) / (GFP)	Abundance Ratio Adj. P-Value: (WTMac1) / (GFP)	Abundance Ratio Adj. P-Value: (Mac1N40D) / (WTMac1)	Abundances (Grouped): GFP	Abundances (Grouped): Mac1N40D	Abundances (Grouped): WTMac1	Abundances (Grouped) CV [%]: GFP	Abundances (Grouped) CV [%]: Mac1N40D	Abundances (Grouped) CV [%]: WTMac1	Abundance: F1: 126, Sample, GFP	Abundance: F1: 127N, Sample, GFP	Abundance: F1: 127C, Sample, GFP	Abundance: F1: 128N, Sample, GFP	Abundance: F1: 128C, Sample, GFP	Abundance: F1: 132N, Sample, Mac1N40D	Abundance: F1: 132C, Sample, Mac1N40D	Abundance: F1: 133N, Sample, Mac1N40D	Abundance: F1: 133C, Sample, Mac1N40D	Abundance: F1: 134N, Sample, Mac1N40D
FALSE	High	Master Protein	Q14204	Cytoplasmic dynein 1 heavy chain 1 OS=Homo sapiens GN=DYNC1H1 PE=1 SV=5	0	1172.49	41	162	496	162	4646	532.1	6.4	1289.56	162	cell cycle OR cell proliferation;cell organization and biogenesis;transport;other biological processes	non-structural extracellular;cytosol;cytoskeleton;other cytoplasmic organelle;other cell component	cytoskeletal activity;other molecular function	Pf03028, Pf08385, Pf08393, Pf12774, Pf12775, Pf12777, Pf12780, Pf12781, Pf17852, Pf18198, Pf18199, Pf22597	1778	ENSG00000197102	DYNC1H1	B0I1R0; hsa:1778; Q14204; Q6DKQ7; Q8WU28; Q92814; Q9Y4G5	Ciliary landscape; Intraflagellar transport proteins binding to dynein; Vasopressin-regulated water reabsorption; PAFAH1B1 copy number variation; Effects of MFN2 mutation	Neutrophil degranulation; COPI-mediated anterograde transport; MHC class II antigen presentation; Separation of Sister Chromatids; Resolution of Sister Chromatid Cohesion; HSP90 chaperone cycle for steroid hormone receptors (SHR) in the presence of ligand; Recruitment of NuMA to mitotic centrosomes; RHO GTPases Activate Formins; COPI-independent Golgi-to-ER retrograde traffic; HCMV Early Events; …	25	0	1.702	1.729	0.985	0.966871	0.925005	0.991773	67.7	115.2	117	14.55	4.77	11.18	12742.3	2987.4	1466.7	5189.9	2647.1	156504	88849.9	105005	99047.3	44554.3
FALSE	High	Master Protein	Q13085	Acetyl-CoA carboxylase 1 OS=Homo sapiens GN=ACACA PE=1 SV=2	0	1032.29	48	92	888	82	2346	265.4	6.37	2453.73	92	cell organization and biogenesis;other metabolic processes;other biological processes	cytosol;cytoskeleton;mitochondrion;nucleus	other molecular function	Pf00289, Pf00364, Pf01039, Pf02785, Pf02786, Pf08326, Pf21385	31	ENSG00000275176; ENSG00000278540	ACACA	B2RP68; B2ZZ90; hsa:31; Q13085; Q6KEV6; Q6XDA8; Q7Z2G8; Q7Z561; Q7Z563; Q7Z564; Q86WB2; Q86WB3	AMP-activated protein kinase signaling; Sterol regulatory element-binding proteins (SREBP) signaling; Leptin signaling; Corticotropin-releasing hormone signaling; Mesodermal commitment pathway; Fatty acid biosynthesis; VEGFA-VEGFR2 signaling; Focal adhesion: PI3K-Akt-mTOR-signaling; Leptin and adiponectin; Lipid metabolism pathway; Clear cell renal cell carcinoma pathways; Hereditary leiomyomatos…	ChREBP activates metabolic gene expression; Biotin transport and metabolism; Carnitine shuttle; Activation of gene expression by SREBF (SREBP); Fatty acyl-CoA biosynthesis; Defective HLCS causes multiple carboxylase deficiency	25	10	0.58	0.542	1.069	0.624543	0.49425	0.960661	141.4	82	76.7	31.22	25.94	33.68	64116.6	15444.1	10514.4	24681.5	17728	220261	153424	182673	165985	118915
FALSE	High	Master Protein	P21333	Filamin-A OS=Homo sapiens GN=FLNA PE=1 SV=4	0	922.416	48	89	444	80	2647	280.6	6.06	1266.3	89	cell cycle OR cell proliferation;cell organization and biogenesis;protein metabolism;RNA metabolism OR transcription;other metabolic processes;stress response;transport;developmental processes;signal transduction;other biological processes	non-structural extracellular;plasma membrane;other membranes;cytosol;cytoskeleton;ER/Golgi;nucleus;other cell component	signal transduction activity or receptor binding;cytoskeletal activity;other molecular function	Pf00307, Pf00630	2316	ENSG00000196924	FLNA	E9KL45; hsa:2316; P21333; Q5HY53; Q5HY55; Q8NF52	Androgen receptor signaling; Prolactin signaling; Focal adhesion; Hypothesized pathways in pathogenesis of cardiovascular disease; MAPK signaling; IL4 signaling; Ebola virus infection in host; Joubert syndrome; NPHP1 deletion syndrome	Platelet degranulation ; OAS antiviral response; RHO GTPases activate PAKs; GP1b-IX-V activation signalling; Cell-extracellular matrix interactions	14	9	1.933	1.964	0.984	0.904286	0.819032	0.991773	61.3	118.4	120.3	8.92	9.76	21.23	13095.4	2481	1225.2	5193.7	2725.6	166212	90216	111760	110229	42073.7
FALSE	High	Master Protein	P49327	Fatty acid synthase OS=Homo sapiens GN=FASN PE=1 SV=3	0	778.879	43	86	460	86	2511	273.3	6.44	1337.45	86	other metabolic processes;stress response;other biological processes	plasma membrane;other membranes;cytosol;ER/Golgi;other cell component	other molecular function	Pf00107, Pf00109, Pf00550, Pf00698, Pf00975, Pf02801, Pf08242, Pf08659, Pf16197, Pf21089, Pf21149	2194	ENSG00000169710	FASN	hsa:2194; P49327; Q13479; Q16702; Q4LE83; Q6P4U5; Q6SS02; Q969R1; Q96C68; Q96IT0	AMP-activated protein kinase signaling; Sterol regulatory element-binding proteins (SREBP) signaling; SREBF and miR33 in cholesterol and lipid homeostasis; Liver X receptor pathway; Nuclear receptors meta-pathway; Fatty acid biosynthesis; Angiopoietin-like protein 8 regulatory pathway; Lipid metabolism pathway; Clear cell renal cell carcinoma pathways; Metabolic reprogramming in colon cancer; Cho…	ChREBP activates metabolic gene expression; Activation of gene expression by SREBF (SREBP); Fatty acyl-CoA biosynthesis; NR1H2 & NR1H3 regulate gene expression linked to lipogenesis; Vitamin B5 (pantothenate) metabolism	18	0	1.557	1.59	0.979	0.990591	0.970455	0.991773	72.3	112.6	115	7.16	7.25	9.76	13963	3261.7	1381	5544.1	3228.5	156265	95452.4	106958	101372	39684.1
FALSE	High	Master Protein	Q9Y490	Talin-1 OS=Homo sapiens GN=TLN1 PE=1 SV=3	0	708.441	46	81	222	81	2541	269.6	6.07	645.75	81	cell adhesion;cell organization and biogenesis;signal transduction;other biological processes	non-structural extracellular;plasma membrane;other membranes;cytosol;cytoskeleton;other cell component	signal transduction activity or receptor binding;cytoskeletal activity;other molecular function	Pf00373, Pf01608, Pf02174, Pf08913, Pf09141, Pf16511, Pf21692, Pf21865, Pf21896	7094	ENSG00000137076	TLN1	A0A1S5UZ07; A6NMY0; hsa:7094; Q86YD0; Q9NZQ2; Q9UHH8; Q9UPX3; Q9Y490	Integrin-mediated cell adhesion; Primary focal segmental glomerulosclerosis (FSGS); Focal adhesion; TROP2 regulatory signaling	Platelet degranulation ; Signaling by BRAF and RAF1 fusions; High laminar flow shear stress activates signaling by PIEZO1 and PECAM1:CDH5:KDR in endothelial cells; XBP1(S) activates chaperone genes; SEMA3A-Plexin repulsion signaling by inhibiting Integrin adhesion; Smooth Muscle Contraction; Signaling by moderate kinase activity BRAF mutants; Paradoxical activation of RAF signaling by kinase inac…	19	0	1.652	1.549	1.066	0.983939	0.976824	0.960661	71.4	118	110.6	12.35	8.44	12.28	6154.8	1148	395.5	2453	1212.1	63152.3	37625.5	43786.1	40994.9	15666.3
FALSE	High	Master Protein	P35579	Myosin-9 OS=Homo sapiens GN=MYH9 PE=1 SV=4	0	699.807	48	87	270	73	1960	226.4	5.6	781.06	87	cell cycle OR cell proliferation;cell organization and biogenesis;protein metabolism;stress response;transport;developmental processes;signal transduction;other biological processes	plasma membrane;other membranes;cytosol;cytoskeleton;nucleus;other cell component	signal transduction activity or receptor binding;cytoskeletal activity;other molecular function	Pf00063, Pf01576, Pf02736	4627	ENSG00000100345	MYH9	A8K6E4; hsa:4627; O60805; P35579; Q60FE2; Q86T83	Primary focal segmental glomerulosclerosis (FSGS); VEGFA-VEGFR2 signaling; Nephrotic syndrome; HDAC6 interactions in the central nervous system	Signaling by ALK fusions and activated point mutants; Regulation of actin dynamics for phagocytic cup formation; FCGR3A-mediated phagocytosis; Sensory processing of sound by inner hair cells of the cochlea; Sensory processing of sound by outer hair cells of the cochlea; Translocation of SLC2A4 (GLUT4) to the plasma membrane; RHO GTPases activate CIT; EPHA-mediated growth cone collapse; Sema4D ind…	17	14	1.54	1.551	0.993	0.994285	0.976824	0.991773	73.3	112.9	113.8	19.2	8.13	11.08	7611	2253.8	1047.3	3348	2105.3	102258	56492.6	69538.9	67471.4	27182.2
FALSE	High	Master Protein	Q5T4S7	E3 ubiquitin-protein ligase UBR4 OS=Homo sapiens GN=UBR4 PE=1 SV=1	0	572.916	23	87	237	87	5183	573.5	6.04	573.79	87	cell organization and biogenesis;protein metabolism;other metabolic processes;stress response;other biological processes	plasma membrane;other membranes;cytosol;cytoskeleton;nucleus;other cytoplasmic organelle;other cell component	other molecular function	Pf02207, Pf13764, Pf19423, Pf24079	23352	ENSG00000127481	UBR4	A8MPT2; A8MQ33; A8MQB1; hsa:23352; O60646; O75050; Q4QRK5; Q5T4S7; Q5T4S8; Q5T4S9; Q5TBN8; Q5TBP2; Q6DKH8; Q6P4A4; Q7L8P7; Q8IXJ4; Q8TDN5; Q8WV67; Q9HA46; Q9P2N9; Q9UG82		Antigen processing: Ubiquitination & Proteasome degradation; Neutrophil degranulation	2	0	0.852	0.837	1.018	0.91803	0.95895	0.991773	111.6	95.1	93.4	13.86	7.39	15.25	8986.3	2349.9	1036	3600.8	2423.1	61637.7	35104.8	39893.9	38503	19933.6
FALSE	High	Master Protein	O75369	Filamin-B OS=Homo sapiens GN=FLNB PE=1 SV=2	0	571.473	39	69	224	60	2602	278	5.73	586.73	69	cell organization and biogenesis;stress response;signal transduction;other biological processes	plasma membrane;other membranes;cytosol;cytoskeleton;other cell component	cytoskeletal activity;other molecular function	Pf00307, Pf00630	2317	ENSG00000136068	FLNB	B2ZZ83; B2ZZ84; B2ZZ85; C9JKE6; C9JMC4; hsa:2317; O75369; Q13706; Q59EC2; Q60FE7; Q6MZJ1; Q8WXS9; Q8WXT0; Q8WXT1; Q8WXT2; Q8WXT3; Q9NRB5; Q9NT26; Q9UEV9	Focal adhesion; MAPK signaling; VEGFA-VEGFR2 signaling; Ebola virus infection in host; NPHP1 deletion syndrome	ISG15 antiviral mechanism	6	2	1.418	1.46	0.971	0.997612	0.991446	0.991773	77.4	109.7	113	12.19	7.94	16.24	5534.3	1229.1	603	2229.7	1414.8	56079.5	32170.6	38913.6	37886.3	15129.8
FALSE	High	Master Protein	P78527	DNA-dependent protein kinase catalytic subunit OS=Homo sapiens GN=PRKDC PE=1 SV=3	0	548.886	27	94	200	94	4128	468.8	7.12	492.9	94	cell cycle OR cell proliferation;cell organization and biogenesis;protein metabolism;DNA metabolism;RNA metabolism OR transcription;other metabolic processes;stress response;developmental processes;signal transduction;other biological processes	cytosol;nucleus;other cell component	nucleic acid binding activity;kinase activity;other molecular function	Pf00454, Pf02259, Pf02260, Pf08163, Pf19704, Pf20502	5591	ENSG00000253729	PRKDC	hsa:5591; P78527; P78528; Q13327; Q13337; Q14175; Q59H99; Q7Z611; Q96SE6; Q9UME3	miRNA regulation of DNA damage response; Cell cycle; Retinoblastoma gene in cancer; Fas ligand pathway and stress induction of heat shock proteins; Pathways affected in adenoid cystic carcinoma; Non-homologous end joining; Osteoblast differentiation and related diseases; DNA repair pathways, full network; DNA damage response	E3 ubiquitin ligases ubiquitinate target proteins; Cytosolic sensors of pathogen-associated DNA ; Nonhomologous End-Joining (NHEJ); IRF3-mediated induction of type I IFN	13	0	1.55	1.278	1.213	0.992925	0.995873	0.416847	78.4	121.5	100.1	9.62	4.94	20.52	7189.7	1474.7	466.6	2635.3	1318.7	72772.1	40746.9	48194.3	39576.9	20238.7
FALSE	High	Master Protein	Q6P2Q9	Pre-mRNA-processing-splicing factor 8 OS=Homo sapiens GN=PRPF8 PE=1 SV=2	0	529.473	36	70	234	70	2335	273.4	8.84	617.64	70	cell organization and biogenesis;RNA metabolism OR transcription;other metabolic processes;other biological processes	nucleus	nucleic acid binding activity;other molecular function	Pf01398, Pf08082, Pf08083, Pf08084, Pf10596, Pf10597, Pf10598, Pf12134	10594	ENSG00000174231; ENSG00000274442	PRPF8	hsa:10594; O14547; O75965; Q6P2Q9	mRNA processing	mRNA Splicing - Major Pathway; mRNA Splicing - Minor Pathway	3	0	1.036	1.065	0.973	0.994285	0.995873	0.991773	96.8	100.2	103	14.5	5.63	12.45	9904.4	2335.7	1012.8	3817.5	2868.5	74460.1	44662.6	48648.5	45339.9	23912.7
FALSE	High	Master Protein	Q00610	Clathrin heavy chain 1 OS=Homo sapiens GN=CLTC PE=1 SV=5	0	514.863	39	50	246	50	1675	191.5	5.69	731.62	50	cell cycle OR cell proliferation;cell organization and biogenesis;other metabolic processes;transport;other biological processes	plasma membrane;other membranes;cytosol;cytoskeleton;ER/Golgi;other cytoplasmic organelle;other cell component	signal transduction activity or receptor binding;nucleic acid binding activity;other molecular function	Pf00637, Pf01394, Pf09268, Pf13838	1213	ENSG00000141367	CLTC	D3DU00; hsa:1213; Q00610; Q6N0A0; Q86TF2	Synaptic vesicle pathway; VEGFA-VEGFR2 signaling; Dengue-2 interactions with complement and coagulation cascades; Ebola virus infection in host; Fragile X syndrome; 7q11.23 copy number variation syndrome; Complement and coagulation cascades	ALK mutants bind TKIs; Signaling by ALK fusions and activated point mutants; Recycling pathway of L1; MHC class II antigen presentation; RHOV GTPase cycle; Lysosome Vesicle Biogenesis; RHOU GTPase cycle; Cargo recognition for clathrin-mediated endocytosis; WNT5A-dependent internalization of FZD4; EPH-ephrin mediated repulsion of cells; LDL clearance; Retrograde neurotrophin signalling; WNT5A-depe…	25	0	1.626	1.609	1.011	0.985979	0.963397	0.991773	70.8	115.2	114	15.16	4.17	11.31	5909.2	1798.2	580.2	2323.8	1346.6	69071.6	40250.6	48536.2	42593.4	19846.7
FALSE	High	Master Protein	P08107	Heat shock 70 kDa protein 1A/1B OS=Homo sapiens GN=HSPA1A PE=1 SV=5	0	502.462	75	39	630	15	641	70	5.66	1839.21	39	cell organization and biogenesis;protein metabolism;RNA metabolism OR transcription;other metabolic processes;stress response;transport;signal transduction;other biological processes	non-structural extracellular;cytosol;cytoskeleton;mitochondrion;ER/Golgi;nucleus;other cell component	signal transduction activity or receptor binding;other molecular function	Pf00012	3303; 3304	ENSG00000204389; ENSG00000215328; ENSG00000234475; ENSG00000235941; ENSG00000237724	HSPA1A	B4E3B6; hsa:3303; hsa:3304; P08107; P0DMV8; P19790; Q5JQI4; Q5SP17; Q9UQL9; Q9UQM0	Apoptosis modulation and signaling; Parkin-ubiquitin proteasomal system pathway; Nuclear receptors meta-pathway; NRF2 pathway; MAPK signaling; Apoptosis modulation by HSP70; VEGFA-VEGFR2 signaling; Measles virus infection	PKR-mediated signaling; Regulation of HSF1-mediated heat shock response; Neutrophil degranulation; HSP90 chaperone cycle for steroid hormone receptors (SHR) in the presence of ligand; AUF1 (hnRNP D0) binds and destabilizes mRNA; Mitochondrial unfolded protein response (UPRmt); Attenuation phase; Viral RNP Complexes in the Host Cell Nucleus	17	27	1.372	1.206	1.137	0.997612	0.997607	0.7474	83.8	115	101.1	14.76	8.91	15.18	17803.3	4438.4	2131.6	7784.7	5007.4	189488	108846	135079	118363	46664.7
FALSE	High	Master Protein	P11498	Pyruvate carboxylase, mitochondrial OS=Homo sapiens GN=PC PE=1 SV=2	0	494.614	54	50	420	50	1178	129.6	6.84	1132.5	50	other metabolic processes;other biological processes	cytosol;mitochondrion;other cell component	other molecular function	Pf00289, Pf00364, Pf00682, Pf02436, Pf02785, Pf02786	5091	ENSG00000173599	PC	B4DN00; hsa:5091; P11498; Q16705	Alanine and aspartate metabolism; TCA cycle and deficiency of pyruvate dehydrogenase complex (PDHc); Fatty acid biosynthesis; Amino acid metabolism; Glycolysis and gluconeogenesis; Metabolic epileptic disorders	Gluconeogenesis; Biotin transport and metabolism; Pyruvate metabolism; Defective HLCS causes multiple carboxylase deficiency	10	0	0.539	0.507	1.064	0.542659	0.406897	0.960661	146.7	79	74.3	37.98	21.71	17.67	21659.2	5946.5	4403.1	9617.8	7324.6	82872.7	58059.3	65368.2	61926	40956.6
FALSE	High	Master Protein	O75643	U5 small nuclear ribonucleoprotein 200 kDa helicase OS=Homo sapiens GN=SNRNP200 PE=1 SV=2	0	489.047	35	57	213	57	2136	244.4	6.06	579.52	57	cell organization and biogenesis;RNA metabolism OR transcription;other metabolic processes	nucleus	other molecular function	Pf00270, Pf00271, Pf02889, Pf18149, Pf21188, Pf23445	23020	ENSG00000144028	SNRNP200	hsa:23020; O75643; O94884; Q6NZY0; Q6PX59; Q8NBE6; Q96IF2; Q9H7S0	2q11.2 copy number variation syndrome	mRNA Splicing - Major Pathway; mRNA Splicing - Minor Pathway	3	0	0.826	0.844	0.979	0.904286	0.963397	0.991773	112.4	92.8	94.8	17.68	4.24	8.05	7387.8	2105.4	910.1	3028.7	2255.4	53423.3	31906.4	35480.6	32621.2	16672.8
FALSE	High	Master Protein	P27708	CAD protein OS=Homo sapiens GN=CAD PE=1 SV=3	0	485.174	43	62	258	59	2225	242.8	6.46	548.77	62	protein metabolism;other metabolic processes;stress response;transport;developmental processes;other biological processes	cytosol;nucleus;other cell component	kinase activity;other molecular function	Pf00117, Pf00185, Pf00988, Pf01979, Pf02142, Pf02729, Pf02786, Pf02787	790	ENSG00000084774	CAD	D6W552; hsa:790; P27708; Q6P0Q0; Q96CK3	Endothelin pathways; Amino acid metabolism; Pyrimidine metabolism	Pyrimidine biosynthesis	4	3	1.511	1.302	1.161	0.996465	0.995873	0.649696	78.7	118.9	102.4	13.52	5.38	7.68	5110.1	1468.9	588.3	2251.6	1399.3	67996	37560.8	44215.4	41137	17803.9
FALSE	High	Master Protein	P07814	Bifunctional glutamate/proline--tRNA ligase OS=Homo sapiens GN=EPRS PE=1 SV=5	0	419.548	40	51	193	49	1512	170.5	7.33	518.65	51	protein metabolism;RNA metabolism OR transcription;other metabolic processes;stress response;other biological processes	plasma membrane;other membranes;cytosol;other cell component	nucleic acid binding activity;other molecular function	Pf00458, Pf00587, Pf00749, Pf03129, Pf03950, Pf09180, Pf20974, Pf21972	2058	ENSG00000136628	EPRS1	A0AVA9; B9EGH3; hsa:2058; P07814; Q05BP6; Q05DF8; Q5DSM1; Q5H9S5; Q6PD57; Q86X73	Parkinson's disease pathway; VEGFA-VEGFR2 signaling; Amino acid metabolism	tRNA modification in the nucleus and cytosol; Transcriptional and post-translational regulation of MITF-M expression and activity; Selenoamino acid metabolism; Cytosolic tRNA aminoacylation	7	2	2.082	2.072	1.005	0.860733	0.74791	0.995527	58.2	121.2	120.6	9.62	6.41	9.6	5650.1	981.3	401.1	2149.5	1045.5	68681	37557.1	45969.1	43759.9	19228.9
FALSE	High	Master Protein	Q99459	Cell division cycle 5-like protein OS=Homo sapiens GN=CDC5L PE=1 SV=2	0	413.931	56	35	230	35	802	92.2	8.18	697.41	35	DNA metabolism;RNA metabolism OR transcription;other metabolic processes;stress response;signal transduction;other biological processes	nucleus;other cell component	nucleic acid binding activity;other molecular function	Pf11831, Pf13921	988	ENSG00000096401	CDC5L	hsa:988; Q76N46; Q99459; Q99974		mRNA Splicing - Major Pathway	1	0	0.481	0.644	0.748	0.395049	0.71107	0.0762902	141.1	68	90.9	33.13	24.47	20.44	21194.6	4899.1	3533.1	7932	6318.9	70952	43205.7	48115.7	47742.3	33777
FALSE	High	Master Protein	P17987	T-complex protein 1 subunit alpha OS=Homo sapiens GN=TCP1 PE=1 SV=1	0	412.447	73	31	267	31	556	60.3	6.11	735.86	31	cell organization and biogenesis;protein metabolism;other metabolic processes;other biological processes	cytosol;cytoskeleton;ER/Golgi;other cell component	other molecular function	Pf00118	6950	ENSG00000120438	TCP1	E1P5B2; hsa:6950; P17987; Q15556; Q5TCM3	16p11.2 proximal deletion syndrome	Formation of tubulin folding intermediates by CCT/TriC; BBSome-mediated cargo-targeting to cilium; Gene and protein expression by JAK-STAT signaling after Interleukin-12 stimulation; Association of TriC/CCT with target proteins during biosynthesis; Cooperation of PDCL (PhLP1) and TRiC/CCT in G-protein beta folding; Prefoldin mediated transfer of substrate to CCT/TriC; Folding of actin by CCT/TriC	8	0	1.585	1.375	1.153	0.990591	0.991446	0.687933	75.8	120.1	104.2	11.63	10.4	23.3	5980.8	1447.4	673.3	2590.4	1468.3	72832.1	41293.3	50846	50377.7	18664.4
FALSE	High	Master Protein	P08238	Heat shock protein HSP 90-beta OS=Homo sapiens GN=HSP90AB1 PE=1 SV=4	0	410.758	58	39	615	14	724	83.2	5.03	1508.42	39	cell organization and biogenesis;protein metabolism;DNA metabolism;other metabolic processes;stress response;other biological processes	non-structural extracellular;plasma membrane;other membranes;cytosol;nucleus;other cell component	enzyme regulator activity;cytoskeletal activity;nucleic acid binding activity;other molecular function	Pf00183, Pf13589	3326	ENSG00000096384	HSP90AB1	B2R5P0; hsa:3326; P08238; Q5T9W7; Q9NQW0; Q9NTK6	Nuclear receptors meta-pathway; NRF2 pathway; Focal adhesion: PI3K-Akt-mTOR-signaling; PI3K-Akt signaling	Potential therapeutics for SARS; Regulation of actin dynamics for phagocytic cup formation; HSP90 chaperone cycle for steroid hormone receptors (SHR) in the presence of ligand; The role of GTSE1 in G2/M progression after G2 checkpoint; SARS-CoV-2 activates/modulates innate and adaptive immune responses; Aryl hydrocarbon receptor signalling; Neutrophil degranulation; Estrogen-dependent gene expres…	25	7	1.354	1.238	1.094	0.997612	0.995873	0.912432	83.5	113.1	103.4	7.25	4.11	3.88	5621.4	1027.4	434.4	2174	1135.3	48202.8	29826.5	33309.6	30374.8	13095.5
FALSE	High	Master Protein	Q14152	Eukaryotic translation initiation factor 3 subunit A OS=Homo sapiens GN=EIF3A PE=1 SV=1	0	406.192	49	68	237	68	1382	166.5	6.79	558.81	68	cell organization and biogenesis;protein metabolism;other metabolic processes;other biological processes	cytosol;translational apparatus;nucleus;other cell component	nucleic acid binding activity;other molecular function	Pf01399, Pf22591	8661	ENSG00000107581	EIF3A	B1AMV5; B4DYS1; F5H335; hsa:8661; O00653; Q14152; Q15778	Translation factors; nsp1 from SARS-CoV-2 inhibits translation initiation in the host cell; NF1 copy number variation syndrome	L13a-mediated translational silencing of Ceruloplasmin expression; Translation initiation complex formation; Formation of a pool of free 40S subunits; Formation of the ternary complex, and subsequently, the 43S complex; Ribosomal scanning and start codon recognition; GTP hydrolysis and joining of the 60S ribosomal subunit	9	0	1.404	1.362	1.031	0.997612	0.993875	0.991419	79.7	111.8	108.5	16.22	9.24	15.28	6092.9	1655.5	441.2	2730.2	1551	69984.4	37741.4	45056.6	44165.5	16886.6
FALSE	High	Master Protein	Q9HCC0	Methylcrotonoyl-CoA carboxylase beta chain, mitochondrial OS=Homo sapiens GN=MCCC2 PE=1 SV=1	0	397.403	73	31	316	31	563	61.3	7.68	811.42	31	other metabolic processes	cytosol;mitochondrion;other cell component	other molecular function	Pf01039	64087	ENSG00000131844	MCCC2	A6NIY9; hsa:64087; Q96C27; Q9HCC0; Q9Y4L7		Biotin transport and metabolism; Branched-chain amino acid catabolism; Defective HLCS causes multiple carboxylase deficiency; 3-Methylcrotonyl-CoA carboxylase deficiency	4	0	0.565	0.551	1.026	0.598612	0.508844	0.991773	141.7	80.1	78.1	34.9	27.06	22.25	15835.5	4117.5	2879.8	6321.3	5343.4	54358.9	39087.2	47521.7	43116.1	30732
FALSE	High	Master Protein	P11142	Heat shock cognate 71 kDa protein OS=Homo sapiens GN=HSPA8 PE=1 SV=1	0	395.417	71	37	439	23	646	70.9	5.52	1013.4	37	cell organization and biogenesis;protein metabolism;RNA metabolism OR transcription;other metabolic processes;stress response;transport;signal transduction;other biological processes	non-structural extracellular;plasma membrane;other membranes;cytosol;nucleus;other cytoplasmic organelle;other cell component	signal transduction activity or receptor binding;other molecular function	Pf00012	3312	ENSG00000109971	HSPA8	hsa:3312; P11142; Q9H3R6	Parkin-ubiquitin proteasomal system pathway; MAPK signaling; Exercise-induced circadian regulation; Measles virus infection; Opioid receptor pathways; Extrafollicular and follicular B cell activation by SARS-CoV-2; 1p36 copy number variation syndrome; HDAC6 interactions in the central nervous system	Neutrophil degranulation; AUF1 (hnRNP D0) binds and destabilizes mRNA; mRNA Splicing - Major Pathway; Golgi Associated Vesicle Biogenesis; Late endosomal microautophagy; HSP90 chaperone cycle for steroid hormone receptors (SHR) in the presence of ligand; PKR-mediated signaling; Regulation of HSF1-mediated heat shock response; Lysosome Vesicle Biogenesis; Clathrin-mediated endocytosis; CHL1 intera…	27	7	1.369	1.08	1.268	0.997612	0.995873	0.222846	87	119.1	93.9	12.84	5.49	9.49	11025.3	2599.6	1253.3	4535.7	2842.3	112398	65507.9	77479.3	66313.3	29080.8
FALSE	High	Master Protein	P07900	Heat shock protein HSP 90-alpha OS=Homo sapiens GN=HSP90AA1 PE=1 SV=5	0	382.539	57	40	612	22	732	84.6	5.02	1498.48	40	cell organization and biogenesis;protein metabolism;DNA metabolism;other metabolic processes;stress response;transport;developmental processes;other biological processes	non-structural extracellular;extracellular matrix;plasma membrane;other membranes;cytosol;cytoskeleton;mitochondrion;nucleus;other cytoplasmic organelle;other cell component	signal transduction activity or receptor binding;enzyme regulator activity;cytoskeletal activity;nucleic acid binding activity;other molecular function	Pf00183, Pf13589	3320	ENSG00000080824	HSP90AA1	A8K500; B3KPJ9; hsa:3320; P07900; Q2PP14; Q5CAQ6; Q5CAQ7; Q9BVQ5	Nucleotide-binding oligomerization domain (NOD) pathway; TNF-alpha signaling; Corticotropin-releasing hormone signaling; Aryl hydrocarbon receptor pathway; Ebstein-Barr virus LMP1 signaling; Aryl hydrocarbon receptor pathway; Constitutive androstane receptor pathway; Pregnane X receptor pathway; Glucocorticoid receptor pathway; Nuclear receptors meta-pathway; NRF2 pathway; Photodynamic therapy-in…	SARS-CoV-2 activates/modulates innate and adaptive immune responses; Regulation of actin dynamics for phagocytic cup formation; Potential therapeutics for SARS; HSP90 chaperone cycle for steroid hormone receptors (SHR) in the presence of ligand; Recruitment of NuMA to mitotic centrosomes; The role of GTSE1 in G2/M progression after G2 checkpoint; Aggrephagy; Regulation of PLK1 Activity at G2/M Tr…	71	19	2.005	1.724	1.163	0.888471	0.927897	0.635458	63.4	127.2	109.4	16.6	5.47	7.41	17133	2787	1021.4	5952.8	2394	171974	102137	116128	105123	44047.4
FALSE	High	Master Protein	P53621	Coatomer subunit alpha OS=Homo sapiens GN=COPA PE=1 SV=2	0	381.354	53	48	153	48	1224	138.3	7.66	425.97	48	transport;signal transduction	non-structural extracellular;other membranes;cytosol;ER/Golgi;other cell component	signal transduction activity or receptor binding;other molecular function	Pf00400, Pf04053, Pf06957, Pf23953	1314	ENSG00000122218	COPA	hsa:1314; P53621; Q5T201; Q8IXZ9		COPI-dependent Golgi-to-ER retrograde traffic; COPI-mediated anterograde transport	2	0	1.409	1.377	1.023	0.997612	0.991446	0.991773	79.2	111.6	109.1	11.99	8.25	14.62	4004.6	1042.8	456.7	1814.8	985.6	45221.7	25704.2	31409.8	30388.3	12047.4
FALSE	High	Master Protein	P34932	Heat shock 70 kDa protein 4 OS=Homo sapiens GN=HSPA4 PE=1 SV=4	0	380.263	61	41	141	38	840	94.3	5.19	423.05	41	cell organization and biogenesis;protein metabolism;other metabolic processes;stress response;transport	non-structural extracellular;cytosol;mitochondrion;nucleus	other molecular function	Pf00012	3308	ENSG00000170606	HSPA4	hsa:3308; O95756; P34932; Q2TAL4; Q9BUK9	Parkin-ubiquitin proteasomal system pathway; HDAC6 interactions in the central nervous system	Regulation of HSF1-mediated heat shock response	3	3	1.748	1.583	1.105	0.963456	0.974988	0.880837	69.3	121.1	109.6	15.72	12.49	6.32	7860	1229.3	494	2698.9	1111.7	74657.8	41685.2	48013.8	40819	15284.9
FALSE	High	Master Protein	P38646	Stress-70 protein, mitochondrial OS=Homo sapiens GN=HSPA9 PE=1 SV=2	0	374.84	63	43	192	42	679	73.6	6.16	542.51	43	cell organization and biogenesis;protein metabolism;other metabolic processes;transport;other biological processes	other membranes;mitochondrion;nucleus;other cell component	other molecular function	Pf00012	3313	ENSG00000113013	HSPA9	B2RCM1; hsa:3313; P30036; P31932; P38646; Q1HB43; Q53H23; Q6GU03; Q9BWB7; Q9UC56	Parkin-ubiquitin proteasomal system pathway; Iron-sulfur cluster biogenesis; Disorders of mitochondrial homeostatis, dynamics, protein import, and quality control	Mitochondrial protein degradation; Mitochondrial protein import; Complex III assembly; Mitochondrial unfolded protein response (UPRmt); Regulation of HSF1-mediated heat shock response; Complex I biogenesis; Gene and protein expression by JAK-STAT signaling after Interleukin-12 stimulation; Cristae formation	11	1	0.904	0.885	1.021	0.959431	0.976824	0.991773	107.5	97.2	95.2	10.69	9.16	8.59	13490.1	2288.8	1211.1	4885.9	2824.8	78315.5	46846.3	55626.3	47153	27236.9
FALSE	High	Master Protein	P35580	Myosin-10 OS=Homo sapiens GN=MYH10 PE=1 SV=3	0	373.323	31	56	132	42	1976	228.9	5.54	359.74	56	cell adhesion;cell cycle OR cell proliferation;cell organization and biogenesis;other biological processes	plasma membrane;other membranes;cytosol;cytoskeleton;other cell component	cytoskeletal activity;nucleic acid binding activity;other molecular function	Pf00063, Pf00612, Pf01576, Pf02736	4628	ENSG00000133026	MYH10	B2RWP9; D3DTS1; F8VTL3; hsa:4628; P35580; Q12989; Q149N3; Q149N4; Q16087; Q4LE45; Q6PK16; Q9BWG0	Regulation of actin cytoskeleton	Sema4D induced cell migration and growth-cone collapse; EPHA-mediated growth cone collapse; RHO GTPases activate PAKs; RHO GTPases activate CIT; RHO GTPases activate PKNs; RHO GTPases Activate ROCKs	7	6	1.711	1.857	0.921	0.966282	0.861699	0.936864	65.7	112.3	122	13.68	6.7	7.24	3100.6	646.4	337.5	1105.5	702.3	35159.7	18461.4	22554.2	21011.5	9169.7
FALSE	High	Master Protein	P78371	T-complex protein 1 subunit beta OS=Homo sapiens GN=CCT2 PE=1 SV=4	0	372.662	69	27	277	27	535	57.5	6.46	816.1	27	cell organization and biogenesis;protein metabolism;other metabolic processes;other biological processes	non-structural extracellular;cytosol;cytoskeleton;other cytoplasmic organelle;other cell component	other molecular function	Pf00118	10576	ENSG00000166226	CCT2	A8K402; B5BTY7; B7Z243; B7Z7K4; B7ZAT2; hsa:10576; P78371; Q14D36; Q6IAT3	16p11.2 proximal deletion syndrome	Neutrophil degranulation; Formation of tubulin folding intermediates by CCT/TriC; Association of TriC/CCT with target proteins during biosynthesis; Cooperation of PDCL (PhLP1) and TRiC/CCT in G-protein beta folding; Prefoldin mediated transfer of substrate to CCT/TriC; RHOBTB2 GTPase cycle; Folding of actin by CCT/TriC; BBSome-mediated cargo-targeting to cilium; RHOBTB1 GTPase cycle	10	0	1.562	1.285	1.215	0.990591	0.995873	0.411709	78	121.8	100.2	20.57	8.88	16.38	7455.6	1772.8	993.9	3087.3	1681.6	85225.7	49034.6	59956.2	55934.1	21520
FALSE	High	Master Protein	P33176	Kinesin-1 heavy chain OS=Homo sapiens GN=KIF5B PE=1 SV=1	0	365.7	57	45	117	35	963	109.6	6.51	335.21	45	cell organization and biogenesis;stress response;transport;developmental processes;other biological processes	other membranes;cytosol;cytoskeleton;mitochondrion;other cytoplasmic organelle;other cell component	cytoskeletal activity;other molecular function	Pf00225	3799	ENSG00000170759	KIF5B	A0AVB2; hsa:3799; P33176; Q5VZ85	Alzheimer's disease and miRNA effects; Envelope proteins and their potential roles in EDMD physiopathology; Insulin signaling; CCL18 signaling; Alzheimer's disease	COPI-dependent Golgi-to-ER retrograde traffic; MHC class II antigen presentation; Kinesins; Signaling by ALK fusions and activated point mutants; Insulin processing; RHO GTPases activate KTN1	11	10	1.402	1.348	1.04	0.997612	0.993875	0.982351	80	112.2	107.8	27.33	9.08	16.59	4003.5	1551.5	349.7	1652.4	1165.9	41094.5	22207.4	27481.6	26220.4	10192.8
FALSE	High	Master Protein	Q99832	T-complex protein 1 subunit eta OS=Homo sapiens GN=CCT7 PE=1 SV=2	0	349.33	63	28	250	28	543	59.3	7.65	684.68	28	protein metabolism;other metabolic processes;other biological processes	cytosol;cytoskeleton;other cell component	other molecular function	Pf00118	10574	ENSG00000135624	CCT7	A8K7E6; A8MWI8; B7WNW9; B7Z4T9; B7Z4Z7; hsa:10574; O14871; Q6FI26; Q99832	VEGFA-VEGFR2 signaling; 16p11.2 proximal deletion syndrome	RHOBTB1 GTPase cycle; Formation of tubulin folding intermediates by CCT/TriC; Association of TriC/CCT with target proteins during biosynthesis; Cooperation of PDCL (PhLP1) and TRiC/CCT in G-protein beta folding; Prefoldin mediated transfer of substrate to CCT/TriC; RHOBTB2 GTPase cycle; Folding of actin by CCT/TriC	9	0	1.58	1.283	1.231	0.990591	0.995873	0.359621	77.7	122.7	99.6	11.52	10.83	21.78	6058.1	1615.4	635.6	2739.8	1680.2	78537.7	43404.7	54352.4	51314.1	18787.5
FALSE	High	Master Protein	P13639	Elongation factor 2 OS=Homo sapiens GN=EEF2 PE=1 SV=4	0	347.001	61	42	208	40	858	95.3	6.83	502.97	42	protein metabolism;other metabolic processes;other biological processes	non-structural extracellular;plasma membrane;other membranes;cytosol;translational apparatus;other cell component	translation activity;other molecular function	Pf00009, Pf00679, Pf03144, Pf03764, Pf14492	1938	ENSG00000167658	EEF2	A0A384N6H1; B2RMP5; D6W618; hsa:1938; P13639; Q58J86	Translation factors; AMP-activated protein kinase signaling; Brain-derived neurotrophic factor (BDNF) signaling; IL18 signaling; AMPK regulation of mammary milk protein synthesis	Neutrophil degranulation; Protein methylation; Uptake and function of diphtheria toxin; Peptide chain elongation; Synthesis of diphthamide-EEF2	10	2	0.961	0.929	1.034	0.978855	0.989998	0.986016	103.8	99.7	96.5	23.21	11.4	7.97	11842.1	1653.7	529	3959.6	1876.6	60546.3	40158.4	37377.9	34224.5	13642.5
FALSE	High	Master Protein	Q15029	116 kDa U5 small nuclear ribonucleoprotein component OS=Homo sapiens GN=EFTUD2 PE=1 SV=1	0	346.434	57	39	150	38	972	109.4	5	401.54	39	RNA metabolism OR transcription;other metabolic processes;other biological processes	cytosol;nucleus;other cell component	nucleic acid binding activity;other molecular function	Pf00009, Pf00679, Pf03144, Pf03764, Pf14492, Pf16004	9343	ENSG00000108883	EFTUD2	B4DK30; B4DMC0; D3DX58; hsa:9343; K7EJ81; Q15029; Q9BUR0	mRNA processing; Ciliary landscape	mRNA Splicing - Major Pathway; mRNA Splicing - Minor Pathway	4	0	0.824	0.819	1.006	0.904286	0.948151	0.995525	113.5	93.5	92.9	16.5	6.21	14.16	5887.8	1660.9	702.1	2344.7	1711.9	42019.5	25946.1	28277.5	25177.9	13846.3
FALSE	High	Master Protein	Q13813	Spectrin alpha chain, non-erythrocytic 1 OS=Homo sapiens GN=SPTAN1 PE=1 SV=3	0	342.658	29	53	101	53	2472	284.4	5.35	279.53	53	cell organization and biogenesis	non-structural extracellular;plasma membrane;other membranes;cytosol;cytoskeleton;other cell component	cytoskeletal activity;other molecular function	Pf00018, Pf00435, Pf08726, Pf13499	6709	ENSG00000197694	SPTAN1	hsa:6709; Q13186; Q13813; Q15324; Q16606; Q59EF1; Q5VXV5; Q5VXV6; Q7Z6M5; Q9P0V0	Fas ligand pathway and stress induction of heat shock proteins	Neutrophil degranulation; RHOV GTPase cycle; RAF/MAP kinase cascade; Sensory processing of sound by inner hair cells of the cochlea; Sensory processing of sound by outer hair cells of the cochlea; COPI-mediated anterograde transport; RHOU GTPase cycle; Nephrin family interactions; NCAM signaling for neurite out-growth; Interaction between L1 and Ankyrins; Caspase-mediated cleavage of cytoskeletal…	12	0	1.378	1.814	0.76	0.997612	0.892293	0.107375	71.6	98.6	129.8	13.4	6.98	14.55	2944	623.6	320.8	1078.6	709.2	28898.6	15775.3	16844	15916.3	8479.3
FALSE	High	Master Protein	Q96RQ3	Methylcrotonoyl-CoA carboxylase subunit alpha, mitochondrial OS=Homo sapiens GN=MCCC1 PE=1 SV=3	0	333.681	54	28	191	28	725	80.4	7.78	582.59	28	other metabolic processes	cytosol;mitochondrion;other cell component	other molecular function	Pf00289, Pf00364, Pf02785, Pf02786	56922	ENSG00000078070	MCCC1	hsa:56922; Q59ES4; Q96RQ3; Q9H959; Q9NS97	Amino acid metabolism	Biotin transport and metabolism; Branched-chain amino acid catabolism; Defective HLCS causes multiple carboxylase deficiency; 3-Methylcrotonyl-CoA carboxylase deficiency	5	0	0.621	0.594	1.045	0.694871	0.604872	0.977936	135.4	84.1	80.5	27.6	26.97	18.76	13023.4	3184.3	2000.3	5249.5	4216.1	46544.5	33598.5	40336.2	36931.9	26264.6
FALSE	High	Master Protein	P13645	Keratin, type I cytoskeletal 10 OS=Homo sapiens GN=KRT10 PE=1 SV=6	0	332.674	61	31	150	27	584	58.8	5.21	489.92	31	cell organization and biogenesis;protein metabolism;other metabolic processes;other biological processes	plasma membrane;cytosol;cytoskeleton;other cell component	bone, tooth or skin structural activity;other molecular function	Pf00038	3858	ENSG00000186395	KRT10	hsa:3858; P13645; Q14664; Q8N175		Formation of the cornified envelope; Differentiation of Keratinocytes in Interfollicular Epidermis in Mammalian Skin	3	4	0.385	0.335	1.147	0.204736	0.079664	0.712602	174.4	67.1	58.5	127.49	81.9	32.25	8137.1	28757.9	4200	2706.2	2781.3	24835.8	20170.8	26569.8	20314.4	36404.5
FALSE	High	Master Protein	P50991	T-complex protein 1 subunit delta OS=Homo sapiens GN=CCT4 PE=1 SV=4	0	320.113	66	32	222	31	539	57.9	7.83	602.72	32	protein metabolism;other metabolic processes;other biological processes	cytosol;cytoskeleton;nucleus;other cell component	other molecular function	Pf00118	10575	ENSG00000115484	CCT4	B2R6I3; B7Z8B1; F5H5W3; hsa:10575; O14870; P50991; Q53QP9; Q96C51	16p11.2 proximal deletion syndrome	Formation of tubulin folding intermediates by CCT/TriC; BBSome-mediated cargo-targeting to cilium; Association of TriC/CCT with target proteins during biosynthesis; Cooperation of PDCL (PhLP1) and TRiC/CCT in G-protein beta folding; Prefoldin mediated transfer of substrate to CCT/TriC; Folding of actin by CCT/TriC	7	1	1.541	1.221	1.262	0.994285	0.996422	0.243421	79.8	122.9	97.4	9.74	8.15	12.86	6323.5	1694.9	637.4	2828.9	1575.4	77130.3	45133.3	54326.6	48698	19216.3
FALSE	High	Master Protein	P48643	T-complex protein 1 subunit epsilon OS=Homo sapiens GN=CCT5 PE=1 SV=1	0	319.712	70	30	231	29	541	59.6	5.66	634.47	30	protein metabolism;other metabolic processes;other biological processes	cytosol;cytoskeleton;other cell component	cytoskeletal activity;nucleic acid binding activity;other molecular function	Pf00118	22948	ENSG00000150753	CCT5	A8JZY8; A8K2X8; B4DYD8; hsa:22948; P48643	16p11.2 proximal deletion syndrome	Formation of tubulin folding intermediates by CCT/TriC; BBSome-mediated cargo-targeting to cilium; Association of TriC/CCT with target proteins during biosynthesis; Cooperation of PDCL (PhLP1) and TRiC/CCT in G-protein beta folding; Prefoldin mediated transfer of substrate to CCT/TriC; Folding of actin by CCT/TriC	7	0	1.307	1.058	1.236	0.999385	0.995873	0.342428	89.2	116.5	94.3	18.37	9.11	17.92	5389.1	1745	685.6	2653.8	1797	70216.4	40334.7	49757.8	46887.4	18003.7
FALSE	High	Master Protein	Q15393	Splicing factor 3B subunit 3 OS=Homo sapiens GN=SF3B3 PE=1 SV=4	0	319.024	46	40	175	40	1217	135.5	5.26	412.44	40	cell organization and biogenesis;RNA metabolism OR transcription;other metabolic processes;other biological processes	nucleus;other cell component	nucleic acid binding activity;other molecular function	Pf03178, Pf10433, Pf23726	23450	ENSG00000189091	SF3B3	hsa:23450; Q15393; Q6NTI8; Q96GC0; Q9BPY2; Q9UFX7; Q9UJ29	mRNA processing	mRNA Splicing - Major Pathway; mRNA Splicing - Minor Pathway	3	0	0.984	1.001	0.983	0.985979	0.993875	0.991773	100.5	98.9	100.6	18.73	6.72	15.06	7539.2	1683.3	951.6	2944.1	1960.3	48158	29288	34062	31371.1	16119.9
FALSE	High	Master Protein	P10809	60 kDa heat shock protein, mitochondrial OS=Homo sapiens GN=HSPD1 PE=1 SV=2	0	317.341	64	27	208	27	573	61	5.87	492.48	27	cell cycle OR cell proliferation;cell organization and biogenesis;protein metabolism;DNA metabolism;other metabolic processes;stress response;transport;developmental processes;signal transduction;other biological processes	non-structural extracellular;plasma membrane;other membranes;cytosol;cytoskeleton;mitochondrion;other cytoplasmic organelle;other cell component	enzyme regulator activity;nucleic acid binding activity;other molecular function	Pf00118	3329	ENSG00000144381	HSPD1	B2R5M6; B7Z712; hsa:3329; P10809; Q38L19; Q9UCR6	Apoptosis-related network due to altered Notch3 in ovarian cancer; 8p23.1 copy number variation syndrome; Disorders of mitochondrial homeostatis, dynamics, protein import, and quality control; Sudden infant death syndrome (SIDS) susceptibility pathways	Mitochondrial protein degradation; Mitochondrial protein import; Mitochondrial unfolded protein response (UPRmt); TFAP2A acts as a transcriptional repressor during retinoic acid induced cell differentiation	8	0	0.674	0.795	0.849	0.767841	0.929467	0.570695	121.5	81.9	96.6	26.26	11.75	13.39	13168.6	1509.8	585.8	4088.2	2053.9	43696.2	32149.4	25805.2	24561.1	13470.4
FALSE	High	Master Protein	Q92616	Translational activator GCN1 OS=Homo sapiens GN=GCN1L1 PE=1 SV=6	0	313.154	22	48	118	48	2671	292.6	7.47	339.57	48											0	0	1.31	0.918	1.428	0.999385	0.989998	0.0152981	92.9	121.8	85.3	17.11	5.95	20.34	3345	1079.1	329.6	1338.4	832.4	37754	20021.1	23240.6	20014.5	9756.1
FALSE	High	Master Protein	P49368	T-complex protein 1 subunit gamma OS=Homo sapiens GN=CCT3 PE=1 SV=4	0	301.822	62	32	175	32	545	60.5	6.49	484.5	32	protein metabolism;other metabolic processes;other biological processes	cytosol;cytoskeleton;other cell component	other molecular function	Pf00118	7203	ENSG00000163468	CCT3	A6NE14; hsa:7203; P49368; Q5SZY1; Q9BR64	16p11.2 proximal deletion syndrome	Formation of tubulin folding intermediates by CCT/TriC; BBSome-mediated cargo-targeting to cilium; Association of TriC/CCT with target proteins during biosynthesis; Cooperation of PDCL (PhLP1) and TRiC/CCT in G-protein beta folding; Prefoldin mediated transfer of substrate to CCT/TriC; Folding of actin by CCT/TriC	7	0	1.537	1.269	1.212	0.994285	0.995873	0.42326	78.8	121.2	100	15.19	8.54	14.67	4877.4	1184.5	593.2	2068.8	1140.9	56050.9	33064.4	39388	35860.4	13856.7
FALSE	High	Master Protein	P04075	Fructose-bisphosphate aldolase A OS=Homo sapiens GN=ALDOA PE=1 SV=2	0	301.656	74	25	329	21	364	39.4	8.09	1048.78	25	cell organization and biogenesis;other metabolic processes;other biological processes	non-structural extracellular;cytosol;cytoskeleton;other cell component	cytoskeletal activity;other molecular function	Pf00274	226	ENSG00000149925	ALDOA	B4DXI7; hsa:226; P04075; Q6FH76; Q6FI10; Q96B15; Q9BWD9; Q9UCN2	VEGFA-VEGFR2 signaling; Clear cell renal cell carcinoma pathways; Aerobic glycolysis - augmented; Aerobic glycolysis; 16p11.2 proximal deletion syndrome; Glycolysis and gluconeogenesis; Metabolic epileptic disorders; Sudden infant death syndrome (SIDS) susceptibility pathways	Glycolysis; Gluconeogenesis; Neutrophil degranulation; Platelet degranulation	12	4	1.115	1.058	1.054	0.997612	0.995873	0.965865	94.6	105.4	100	13.17	8.73	13.09	11501.8	2356.7	668.5	4126.2	2277.8	78630.5	50793	53600.8	48902.9	18959
FALSE	High	Master Protein	Q99460	26S proteasome non-ATPase regulatory subunit 1 OS=Homo sapiens GN=PSMD1 PE=1 SV=2	0	299.724	46	36	136	36	953	105.8	5.39	356.46	36	protein metabolism;other metabolic processes;other biological processes	non-structural extracellular;cytosol;nucleus;other cytoplasmic organelle;other cell component	enzyme regulator activity;other molecular function	Pf01851, Pf13646, Pf18004, Pf21505	5707	ENSG00000173692	PSMD1	B8ZZH9; hsa:5707; Q24JU0; Q53TI2; Q6GMU5; Q6P2P4; Q6PJM7; Q6PKG9; Q86VU1; Q8IV79; Q99460	Proteasome degradation; Alzheimer's disease and miRNA effects; Parkin-ubiquitin proteasomal system pathway; Alzheimer's disease	Neutrophil degranulation; The role of GTSE1 in G2/M progression after G2 checkpoint; Cdc20:Phospho-APC/C mediated degradation of Cyclin A; MAPK6/MAPK4 signaling; FCERI mediated NF-kB activation; Downstream TCR signaling; Antigen processing: Ubiquitination & Proteasome degradation; Proteasome assembly; Ub-specific processing proteases; Separation of Sister Chromatids; Somitogenesis; Oxygen-depende…	65	0	1.85	1.866	0.991	0.924263	0.859602	0.991773	63.6	117.7	118.7	6.36	4.58	11.9	3963.7	741.5	306.9	1507.2	741.8	44598.4	26263.6	30051.2	27518.2	11785
FALSE	High	Master Protein	P15924	Desmoplakin OS=Homo sapiens GN=DSP PE=1 SV=3	0	299.356	22	58	109	58	2871	331.6	6.81	266.08	58	cell adhesion;cell organization and biogenesis;protein metabolism;other metabolic processes;stress response;developmental processes;other biological processes	plasma membrane;other membranes;cytoskeleton;other cell component	cytoskeletal activity;other molecular function	Pf00681, Pf17902, Pf18373, Pf21019	1832	ENSG00000096696	DSP	B2RTT2; D7RX09; hsa:1832; O75993; P15924; Q14189; Q9UHN4	Arrhythmogenic right ventricular cardiomyopathy; Lung fibrosis; Epithelial to mesenchymal transition in colorectal cancer	Neutrophil degranulation; Formation of the cornified envelope; RND3 GTPase cycle; RND1 GTPase cycle; Apoptotic cleavage of cell adhesion proteins	9	0	1.405	1.47	0.955	0.997612	0.989998	0.973678	77.4	108.7	113.8	91.18	8.7	11.29	3989.4	3737.3	359.1	1308.8	853.4	35845.1	20790.5	25058.5	23938.1	12133.1
FALSE	High	Master Protein	P09874	Poly [ADP-ribose] polymerase 1 OS=Homo sapiens GN=PARP1 PE=1 SV=4	0	297.696	40	35	169	35	1014	113	8.88	400.85	35	cell organization and biogenesis;protein metabolism;DNA metabolism;RNA metabolism OR transcription;other metabolic processes;stress response;signal transduction;other biological processes	cytosol;mitochondrion;nucleus;other cell component	nucleic acid binding activity;other molecular function	Pf00533, Pf00644, Pf00645, Pf02877, Pf05406, Pf08063, Pf21728	142	ENSG00000143799	PARP1	B1ANJ4; hsa:142; P09874; Q8IUZ9	Corticotropin-releasing hormone signaling; Nanoparticle triggered regulated necrosis; Fas ligand pathway and stress induction of heat shock proteins; NAD metabolism, sirtuins and aging; NAD+ metabolism; NAD+ biosynthetic pathways; Breast cancer pathway; Acute viral myocarditis; Joubert syndrome; Male infertility; Base excision repair; IL18 signaling; CAMKK2 pathway; DNA repair pathways, full netw…	SUMOylation of DNA damage response and repair proteins; Downregulation of SMAD2/3:SMAD4 transcriptional activity; HDR through MMEJ (alt-NHEJ); Formation of Incision Complex in GG-NER; DNA Damage Recognition in GG-NER; vRNA Synthesis; POLB-Dependent Long Patch Base Excision Repair; Dual Incision in GG-NER	26	0	2.285	2.461	0.928	0.800973	0.519713	0.957052	52.2	119.3	128.5	40.96	12.05	7.77	9243.6	825.5	360.5	3022.8	900.7	64916.1	38708.2	46524.5	39424.8	14406
FALSE	High	Master Protein	O75533	Splicing factor 3B subunit 1 OS=Homo sapiens GN=SF3B1 PE=1 SV=3	0	297.611	34	33	114	33	1304	145.7	7.09	295.01	33	cell organization and biogenesis;RNA metabolism OR transcription;other metabolic processes;other biological processes	nucleus	nucleic acid binding activity;other molecular function	Pf08920, Pf22646	23451	ENSG00000115524	SF3B1	E9PCH3; hsa:23451; O75533	mRNA processing; 10q11.21q11.23 copy number variation syndrome	B-WICH complex positively regulates rRNA expression; mRNA Splicing - Major Pathway; mRNA Splicing - Minor Pathway	5	0	0.732	0.79	0.927	0.827546	0.925005	0.95418	118.9	87.1	94	28.34	11.69	14.9	6513.9	1823.2	1062	2733.2	2244.5	38602.5	22491	28535.8	24728.5	14148.2
FALSE	High	Master Protein	P22314	Ubiquitin-like modifier-activating enzyme 1 OS=Homo sapiens GN=UBA1 PE=1 SV=3	0	292.905	36	28	107	28	1058	117.8	5.76	316.99	28	protein metabolism;other metabolic processes;stress response	cytosol;mitochondrion;nucleus;other cell component	other molecular function	Pf00899, Pf09358, Pf10585, Pf16190, Pf16191	7317	ENSG00000130985	UBA1	hsa:7317; P22314; Q5JRR8; Q96E13	Proteasome degradation; Parkin-ubiquitin proteasomal system pathway; Parkinson's disease pathway	Synthesis of active ubiquitin: roles of E1 and E2 enzymes; Antigen processing: Ubiquitination & Proteasome degradation	5	0	1.206	1.133	1.064	0.999385	0.997607	0.960661	89.8	108.3	101.8	39.96	14.94	12.75	6458.4	591	221.7	2017.9	712.3	29451.6	21294.9	17958.7	15620.5	6749.5
FALSE	High	Master Protein	P55072	Transitional endoplasmic reticulum ATPase OS=Homo sapiens GN=VCP PE=1 SV=4	0	289.72	52	26	108	26	806	89.3	5.26	292.19	26	cell cycle OR cell proliferation;cell organization and biogenesis;protein metabolism;DNA metabolism;other metabolic processes;stress response;transport;signal transduction;other biological processes	non-structural extracellular;other membranes;cytosol;ER/Golgi;nucleus;other cytoplasmic organelle;other cell component	signal transduction activity or receptor binding;enzyme regulator activity;other molecular function	Pf00004, Pf02359, Pf02933, Pf17862	7415	ENSG00000165280	VCP	B2R5T8; hsa:7415; P55072; Q0V924; Q2TAI5; Q969G7; Q9UCD5; V9HW80	Alstrom syndrome; Clock-controlled autophagy in bone metabolism; HDAC6 interactions in the central nervous system	E3 ubiquitin ligases ubiquitinate target proteins; Aggrephagy; Neutrophil degranulation; HSF1 activation; Neddylation; ABC-family proteins mediated transport; Hedgehog ligand biogenesis; Hh mutants are degraded by ERAD; Defective CFTR causes cystic fibrosis; KEAP1-NFE2L2 pathway; RHOH GTPase cycle; Attachment and Entry; Attachment and Entry; Ovarian tumor domain proteases; Josephin domain DUBs; P…	21	0	0.994	1.058	0.939	0.986759	0.995873	0.960661	98.3	97.7	104	12.99	7.97	12.48	4659.1	831.5	273.2	1641.3	928.4	28238.3	18337.1	19181.3	17892.4	7001.4
FALSE	High	Master Protein	P53396	ATP-citrate synthase OS=Homo sapiens GN=ACLY PE=1 SV=3	0	285.076	37	39	180	39	1101	120.8	7.33	453.14	39	other metabolic processes	non-structural extracellular;cytosol;nucleus;other cytoplasmic organelle;other cell component	other molecular function	Pf00285, Pf00549, Pf02629, Pf16114, Pf24948	47	ENSG00000131473	ACLY	B4DIM0; B4E3P0; hsa:47; P53396; Q13037; Q9BRL0	Sterol regulatory element-binding proteins (SREBP) signaling; TCA cycle and deficiency of pyruvate dehydrogenase complex (PDHc); Fatty acid biosynthesis; Amino acid metabolism; Lipid metabolism pathway; Clear cell renal cell carcinoma pathways; Metabolic reprogramming in colon cancer; Bempedoic acid therapy in atherosclerosis and metabolic syndrome	Neutrophil degranulation; ChREBP activates metabolic gene expression; Fatty acyl-CoA biosynthesis	11	0	1.794	1.846	0.971	0.947332	0.86638	0.991773	64.7	116	119.4	9.46	8.24	11.19	5683.5	1040.3	498.3	2232.5	1052.9	64813.8	38597.3	44896.6	43082.7	16514.5
FALSE	High	Master Protein	P07437	Tubulin beta chain OS=Homo sapiens GN=TUBB PE=1 SV=2	0	284.929	71	23	229	4	444	49.6	4.89	622.57	23	cell cycle OR cell proliferation;cell organization and biogenesis;stress response;transport;other biological processes	non-structural extracellular;other membranes;cytosol;cytoskeleton;nucleus;other cytoplasmic organelle;other cell component	signal transduction activity or receptor binding;cytoskeletal activity;other molecular function	Pf00091, Pf03953	203068	ENSG00000183311; ENSG00000196230; ENSG00000224156; ENSG00000227739; ENSG00000229684; ENSG00000232421; ENSG00000232575; ENSG00000235067	TUBB	hsa:203068; P05218; P07437; Q8WUC1; Q9CY33	Alzheimer's disease and miRNA effects; Pathogenic Escherichia coli infection; Parkin-ubiquitin proteasomal system pathway; Opioid receptor pathways; Alzheimer's disease; HDAC6 interactions in the central nervous system	Neutrophil degranulation; Potential therapeutics for SARS; Recruitment of NuMA to mitotic centrosomes; Regulation of PLK1 Activity at G2/M Transition; Loss of Nlp from mitotic centrosomes; Recruitment of mitotic centrosome proteins and complexes; Anchoring of the basal body to the plasma membrane; AURKA Activation by TPX2	15	24	1.152	0.872	1.321	0.997612	0.97549	0.101792	99.2	114.3	86.5	8.72	3.81	27.68	9473.1	1815.8	709.5	3514.9	2170.9	73094.8	42750.7	44970.8	41160.6	21164.4
FALSE	High	Master Protein	P35606	Coatomer subunit beta' OS=Homo sapiens GN=COPB2 PE=1 SV=2	0	282.119	52	35	131	35	906	102.4	5.27	348.03	35	transport	other membranes;cytosol;ER/Golgi	other molecular function	Pf00400, Pf04053, Pf23953	9276	ENSG00000184432	COPB2	B4DZI8; hsa:9276; P35606		COPI-dependent Golgi-to-ER retrograde traffic; COPI-mediated anterograde transport	2	0	1.522	1.429	1.066	0.996465	0.991446	0.960661	75.9	115.6	108.5	15.22	6.9	9.81	3277.1	830.4	402.1	1449.5	766.5	38911.4	22528.9	27251.9	25185.4	10298
FALSE	High	Master Protein	P11021	78 kDa glucose-regulated protein OS=Homo sapiens GN=HSPA5 PE=1 SV=2	0	281.529	49	28	135	25	654	72.3	5.16	374.19	28	cell organization and biogenesis;protein metabolism;other metabolic processes;stress response;transport;developmental processes;signal transduction;other biological processes	plasma membrane;other membranes;cytosol;mitochondrion;ER/Golgi;nucleus;other cell component	enzyme regulator activity;translation activity;other molecular function	Pf00012	3309	ENSG00000044574	HSPA5	B0QZ61; hsa:3309; P11021; Q2EF78; Q9NPF1; Q9UK02	Parkin-ubiquitin proteasomal system pathway; Apoptosis-related network due to altered Notch3 in ovarian cancer; Photodynamic therapy-induced unfolded protein response; Prion disease pathway; Unfolded protein response; Orexin receptor pathway	Regulation of HSF1-mediated heat shock response; Platelet degranulation ; Modulation of host responses by IFN-stimulated genes; Antigen Presentation: Folding, assembly and peptide loading of class I MHC; ATF6B (ATF6-beta) activates chaperones; IRE1alpha activates chaperones; PERK regulates gene expression; ATF6 (ATF6-alpha) activates chaperone genes	15	0	0.67	0.645	1.04	0.765477	0.712643	0.982603	129.6	86.9	83.5	9.28	4.84	9.36	7787.3	1394.5	706.8	2913.3	1650	34994.8	22531.9	21946.9	19446	9966.4
FALSE	High	Master Protein	P18206	Vinculin OS=Homo sapiens GN=VCL PE=1 SV=4	0	279.009	43	44	112	44	1134	123.7	5.66	270.8	44	cell adhesion;cell organization and biogenesis;developmental processes;other biological processes	non-structural extracellular;plasma membrane;other membranes;cytosol;cytoskeleton;other cell component	cytoskeletal activity;other molecular function	Pf01044	7414	ENSG00000035403	VCL	hsa:7414; P18206; Q16450; Q5SWX2; Q7Z3B8; Q8IXU7	Integrin-mediated cell adhesion; Primary focal segmental glomerulosclerosis (FSGS); Focal adhesion; VEGFA-VEGFR2 signaling; MFAP5 effect on permeability and motility of endothelial cells via cytoskeleton rearrangement; Melanoma; Regulation of actin cytoskeleton	Platelet degranulation ; Neutrophil degranulation; Signaling by BRAF and RAF1 fusions; Signaling by ALK fusions and activated point mutants; High laminar flow shear stress activates signaling by PIEZO1 and PECAM1:CDH5:KDR in endothelial cells; Turbulent (oscillatory, disturbed) flow shear stress activates signaling by PIEZO1 and integrins in endothelial cells; Smooth Muscle Contraction; Signaling…	20	0	1.644	1.503	1.094	0.985923	0.989071	0.912432	72.3	118.9	108.7	18.91	9.71	8.84	4734	757.9	232.4	1586.5	736	38486.2	22731.2	25417.6	24071.8	8861.4
FALSE	High	Master Protein	Q9NTJ3	Structural maintenance of chromosomes protein 4 OS=Homo sapiens GN=SMC4 PE=1 SV=2	0	278.213	33	39	103	39	1288	147.1	6.79	266.55	39	cell cycle OR cell proliferation;cell organization and biogenesis;other biological processes	cytosol;nucleus;other cell component	nucleic acid binding activity;other molecular function	Pf02463, Pf06470	10051	ENSG00000113810	SMC4	A6NLT9; D3DNL8; hsa:10051; O95752; Q8NDL4; Q9NTJ3; Q9UNT9	Ciliary landscape	Condensation of Prophase Chromosomes; Condensation of Prometaphase Chromosomes	3	0	2.082	1.946	1.07	0.860733	0.828066	0.960661	59.7	124.2	116.1	10.29	10.02	10.82	3322.5	657	317.3	1278.2	610.4	45010.9	22608	29143	28661.3	11584.5
FALSE	High	Master Protein	O95071	E3 ubiquitin-protein ligase UBR5 OS=Homo sapiens GN=UBR5 PE=1 SV=2	0	278.168	20	46	90	46	2799	309.2	5.85	227.87	46	cell organization and biogenesis;protein metabolism;DNA metabolism;other metabolic processes;stress response;signal transduction;other biological processes	cytosol;nucleus;other cell component	nucleic acid binding activity;other molecular function	Pf00632, Pf00658, Pf11547	51366	ENSG00000104517	UBR5	B2RP24; hsa:51366; J3KMW7; O94970; O95071; Q9NPL3	Mesodermal commitment pathway		1	0	1.133	0.966	1.173	0.997612	0.991446	0.594089	96.8	109.7	93.5	9.3	5.14	9.68	3033.3	691.8	314.4	1168.8	669.5	23843.4	14668.8	16573.9	14396.8	7694.3
FALSE	High	Master Protein	Q16531	DNA damage-binding protein 1 OS=Homo sapiens GN=DDB1 PE=1 SV=1	0	273.757	38	36	128	36	1140	126.9	5.26	323.49	36	cell cycle OR cell proliferation;cell organization and biogenesis;protein metabolism;DNA metabolism;other metabolic processes;stress response;signal transduction;other biological processes	nucleus;other cell component	nucleic acid binding activity;other molecular function	Pf03178, Pf10433, Pf23726	1642	ENSG00000167986	DDB1	A6NG77; B2R648; B4DG00; hsa:1642; O15176; Q13289; Q16531; Q58F96	Hippo-Merlin signaling dysregulation; Hepatitis B infection; Nucleotide excision repair; DNA repair pathways, full network; Nucleotide excision repair in xeroderma pigmentosum	Neddylation; Formation of TC-NER Pre-Incision Complex; Dual incision in TC-NER; Gap-filling DNA repair synthesis and ligation in TC-NER; Formation of Incision Complex in GG-NER; Recognition of DNA damage by PCNA-containing replication complex; DNA Damage Recognition in GG-NER; Dual Incision in GG-NER	14	0	1.244	1.106	1.125	0.999385	0.995873	0.807393	89.6	111.4	99.1	3.87	3.58	3.74	5562.7	1183.1	434.1	1959.8	1191.8	44008.2	26354.4	29970.8	26465.3	11826.1
FALSE	High	Master Protein	P06733	Alpha-enolase OS=Homo sapiens GN=ENO1 PE=1 SV=2	0	269.844	61	21	181	21	434	47.1	7.39	538.14	21	other metabolic processes;other biological processes	plasma membrane;other membranes;cytosol;cytoskeleton;nucleus;other cell component	nucleic acid binding activity;other molecular function	Pf00113, Pf03952	2023	ENSG00000074800	ENO1	B2RD59; hsa:2023; P06733; P22712; Q16704; Q4TUS4; Q53FT9; Q53HR3; Q658M5; Q6GMP2; Q71V37; Q7Z3V6; Q8WU71; Q96GV1; Q9BT62; Q9UCH6; Q9UM55	Clear cell renal cell carcinoma pathways; Metabolic reprogramming in colon cancer; Aerobic glycolysis - augmented; Aerobic glycolysis; IL18 signaling; Glycolysis and gluconeogenesis; Metabolic epileptic disorders	Gluconeogenesis; Glycolysis; Manipulation of host energy metabolism	10	0	0.824	0.837	0.984	0.904286	0.95895	0.991773	112.7	92.9	94.4	17.92	11.87	17.09	19152.4	2839.5	970.9	6043.3	3094.8	83866.4	55156.7	53300.3	46397.3	18529
FALSE	High	Master Protein	P50990	T-complex protein 1 subunit theta OS=Homo sapiens GN=CCT8 PE=1 SV=4	0	268.607	59	28	152	28	548	59.6	5.6	421.64	28	protein metabolism;other metabolic processes;other biological processes	non-structural extracellular;cytosol;cytoskeleton;nucleus;other cytoplasmic organelle;other cell component	other molecular function	Pf00118	10694	ENSG00000156261; ENSG00000291533	CCT8	A6NN54; B4DEM7; B4DQH4; hsa:10694; P50990; Q4VBP8	16p11.2 proximal deletion syndrome	Association of TriC/CCT with target proteins during biosynthesis; Formation of tubulin folding intermediates by CCT/TriC; BBSome-mediated cargo-targeting to cilium; Neutrophil degranulation; Cooperation of PDCL (PhLP1) and TRiC/CCT in G-protein beta folding; Prefoldin mediated transfer of substrate to CCT/TriC; Folding of actin by CCT/TriC	8	0	1.549	1.208	1.282	0.993593	0.997237	0.185749	79.8	123.7	96.5	12.67	9.86	13.48	4393.1	1236	489	1912.2	1198.5	58561.9	33193	41451.2	36045.2	13922.9
FALSE	High	Master Protein	P35908	Keratin, type II cytoskeletal 2 epidermal OS=Homo sapiens GN=KRT2 PE=1 SV=2	0	265.892	57	29	120	20	639	65.4	8	328.02	29	cell cycle OR cell proliferation;cell organization and biogenesis;protein metabolism;other metabolic processes;other biological processes	plasma membrane;cytosol;cytoskeleton;other cell component	bone, tooth or skin structural activity;cytoskeletal activity	Pf00038, Pf16208	3849	ENSG00000172867	KRT2	hsa:3849; P35908; Q4VAQ2		Formation of the cornified envelope	2	9	0.452	0.371	1.218	0.321161	0.127669	0.404727	164.6	74.4	61.1	101.4	63.97	45.96	9965.9	19299.5	4319.8	3549.9	2962.6	30596.1	26026.9	34978.1	22449.9	34358.5
FALSE	High	Master Protein	O15042	U2 snRNP-associated SURP motif-containing protein OS=Homo sapiens GN=U2SURP PE=1 SV=2	0	264.804	30	37	204	37	1029	118.2	8.47	454.08	37	RNA metabolism OR transcription;other metabolic processes	nucleus		Pf00076, Pf01805, Pf04818, Pf08312	23350	ENSG00000163714	U2SURP	A0PJ60; hsa:23350; O15042; Q0D2M1; Q2NKQ7; Q9BR70		mRNA Splicing - Major Pathway	1	0	0.537	0.638	0.842	0.537491	0.700301	0.534281	137.9	74.1	88	23.78	27.25	24.38	21205.2	4621.2	2905.7	8124.7	5937.6	70519.8	43789.2	51311.3	47810.2	36111.3
FALSE	High	Master Protein	P14618	Pyruvate kinase PKM OS=Homo sapiens GN=PKM PE=1 SV=4	0	261.929	57	25	149	25	531	57.9	7.84	405.74	25	cell organization and biogenesis;other metabolic processes;other biological processes	non-structural extracellular;cytosol;ER/Golgi;nucleus;other cell component	nucleic acid binding activity;kinase activity;other molecular function	Pf00224, Pf02887	5315	ENSG00000067225	PKM	A6NFK3; B2R5N8; B3KRY0; B4DFX8; B4DUU6; hsa:5315; P14618; P14786; Q53GK4; Q96E76; Q9BWB5; Q9UCV6; Q9UPF2	miR-targeted genes in leukocytes; miR-targeted genes in lymphocytes; miR-targeted genes in muscle cell; miR-targeted genes in squamous cell; Photodynamic therapy-induced HIF-1 survival signaling; Amino acid metabolism; Clear cell renal cell carcinoma pathways; Metabolic reprogramming in colon cancer; Aerobic glycolysis - augmented; Aerobic glycolysis; Perturbations to host-cell autophagy, induced…	Neutrophil degranulation	16	0	0.895	0.92	0.973	0.951934	0.989998	0.991773	106.6	95.4	98	23.91	10.82	19.29	12425.8	1736.7	526.1	3958.4	1948.6	55042.9	38061.9	36656.1	32295.8	13042
FALSE	High	Master Protein	P05165	Propionyl-CoA carboxylase alpha chain, mitochondrial OS=Homo sapiens GN=PCCA PE=1 SV=4	0	261.824	53	32	95	32	728	80	7.52	262.44	32	other metabolic processes	cytosol;mitochondrion;other cell component	other molecular function	Pf00289, Pf00364, Pf02785, Pf02786, Pf18140	5095	ENSG00000175198	PCCA	B4DKY8; B4DPF9; C9JPQ8; hsa:5095; P05165; Q15979; Q8WXQ7	Primary ovarian insufficiency; Primary ovarian insufficiency	Biotin transport and metabolism; Defective HLCS causes multiple carboxylase deficiency; Propionyl-CoA catabolism	5	0	0.632	0.549	1.151	0.712022	0.5019	0.6994	137.6	86.9	75.5	21.83	28.09	16.62	7358.1	1805.5	977.7	3086.3	2398.6	27723.8	20026.4	23261.2	21860.8	15875
FALSE	High	Master Protein	P55884	Eukaryotic translation initiation factor 3 subunit B OS=Homo sapiens GN=EIF3B PE=1 SV=3	0	257.87	51	33	154	33	814	92.4	5	414.25	33	cell organization and biogenesis;protein metabolism;other metabolic processes;other biological processes	cytosol;translational apparatus;other cell component	nucleic acid binding activity;other molecular function	Pf00076, Pf08662	8662	ENSG00000106263	EIF3B	A4D208; hsa:8662; P55884; Q2NL77; Q9UMF9	Translation factors; nsp1 from SARS-CoV-2 inhibits translation initiation in the host cell	L13a-mediated translational silencing of Ceruloplasmin expression; Translation initiation complex formation; Formation of a pool of free 40S subunits; Formation of the ternary complex, and subsequently, the 43S complex; Ribosomal scanning and start codon recognition; GTP hydrolysis and joining of the 60S ribosomal subunit	8	0	1.638	1.627	1.007	0.985979	0.960654	0.994394	70.3	115.2	114.4	16.18	7.62	10.02	4736.8	1136.7	540.9	1833.1	906.5	53288.8	29810	35386.8	34273.6	13630.8
FALSE	High	Master Protein	P53618	Coatomer subunit beta OS=Homo sapiens GN=COPB1 PE=1 SV=3	0	256.448	35	26	138	26	953	107.1	6.05	306.35	26	transport	plasma membrane;other membranes;cytosol;ER/Golgi;other cell component	other molecular function	Pf01602, Pf07718, Pf14806	1315	ENSG00000129083	COPB1	D3DQX0; hsa:1315; P53618; Q6GTT7; Q9NTK2; Q9UNW7		COPI-dependent Golgi-to-ER retrograde traffic; COPI-mediated anterograde transport; Neutrophil degranulation	3	0	1.149	0.979	1.173	0.997612	0.991446	0.592584	95.9	110.2	93.9	22.49	5.91	12.86	3743	1324.8	530.7	1667.3	1226.7	44446.2	26101.9	30205.2	27030.8	11298.4
FALSE	High	Master Protein	P33991	DNA replication licensing factor MCM4 OS=Homo sapiens GN=MCM4 PE=1 SV=5	0	255.991	40	27	81	27	863	96.5	6.74	249.51	27	cell cycle OR cell proliferation;cell organization and biogenesis;DNA metabolism;other metabolic processes;stress response;other biological processes	nucleus;other cell component	nucleic acid binding activity;other molecular function	Pf00493, Pf14551, Pf17207, Pf17855, Pf21128	4173	ENSG00000104738	MCM4	hsa:4173; P33991; Q8NEH1; Q99658	Cell cycle; Gastric cancer network 1; Retinoblastoma gene in cancer; Ciliary landscape; G1 to S cell cycle control; DNA replication	Assembly of the pre-replicative complex; Orc1 removal from chromatin; Activation of ATR in response to replication stress; Activation of the pre-replicative complex; Unwinding of DNA	12	0	0.913	0.961	0.949	0.96297	0.991446	0.965865	104.4	95.3	100.4	19.14	6.61	12.12	3911.2	611.8	199.2	1413	727.3	21602.8	14665.9	13876.6	12091	5988.3
FALSE	High	Master Protein	P68371	Tubulin beta-4B chain OS=Homo sapiens GN=TUBB4B PE=1 SV=1	0	255.813	63	21	207	1	445	49.8	4.89	567.2	21	cell cycle OR cell proliferation;cell organization and biogenesis;stress response;other biological processes	non-structural extracellular;cytosol;cytoskeleton;other cytoplasmic organelle;other cell component	signal transduction activity or receptor binding;cytoskeletal activity;nucleic acid binding activity;other molecular function	Pf00091, Pf03953	10383	ENSG00000188229	TUBB4B	A2BFA2; hsa:10383; P05217; P68371	Alzheimer's disease and miRNA effects; Pathogenic Escherichia coli infection; Parkin-ubiquitin proteasomal system pathway; Alzheimer's disease	HCMV Early Events; Neutrophil degranulation; COPI-dependent Golgi-to-ER retrograde traffic; COPI-mediated anterograde transport; Prefoldin mediated transfer of substrate to CCT/TriC; Intraflagellar transport; Recycling pathway of L1; Translocation of SLC2A4 (GLUT4) to the plasma membrane; Microtubule-dependent trafficking of connexons from Golgi to the plasma membrane; Gap junction assembly; MHC …	42	3	0.85	0.765	1.112	0.917263	0.901584	0.857755	114.7	97.5	87.8	17.42	9.76	14.94	2366.1	572.8	293.1	924.7	650.8	14992	8547.4	9700.8	9683.7	5108.1
FALSE	High	Master Protein	Q14980	Nuclear mitotic apparatus protein 1 OS=Homo sapiens GN=NUMA1 PE=1 SV=2	0	255.587	23	38	73	38	2115	238.1	5.78	209.49	38	cell cycle OR cell proliferation;cell organization and biogenesis;other biological processes	plasma membrane;other membranes;cytosol;cytoskeleton;nucleus;other cell component	cytoskeletal activity;other molecular function	Pf21670	4926	ENSG00000137497	NUMA1	H0YH75; hsa:4926; Q14980; Q14981; Q9BTE9	Ectoderm differentiation; Ectoderm differentiation; 8p23.1 copy number variation syndrome	Recruitment of NuMA to mitotic centrosomes; Mitotic Prophase	5	0	1.25	1.895	0.66	0.999385	0.851549	0.00205766	72.4	90.5	137.2	8.23	5.69	18.86	1763	312.5	119.1	614.8	308	13325.6	7138.6	8051	7756.6	3450.5
FALSE	High	Master Protein	P40227	T-complex protein 1 subunit zeta OS=Homo sapiens GN=CCT6A PE=1 SV=3	0	255.558	64	25	189	25	531	58	6.68	517.39	25	protein metabolism;other metabolic processes;other biological processes	cytosol;cytoskeleton;other cell component	other molecular function	Pf00118	908	ENSG00000146731	CCT6A	A6NCD2; hsa:908; P40227; Q3KP28; Q75LP4; Q96S46	16p11.2 proximal deletion syndrome	Formation of tubulin folding intermediates by CCT/TriC; Association of TriC/CCT with target proteins during biosynthesis; Cooperation of PDCL (PhLP1) and TRiC/CCT in G-protein beta folding; Prefoldin mediated transfer of substrate to CCT/TriC; RHOBTB2 GTPase cycle; Folding of actin by CCT/TriC	7	0	1.746	1.509	1.156	0.963456	0.98545	0.671617	70.5	123.1	106.4	6.36	10	16.27	7261.8	1453.5	572.5	2935.4	1494.8	80586.6	45476.8	56194.1	52432.6	19578.3
FALSE	High	Master Protein	P34931	Heat shock 70 kDa protein 1-like OS=Homo sapiens GN=HSPA1L PE=1 SV=2	0	253.999	36	20	410	1	641	70.3	6.02	1270.43	20	protein metabolism;other metabolic processes;stress response;other biological processes	cytosol;mitochondrion;nucleus;other cell component	other molecular function	Pf00012	3305	ENSG00000204390; ENSG00000206383; ENSG00000234258; ENSG00000236251	HSPA1L	A6NNB0; B0UXW8; hsa:3305; O75634; P34931; Q2HXR3; Q8NE72; Q96QC9; Q9UQM1	Parkin-ubiquitin proteasomal system pathway; MAPK signaling; Measles virus infection	HSP90 chaperone cycle for steroid hormone receptors (SHR) in the presence of ligand; PKR-mediated signaling; Regulation of HSF1-mediated heat shock response; Attenuation phase	8	0	0.542	0.683	0.793	0.598612	0.861699	0.229214	134.8	73	92.1	58.84	14.77	10.93	119.1	13	1.4	49.7	32.3	480.4	312.8	271.8	212.3	113.9
FALSE	High	Master Protein	Q9P2J5	Leucine--tRNA ligase, cytoplasmic OS=Homo sapiens GN=LARS PE=1 SV=2	0	252.982	39	37	109	37	1176	134.4	7.3	267.21	37	cell organization and biogenesis;protein metabolism;RNA metabolism OR transcription;other metabolic processes;stress response;other biological processes	cytosol;ER/Golgi;nucleus;other cytoplasmic organelle;other cell component	enzyme regulator activity;other molecular function	Pf00133, Pf08264, Pf22947, Pf24810	51520	ENSG00000133706	LARS1	A2RRR4; A7E266; B4DJ10; hsa:51520; Q2TU79; Q9NSE1; Q9P2J5		Transcriptional and post-translational regulation of MITF-M expression and activity; Selenoamino acid metabolism; Cytosolic tRNA aminoacylation	3	0	0.883	0.92	0.959	0.937023	0.989998	0.979484	107	94.5	98.5	19.87	2.25	6.22	3192.7	1020.4	407.9	1364.8	1042.7	27724.5	16855.9	18960.7	16597.2	8266.4
FALSE	High	Master Protein	P41252	Isoleucine--tRNA ligase, cytoplasmic OS=Homo sapiens GN=IARS PE=1 SV=2	0	252.92	35	36	102	36	1262	144.4	6.15	248.12	36	protein metabolism;RNA metabolism OR transcription;other metabolic processes	cytosol;nucleus;other cell component	nucleic acid binding activity;other molecular function	Pf00133, Pf08264, Pf19302, Pf23567	3376	ENSG00000196305; ENSG00000291356	IARS1	A8KAE9; hsa:3376; P41252; Q5TCD0; Q7Z3T4; Q9H588	Amino acid metabolism	Transcriptional and post-translational regulation of MITF-M expression and activity; Selenoamino acid metabolism; Cytosolic tRNA aminoacylation	4	0	0.78	0.759	1.028	0.870127	0.895932	0.991773	118.1	92.2	89.7	34.06	3.98	11.08	3566.5	1680.4	733.9	1978.1	1779.7	40497.3	22737.2	26739.5	24224.8	11668.2
FALSE	High	Master Protein	O95347	Structural maintenance of chromosomes protein 2 OS=Homo sapiens GN=SMC2 PE=1 SV=2	0	248.965	38	44	111	44	1197	135.6	8.43	274.4	44	cell cycle OR cell proliferation;cell organization and biogenesis;other biological processes	cytosol;nucleus;other cell component	nucleic acid binding activity;other molecular function	Pf02463, Pf06470	10592	ENSG00000136824	SMC2	hsa:10592; O95347; Q6IEE0; Q9P1P2	Retinoblastoma gene in cancer	Condensation of Prophase Chromosomes; Condensation of Prometaphase Chromosomes	3	0	2.388	2.21	1.08	0.76501	0.64813	0.95418	53.6	128	118.5	10.67	7.59	7.75	4291.7	739.7	294.9	1628.1	766	58396.2	30552.8	38235.3	35564.3	15071.8
FALSE	High	Master Protein	Q92598	Heat shock protein 105 kDa OS=Homo sapiens GN=HSPH1 PE=1 SV=1	0	248.287	37	29	104	25	858	96.8	5.39	269.24	29	protein metabolism;other metabolic processes;stress response;other biological processes	non-structural extracellular;cytosol;cytoskeleton;nucleus;other cell component	cytoskeletal activity;other molecular function	Pf00012	10808	ENSG00000120694	HSPH1	B4DYH1; hsa:10808; O95739; Q5TBM6; Q5TBM7; Q5TBM8; Q92598; Q9UPC4		Regulation of HSF1-mediated heat shock response; Scavenging by Class F Receptors	2	0	1.689	1.501	1.126	0.973932	0.989416	0.805033	71.6	120.9	107.5	13.42	10.09	10.65	3045.5	610.6	189.7	1204.2	538.2	31742.5	17680.3	21581	19678.6	7373.1
FALSE	High	Master Protein	O95757	Heat shock 70 kDa protein 4L OS=Homo sapiens GN=HSPA4L PE=1 SV=3	0	246.47	54	39	100	32	839	94.5	5.88	253.14	39	protein metabolism;other metabolic processes;stress response	cytosol;nucleus;other cell component	other molecular function	Pf00012	22824	ENSG00000164070	HSPA4L	A2ICT2; hsa:22824; O95757; Q4W5M5; Q8IWA2		Regulation of HSF1-mediated heat shock response	1	4	2.072	1.945	1.065	0.862128	0.829141	0.960661	59.8	123.9	116.3	23.53	7.65	8	3244.3	503.8	150.5	1108.4	429	32131.6	18570.5	21847.8	20075.2	7935.5
FALSE	High	Master Protein	P22102	Trifunctional purine biosynthetic protein adenosine-3 OS=Homo sapiens GN=GART PE=1 SV=1	0	245.352	40	27	67	27	1010	107.7	6.7	209.31	27	other metabolic processes;developmental processes;other biological processes	cytosol	other molecular function	Pf00551, Pf00586, Pf01071, Pf02769, Pf02843, Pf02844	2618	ENSG00000159131; ENSG00000262473	GART	A8K945; A8KA32; D3DSF3; D3DSF4; hsa:2618; O14659; P22102; Q52M77	Folate metabolism; One-carbon metabolism; Metabolic reprogramming in colon cancer	Purine ribonucleoside monophosphate biosynthesis	4	0	1.522	1.34	1.136	0.996465	0.993875	0.756109	77.7	118.2	104.1	16.85	6.69	5.54	2674.6	377.8	183	902	378.5	22112.8	13486.2	14640.3	12998.7	5398.7
FALSE	High	Master Protein	Q9NR30	Nucleolar RNA helicase 2 OS=Homo sapiens GN=DDX21 PE=1 SV=5	0	244.324	46	31	91	29	783	87.3	9.28	233.46	31	cell organization and biogenesis;RNA metabolism OR transcription;other metabolic processes;stress response;other biological processes	cytosol;mitochondrion;nucleus;other cell component	enzyme regulator activity;nucleic acid binding activity;other molecular function	Pf00270, Pf00271, Pf08152	9188	ENSG00000165732	DDX21	B2RDL0; hsa:9188; Q13436; Q5VX41; Q68D35; Q9NR30	10q11.21q11.23 copy number variation syndrome; Rubinstein-Taybi syndrome 1	B-WICH complex positively regulates rRNA expression; Major pathway of rRNA processing in the nucleolus and cytosol	4	2	1.008	1.235	0.816	0.990461	0.995873	0.380881	92.5	93.3	114.3	21.7	2.46	20.8	5311.5	760	242.8	1624.7	974.4	29361.4	18351.6	19264	16905.1	8139
FALSE	High	Master Protein	P54136	Arginine--tRNA ligase, cytoplasmic OS=Homo sapiens GN=RARS PE=1 SV=2	0	244.321	52	28	140	28	660	75.3	6.68	365.02	28	protein metabolism;RNA metabolism OR transcription;other metabolic processes	cytosol;nucleus;other cell component	nucleic acid binding activity;other molecular function	Pf00750, Pf03485, Pf05746	5917	ENSG00000113643	RARS1	B2RBS9; hsa:5917; P54136; Q53GY4; Q9BWA1	miR-targeted genes in lymphocytes; miR-targeted genes in muscle cell; miR-targeted genes in squamous cell; Amino acid metabolism	Transcriptional and post-translational regulation of MITF-M expression and activity; Selenoamino acid metabolism; Cytosolic tRNA aminoacylation	7	0	1.224	1.181	1.036	0.999385	0.999785	0.98409	88.1	107.8	104.1	18.85	3.4	8.79	3921.9	1261.9	427.7	1702.2	1280.7	41119.1	23702.5	27941.3	24858.3	11786.2
FALSE	High	Master Protein	Q9Y678	Coatomer subunit gamma-1 OS=Homo sapiens GN=COPG1 PE=1 SV=1	0	243.156	40	25	136	22	874	97.7	5.47	311.22	25	transport;other biological processes	other membranes;cytosol;ER/Golgi	other molecular function	Pf01602, Pf08752, Pf16381	22820	ENSG00000181789	COPG1	A8K6M8; B3KMF6; hsa:22820; Q54AC4; Q9Y678	VEGFA-VEGFR2 signaling	COPI-dependent Golgi-to-ER retrograde traffic; COPI-mediated anterograde transport	3	3	1.534	1.425	1.076	0.994285	0.991446	0.957052	75.8	116.2	108	11.78	6.91	11.73	1845.1	428.3	206	760.4	432	20696.7	12066.7	14390.1	13337.4	5398.3
FALSE	High	Master Protein	Q9UQE7	Structural maintenance of chromosomes protein 3 OS=Homo sapiens GN=SMC3 PE=1 SV=2	0	241.968	37	42	72	41	1217	141.5	7.18	190.87	42	cell cycle OR cell proliferation;cell organization and biogenesis;DNA metabolism;other metabolic processes;stress response;other biological processes	cytosol;cytoskeleton;nucleus;other cell component	cytoskeletal activity;nucleic acid binding activity;other molecular function	Pf02463, Pf06470	9126	ENSG00000108055	SMC3	A8K156; hsa:9126; O60464; Q5T482; Q9UQE7	Cell cycle; Retinoblastoma gene in cancer; MECP2 and associated Rett syndrome; Prion disease pathway; Regulation of sister chromatid separation at the metaphase-anaphase transition; Cohesin complex - Cornelia de Lange syndrome; SMC1/SMC3 role in DNA damage - Cornelia de Lange Syndrome; 10q22q23 copy number variation	SUMOylation of DNA damage response and repair proteins; Meiotic synapsis; Estrogen-dependent gene expression; Separation of Sister Chromatids; Resolution of Sister Chromatid Cohesion; Establishment of Sister Chromatid Cohesion; Cohesin Loading onto Chromatin	15	1	1.441	1.494	0.964	0.997612	0.989953	0.98409	76.2	109.8	113.9	10.59	6.56	7.12	2605.2	649.4	285.3	1103.1	622.3	28278.9	15841.8	19206.7	18480.5	7895.9
FALSE	High	Master Protein	Q9NU22	Midasin OS=Homo sapiens GN=MDN1 PE=1 SV=2	0	237.756	10	40	77	40	5596	632.4	5.68	191.18	40	cell organization and biogenesis;transport	cytosol;cytoskeleton;nucleus;other cell component	other molecular function	Pf07728, Pf17865, Pf17867, Pf21108	23195	ENSG00000112159	MDN1	hsa:23195; O15019; Q5T794; Q9NU22	Network map of SARS-CoV-2 signaling		1	0	0.936	0.879	1.065	0.966282	0.976824	0.960661	106.5	99.8	93.7	32.75	4.68	12.45	1276.9	368.4	233	553.6	470.7	11193.9	6459.6	7034.4	6232.8	3319.5
FALSE	High	Master Protein	Q8IWX8	Calcium homeostasis endoplasmic reticulum protein OS=Homo sapiens GN=CHERP PE=1 SV=3	0	236.76	30	21	177	21	916	103.6	9.04	477.05	21	RNA metabolism OR transcription;other metabolic processes;transport;developmental processes;other biological processes	other membranes;cytosol;ER/Golgi;nucleus;other cell component	other molecular function	Pf01585, Pf01805, Pf04818, Pf25127	10523	ENSG00000085872	CHERP	hsa:10523; O00302; Q4G0Y5; Q8IWX8; Q8WU30; Q99492		mRNA Splicing - Major Pathway	1	0	0.622	0.733	0.849	0.695881	0.859602	0.570695	127.4	79.3	93.3	17.04	23.16	15.09	13862	2678.7	1576.7	5484.5	3573	55246.8	37306.5	39896.4	36762.1	26764.4
FALSE	High	Master Protein	Q04637	Eukaryotic translation initiation factor 4 gamma 1 OS=Homo sapiens GN=EIF4G1 PE=1 SV=4	0	236.397	29	40	117	34	1599	175.4	5.33	267.44	40	protein metabolism;other metabolic processes;stress response;developmental processes;other biological processes	cytosol;translational apparatus;nucleus;other cell component	nucleic acid binding activity;other molecular function	Pf02020, Pf02847, Pf02854	1981	ENSG00000114867	EIF4G1	D3DNT2; D3DNT4; D3DNT5; E9PFM1; G5E9S1; hsa:1981; O43177; O95066; Q04637; Q5HYG0; Q6ZN21; Q8N102	Translation factors; VEGFA-VEGFR2 signaling; Acute viral myocarditis; Fragile X syndrome; Translation inhibitors in chronically activated PDGFRA cells; Pleural mesothelioma; AMPK regulation of mammary milk protein synthesis	Regulation of expression of SLITs and ROBOs; AUF1 (hnRNP D0) binds and destabilizes mRNA; ISG15 antiviral mechanism; L13a-mediated translational silencing of Ceruloplasmin expression; Translation initiation complex formation; Ribosomal scanning and start codon recognition; GTP hydrolysis and joining of the 60S ribosomal subunit; Nonsense Mediated Decay (NMD) enhanced by the Exon Junction Complex …	21	6	1.731	1.659	1.044	0.966282	0.948151	0.979152	68.3	118.3	113.4	26.41	3.77	3.59	5659.9	775.8	227	1802.5	796.8	44496	26920.6	28748.3	26176.5	11580.6
FALSE	High	Master Protein	P47897	Glutamine--tRNA ligase OS=Homo sapiens GN=QARS PE=1 SV=1	0	235.717	44	31	109	30	775	87.7	7.15	272.05	31	protein metabolism;RNA metabolism OR transcription;other metabolic processes;developmental processes;other biological processes	cytosol;mitochondrion;other cell component	enzyme regulator activity;other molecular function	Pf00749, Pf03950, Pf04557, Pf04558, Pf20974	5859	ENSG00000172053	QARS1	B4DWJ2; hsa:5859; P47897		Transcriptional and post-translational regulation of MITF-M expression and activity; Selenoamino acid metabolism; Cytosolic tRNA aminoacylation; Mitochondrial tRNA aminoacylation	4	0	1.949	1.883	1.035	0.904286	0.855378	0.98409	62.1	121	116.9	5.03	4.04	9.5	2197.5	450.2	162.7	808.3	410.2	27489.1	16390	18467.7	16249.8	7209.9
FALSE	High	Master Protein	O14654	Insulin receptor substrate 4 OS=Homo sapiens GN=IRS4 PE=1 SV=1	0	235.199	36	32	83	32	1257	133.7	8.44	261.86	32	signal transduction	plasma membrane;other membranes;cytosol	signal transduction activity or receptor binding;other molecular function	Pf02174	8471	ENSG00000133124	IRS4	hsa:8471; O14654	Alzheimer's disease and miRNA effects; Adipogenesis; Angiopoietin-like protein 8 regulatory pathway; Focal adhesion: PI3K-Akt-mTOR-signaling; Leptin-insulin signaling overlap; Insulin signaling; Alzheimer's disease	IRS-related events triggered by IGF1R	8	0	0.93	0.819	1.136	0.966282	0.948151	0.759466	109.1	101.5	89.4	18.2	3.49	10.57	1940.2	586.6	259.6	871.4	570.5	16959.3	9634.7	11090	10033	4922.3
FALSE	High	Master Protein	P05023	Sodium/potassium-transporting ATPase subunit alpha-1 OS=Homo sapiens GN=ATP1A1 PE=1 SV=1	0	233.884	35	30	77	17	1023	112.8	5.49	209.48	30	stress response;transport;signal transduction;other biological processes	plasma membrane;other membranes;cytoskeleton;ER/Golgi;other cell component	transporter activity;other molecular function	Pf00122, Pf00689, Pf00690, Pf13246	476	ENSG00000163399	ATP1A1	B2RBR6; B7Z2T5; B7Z3U6; F5H3A1; hsa:476; P05023; Q16689; Q6LDM4; Q9UCN1; Q9UJ20; Q9UJ21	Pre-implantation embryo; Proximal tubule transport; Arsenic metabolism and reactive oxygen species generation	Potential therapeutics for SARS; Ion homeostasis; Ion transport by P-type ATPases	6	14	1.341	1.095	1.224	0.999081	0.995873	0.385789	87.3	117.1	95.6	42.21	5.9	47.17	5111.4	446.1	137	1410.3	684.3	29777.6	17168.6	19180.4	15689.5	8719.2
FALSE	High	Master Protein	P12270	Nucleoprotein TPR OS=Homo sapiens GN=TPR PE=1 SV=3	0	231.327	18	37	67	37	2363	267.1	5.02	190.15	37	cell cycle OR cell proliferation;cell organization and biogenesis;other metabolic processes;stress response;transport;signal transduction;other biological processes	other membranes;cytoskeleton;nucleus;other cell component	cytoskeletal activity;nucleic acid binding activity;other molecular function	Pf07926	7175	ENSG00000047410	TPR	hsa:7175; P12270; Q15624; Q15655; Q5SWY0; Q99968		HCMV Late Events; HCMV Early Events; ISG15 antiviral mechanism; Transport of the SLBP independent Mature mRNA; Transport of the SLBP Dependant Mature mRNA; Transport of Mature mRNA Derived from an Intronless Transcript; Transport of Mature mRNA derived from an Intron-Containing Transcript; Rev-mediated nuclear export of HIV RNA; Transport of Ribonucleoproteins into the Host Nucleus; NS1 Mediated …	29	0	1.46	1.633	0.894	0.997612	0.95895	0.829415	73.3	107	119.7	35.33	4.52	8.99	2042.5	788.2	148.6	700.2	417.3	18956.2	10992.9	12327.9	11865.3	5742.1
FALSE	High	Master Protein	P68363	Tubulin alpha-1B chain OS=Homo sapiens GN=TUBA1B PE=1 SV=1	0	227.186	56	19	233	1	451	50.1	5.06	643.44	19	cell cycle OR cell proliferation;cell organization and biogenesis;transport;other biological processes	cytoskeleton;other cell component	cytoskeletal activity;nucleic acid binding activity;other molecular function	Pf00091, Pf03953	10376	ENSG00000123416	TUBA1B	hsa:10376; P04687; P05209; P68363; Q27I68; Q8WU19	Alzheimer's disease and miRNA effects; Pathogenic Escherichia coli infection; Allograft rejection; Parkin-ubiquitin proteasomal system pathway; Alzheimer's disease	Recruitment of NuMA to mitotic centrosomes; Intraflagellar transport; Recycling pathway of L1; COPI-dependent Golgi-to-ER retrograde traffic; Translocation of SLC2A4 (GLUT4) to the plasma membrane; Microtubule-dependent trafficking of connexons from Golgi to the plasma membrane; Gap junction assembly; MHC class II antigen presentation; Separation of Sister Chromatids; Resolution of Sister Chromat…	36	19	1.399	0.947	1.477	0.997612	0.991446	0.00529563	89.7	125.4	84.9	9.55	1.17	27.89	10741.4	1829.6	718.5	3836.1	2046.7	88253.1	56067.2	59856	54336.9	26042
FALSE	High	Master Protein	P33993	DNA replication licensing factor MCM7 OS=Homo sapiens GN=MCM7 PE=1 SV=4	0	225.914	60	34	121	34	719	81.3	6.46	308.25	34	cell cycle OR cell proliferation;cell organization and biogenesis;DNA metabolism;other metabolic processes;stress response;other biological processes	cytosol;nucleus;other cell component	nucleic acid binding activity;other molecular function	Pf00493, Pf14551, Pf17207, Pf17855, Pf24901	4176	ENSG00000166508	MCM7	A4D2A1; A4D2A2; E9PGN9; hsa:4176; P33993; Q15076; Q96D34; Q96GL1	miRNA regulation of DNA damage response; Cell cycle; Retinoblastoma gene in cancer; Ciliary landscape; G1 to S cell cycle control; DNA replication	Assembly of the pre-replicative complex; Orc1 removal from chromatin; Activation of ATR in response to replication stress; Activation of the pre-replicative complex; Unwinding of DNA	12	0	0.93	0.937	0.993	0.966282	0.991446	0.991773	104.6	97.3	98.1	9.82	2.98	6.46	4076.4	668.2	305.9	1487.7	821.5	23461.1	15025.3	15875.5	14505.6	7307.9
FALSE	High	Master Protein	O43707	Alpha-actinin-4 OS=Homo sapiens GN=ACTN4 PE=1 SV=2	0	225.391	41	30	72	19	911	104.8	5.44	205.5	30	cell organization and biogenesis;transport;signal transduction;other biological processes	non-structural extracellular;plasma membrane;other membranes;cytoskeleton;nucleus;other cell component	signal transduction activity or receptor binding;cytoskeletal activity;nucleic acid binding activity;other molecular function	Pf00307, Pf00435, Pf08726	81	ENSG00000130402; ENSG00000282844	ACTN4	A4K467; D6PXK4; hsa:81; O43707; O76048	Arrhythmogenic right ventricular cardiomyopathy; Primary focal segmental glomerulosclerosis (FSGS); Focal adhesion; Striated muscle contraction pathway; Ebola virus infection in host; Nephrotic syndrome; Alstrom syndrome	Platelet degranulation ; Nephrin family interactions	9	11	1.554	1.594	0.975	0.991784	0.967984	0.991773	72.3	112.4	115.3	25.25	4.42	19.75	3412.1	534.7	139.8	1024.2	437.6	26104.1	16332.8	16949.2	15151.5	6787.3
FALSE	High	Master Protein	Q9BVA1	Tubulin beta-2B chain OS=Homo sapiens GN=TUBB2B PE=1 SV=1	0	225.371	61	20	162	1	445	49.9	4.89	442.47	20	cell cycle OR cell proliferation;cell organization and biogenesis;developmental processes;other biological processes	cytoskeleton;other cell component	cytoskeletal activity;other molecular function	Pf00091, Pf03953	347733	ENSG00000137285	TUBB2B	A8K068; hsa:347733; Q9BVA1	Alzheimer's disease and miRNA effects; Pathogenic Escherichia coli infection; Parkin-ubiquitin proteasomal system pathway; Alzheimer's disease	Prefoldin mediated transfer of substrate to CCT/TriC; COPI-dependent Golgi-to-ER retrograde traffic; Kinesins; Recruitment of NuMA to mitotic centrosomes; MHC class II antigen presentation; RHO GTPases Activate Formins; HCMV Early Events; Translocation of SLC2A4 (GLUT4) to the plasma membrane; Recycling pathway of L1; Separation of Sister Chromatids; The role of GTSE1 in G2/M progression after G2…	35	4	0.972	0.849	1.145	0.985464	0.963397	0.715682	106.4	103.4	90.3	10.48	4.19	12.77	1418.4	241.2	124.9	517.2	305	9034.6	5394.7	5853.3	5366.1	2789.8
FALSE	High	Master Protein	Q14203	Dynactin subunit 1 OS=Homo sapiens GN=DCTN1 PE=1 SV=3	0	222.199	28	31	85	31	1278	141.6	5.81	253.32	31	cell cycle OR cell proliferation;cell organization and biogenesis;transport;developmental processes;other biological processes	cytosol;cytoskeleton;nucleus;other cell component	cytoskeletal activity;other molecular function	Pf01302, Pf12455	1639	ENSG00000204843	DCTN1	A8MY36; B4DM45; E9PFS5; E9PGE1; G5E9H4; hsa:1639; O95296; Q14203; Q6IQ37; Q9BRM9; Q9UIU1; Q9UIU2	Vasopressin-regulated water reabsorption; HDAC6 interactions in the central nervous system; Effects of MFN2 mutation; 16p13.11 copy number variation syndrome	Signaling by ALK fusions and activated point mutants; COPI-mediated anterograde transport; MHC class II antigen presentation; HSP90 chaperone cycle for steroid hormone receptors (SHR) in the presence of ligand; COPI-independent Golgi-to-ER retrograde traffic; XBP1(S) activates chaperone genes	10	0	1.564	1.451	1.078	0.990591	0.991446	0.956488	74.7	116.9	108.4	19.73	7.31	13.58	2969.4	1058.2	355.4	1328.2	818.4	40540.8	21770.9	26765.2	25834.8	10934.1
FALSE	High	Master Protein	Q6SZW1	Sterile alpha and TIR motif-containing protein 1 OS=Homo sapiens GN=SARM1 PE=1 SV=1	0	221.62	43	24	96	24	724	79.3	6.55	271.35	24	cell organization and biogenesis;other metabolic processes;stress response;developmental processes;signal transduction;other biological processes	plasma membrane;other membranes;cytosol;cytoskeleton;mitochondrion;other cell component	other molecular function	Pf07647, Pf13676	23098	ENSG00000004139	SARM1	hsa:23098; O60277; Q6SZW1; Q7LGG3; Q9NXY5			0	0	0.545	0.528	1.032	0.560127	0.467307	0.99064	144.8	78.8	76.4	19.8	20.3	21.28	5379.8	1376.2	717.3	2239.9	1610.1	21809.6	14037.8	15289.1	14048.1	9787.7
FALSE	High	Master Protein	O00571	ATP-dependent RNA helicase DDX3X OS=Homo sapiens GN=DDX3X PE=1 SV=3	0	218.978	53	31	94	30	662	73.2	7.18	234.63	31	cell cycle OR cell proliferation;cell organization and biogenesis;protein metabolism;other metabolic processes;stress response;signal transduction;other biological processes	non-structural extracellular;plasma membrane;other membranes;cytosol;cytoskeleton;mitochondrion;nucleus;other cell component	enzyme regulator activity;cytoskeletal activity;translation activity;nucleic acid binding activity;other molecular function	Pf00270, Pf00271	1654	ENSG00000215301	DDX3X	A8K538; B4E3E8; hsa:1654; O00571; O15536	Novel intracellular components of RIG-I-like receptor pathway; Hepatitis B infection	Neutrophil degranulation	3	1	0.719	0.798	0.901	0.813716	0.931811	0.858358	119.2	85.7	95.1	18.49	6.1	12.85	5557.2	1600.6	521.1	2317.8	1787.5	30577.6	19871.4	19582.1	16631.5	8178.3
FALSE	High	Master Protein	Q13263	Transcription intermediary factor 1-beta OS=Homo sapiens GN=TRIM28 PE=1 SV=5	0	214.749	44	27	103	27	835	88.5	5.77	295.26	27	cell organization and biogenesis;protein metabolism;DNA metabolism;other metabolic processes;stress response;developmental processes;other biological processes	nucleus;other cell component	nucleic acid binding activity;kinase activity;other molecular function	Pf00628, Pf00643, Pf14634	10155	ENSG00000130726	TRIM28	hsa:10155; O00677; Q13263; Q7Z632; Q93040; Q96IM1	Corticotropin-releasing hormone signaling; Mesodermal commitment pathway; ATM signaling in development and disease	Generic Transcription Pathway; Regulation of endogenous retroelements by KRAB-ZFP proteins; HCMV Early Events; SUMOylation of transcription cofactors	7	0	0.625	0.585	1.068	0.702451	0.596391	0.960661	135.7	84.8	79.5	31.16	4.15	10.12	4743.9	2031.7	749	2402.2	2266.2	37889.1	22871.4	23497.9	22119.6	9799.1
FALSE	High	Master Protein	Q13885	Tubulin beta-2A chain OS=Homo sapiens GN=TUBB2A PE=1 SV=1	0	214.301	52	19	158	1	445	49.9	4.89	435.03	19	cell cycle OR cell proliferation;cell organization and biogenesis;developmental processes	cytoskeleton;other cell component	cytoskeletal activity;other molecular function	Pf00091, Pf03953	7280	ENSG00000137267	TUBB2A	hsa:7280; Q13885; Q6FGZ8; Q8IWR2	Alzheimer's disease and miRNA effects; Pathogenic Escherichia coli infection; Parkin-ubiquitin proteasomal system pathway; Alzheimer's disease	HSP90 chaperone cycle for steroid hormone receptors (SHR) in the presence of ligand; Recruitment of NuMA to mitotic centrosomes; The role of GTSE1 in G2/M progression after G2 checkpoint; Aggrephagy; Translocation of SLC2A4 (GLUT4) to the plasma membrane; Separation of Sister Chromatids; Resolution of Sister Chromatid Cohesion; RHO GTPases Activate Formins; EML4 and NUDC in mitotic spindle format…	35	0	1.058	0.849	1.246	0.999385	0.991446	0.360292	103.2	109.2	87.6	22.46	12.22	14.14	61.5	13.9	8.1	25.7	12.2	453.8	222.8	314.8	258	145.3
FALSE	High	Master Protein	Q7KZF4	Staphylococcal nuclease domain-containing protein 1 OS=Homo sapiens GN=SND1 PE=1 SV=1	0	213.127	40	27	55	27	910	101.9	7.17	175.68	27	RNA metabolism OR transcription;other metabolic processes;other biological processes	cytosol;nucleus;other cell component	nucleic acid binding activity;other molecular function	Pf00565, Pf00567	27044	ENSG00000197157	SND1	hsa:27044; Q13122; Q7KZF4; Q96AG0	VEGFA-VEGFR2 signaling	Signaling by BRAF and RAF1 fusions	2	0	0.873	0.878	0.994	0.930228	0.976416	0.994487	109	95.2	95.8	19.75	6.98	7.4	2272.7	671.1	252	984.9	785.5	17269.9	10650.9	11862.1	10950.6	4354.8
FALSE	High	Master Protein	P35527	Keratin, type I cytoskeletal 9 OS=Homo sapiens GN=KRT9 PE=1 SV=3	0	213.125	57	24	70	23	623	62	5.24	205.39	24	cell organization and biogenesis;other biological processes	cytosol;cytoskeleton	cytoskeletal activity	Pf00038	3857	ENSG00000171403	KRT9	hsa:3857; O00109; P35527; Q0IJ47; Q14665		Formation of the cornified envelope	2	0	0.568	0.533	1.067	0.599789	0.47854	0.960661	142.8	81.2	76.1	48.65	32.3	43.28	3758.6	1364.1	515.5	1037.5	385.1	9008.3	8369.8	11552.3	6551.9	5800.1
FALSE	High	Master Protein	Q71U36	Tubulin alpha-1A chain OS=Homo sapiens GN=TUBA1A PE=1 SV=1	0	213.09	56	19	209	1	451	50.1	5.06	598	19	cell cycle OR cell proliferation;cell organization and biogenesis;other metabolic processes;transport;developmental processes;signal transduction;other biological processes	plasma membrane;other membranes;cytosol;cytoskeleton;other cytoplasmic organelle;other cell component	cytoskeletal activity;other molecular function	Pf00091, Pf03953	7846	ENSG00000167552	TUBA1A	A8K0B8; G3V1U9; hsa:7846; P04687; P05209; Q71U36	miR-targeted genes in leukocytes; miR-targeted genes in lymphocytes; miR-targeted genes in squamous cell; Alzheimer's disease and miRNA effects; Pathogenic Escherichia coli infection; Parkin-ubiquitin proteasomal system pathway; Alzheimer's disease; PAFAH1B1 copy number variation	COPI-dependent Golgi-to-ER retrograde traffic; MHC class II antigen presentation; Separation of Sister Chromatids; Resolution of Sister Chromatid Cohesion; RHO GTPases Activate Formins; EML4 and NUDC in mitotic spindle formation; Kinesins; The role of GTSE1 in G2/M progression after G2 checkpoint; HCMV Early Events; HSP90 chaperone cycle for steroid hormone receptors (SHR) in the presence of liga…	45	1	2.619	1.862	1.407	0.667381	0.859602	0.022816	54.7	143.4	101.9	35.09	8.12	28.02	835.6	82.2	41.4	290.1	87.3	10055.6	5184.8	6190	5127.9	2425.1
FALSE	High	Master Protein	Q9BQE3	Tubulin alpha-1C chain OS=Homo sapiens GN=TUBA1C PE=1 SV=1	0	212.947	56	18	177	3	449	49.9	5.1	482.56	18	cell cycle OR cell proliferation;cell organization and biogenesis;transport;other biological processes	cytoskeleton;nucleus;other cell component	cytoskeletal activity;other molecular function	Pf00091, Pf03953	84790	ENSG00000167553	TUBA1C	hsa:84790; Q9BQE3	Alzheimer's disease and miRNA effects; Pathogenic Escherichia coli infection; Parkin-ubiquitin proteasomal system pathway; VEGFA-VEGFR2 signaling; Alzheimer's disease; HDAC6 interactions in the central nervous system	HCMV Early Events; COPI-dependent Golgi-to-ER retrograde traffic; COPI-mediated anterograde transport; Prefoldin mediated transfer of substrate to CCT/TriC; Intraflagellar transport; Recycling pathway of L1; Translocation of SLC2A4 (GLUT4) to the plasma membrane; Microtubule-dependent trafficking of connexons from Golgi to the plasma membrane; Gap junction assembly; MHC class II antigen presentat…	37	0	0.905	0.767	1.179	0.983939	0.901584	0.569794	112.3	101.6	86.1	14.35	6.57	16.97	714.5	195.8	54.6	295.1	180.8	4940	3353.5	3097.4	2824	1363.2
FALSE	High	Master Protein	Q14683	Structural maintenance of chromosomes protein 1A OS=Homo sapiens GN=SMC1A PE=1 SV=2	0	212.044	33	43	83	43	1233	143.1	7.64	202.23	43	cell cycle OR cell proliferation;cell organization and biogenesis;DNA metabolism;other metabolic processes;stress response;other biological processes	cytosol;cytoskeleton;nucleus;other cell component	nucleic acid binding activity;other molecular function	Pf02463, Pf06470	8243	ENSG00000072501	SMC1A	hsa:8243; O14995; Q14683; Q16351; Q2M228	miRNA regulation of DNA damage response; Cell cycle; miR-targeted genes in lymphocytes; Retinoblastoma gene in cancer; Constitutive androstane receptor pathway; Nuclear receptors meta-pathway; Pathways affected in adenoid cystic carcinoma; ATM signaling in development and disease ; mRNA processing; Regulation of sister chromatid separation at the metaphase-anaphase transition; Rett syndrome; CAMK…	Estrogen-dependent gene expression; Meiotic synapsis; Separation of Sister Chromatids; Resolution of Sister Chromatid Cohesion; SUMOylation of DNA damage response and repair proteins; Establishment of Sister Chromatid Cohesion; Cohesin Loading onto Chromatin	23	0	2.008	2.04	0.984	0.888354	0.77076	0.991773	59.4	119.3	121.3	11.4	7.82	7.99	2762.6	572.1	188.5	1028.6	446.7	35260.6	18555	23408.1	22403.4	9641.7
FALSE	High	Master Protein	P04264	Keratin, type II cytoskeletal 1 OS=Homo sapiens GN=KRT1 PE=1 SV=6	0	210.367	51	28	88	23	644	66	8.12	236.56	28	cell organization and biogenesis;protein metabolism;other metabolic processes;stress response;other biological processes	non-structural extracellular;plasma membrane;other membranes;cytosol;cytoskeleton;other cell component	bone, tooth or skin structural activity;other molecular function	Pf00038, Pf16208, Pf16210	3848	ENSG00000167768	KRT1	B2RA01; hsa:3848; P04264; P85925; P86104; Q14720; Q6GSJ0; Q9H298	Corticotropin-releasing hormone signaling	Neutrophil degranulation; Formation of the cornified envelope; Differentiation of Keratinocytes in Interfollicular Epidermis in Mammalian Skin	5	1	0.639	0.507	1.26	0.727781	0.409671	0.250555	139.7	89.4	70.9	140.67	79.53	45.77	4839.6	13847.9	1197.1	1567.9	1041.8	13584.9	12951.7	16212.2	9735.8	19955.6
FALSE	High	Master Protein	Q9Y265	RuvB-like 1 OS=Homo sapiens GN=RUVBL1 PE=1 SV=1	0	210.218	56	18	101	18	456	50.2	6.42	279.41	18	cell organization and biogenesis;DNA metabolism;other metabolic processes;stress response;other biological processes	other membranes;cytosol;cytoskeleton;nucleus;other cell component	other molecular function	Pf06068, Pf17856	8607	ENSG00000175792	RUVBL1	B2R5S0; hsa:8607; P82276; Q1KMR0; Q53HK5; Q53HL7; Q53Y27; Q9BSX9; Q9Y265	Gastric cancer network 1; lncRNA in canonical Wnt signaling and colorectal cancer	Ub-specific processing proteases; Deposition of new CENPA-containing nucleosomes at the centromere; UCH proteinases; Formation of the beta-catenin:TCF transactivating complex; Telomere Extension By Telomerase; HATs acetylate histones; DNA Damage Recognition in GG-NER	9	0	1.491	1.425	1.046	0.997612	0.991446	0.973678	76.6	114.2	109.2	14.4	4.17	9.09	3300.1	546.2	206.4	1276.6	653.3	31187.8	17824.2	20665.8	18493.7	8233.8
FALSE	High	Master Protein	Q86VP6	Cullin-associated NEDD8-dissociated protein 1 OS=Homo sapiens GN=CAND1 PE=1 SV=2	0	209.102	29	28	70	25	1230	136.3	5.78	184.68	28	cell organization and biogenesis;protein metabolism;other metabolic processes;other biological processes	non-structural extracellular;cytosol;ER/Golgi;nucleus;other cell component	other molecular function	Pf08623, Pf13513	55832	ENSG00000111530	CAND1	B2RAU3; hsa:55832; O94918; Q6PIY4; Q86VP6; Q8NDJ4; Q96JZ9; Q96T19; Q9BTC4; Q9H0G2; Q9P0H7; Q9UF85	miR-targeted genes in lymphocytes; miR-targeted genes in muscle cell; Endoderm differentiation	Neddylation; Neutrophil degranulation; Iron uptake and transport	6	3	1.148	1.095	1.049	0.997612	0.995873	0.973678	92.5	106.2	101.3	11.99	4.58	2.32	2953.8	565.4	187.6	1087	646	22584.2	13287.7	14818.1	12572.3	5818.9
FALSE	High	Master Protein	Q93009	Ubiquitin carboxyl-terminal hydrolase 7 OS=Homo sapiens GN=USP7 PE=1 SV=2	0	209.066	40	34	87	34	1102	128.2	5.55	222.43	34	cell organization and biogenesis;protein metabolism;DNA metabolism;other metabolic processes;stress response;other biological processes	cytosol;nucleus;other cell component	other molecular function	Pf00443, Pf12436, Pf14533, Pf22486	7874	ENSG00000187555	USP7	A6NMY8; B7Z815; H0Y3G8; hsa:7874; Q93009	Nucleotide excision repair in xeroderma pigmentosum ; Warburg effect modulated by deubiquitinating enzymes and their substrates	Ub-specific processing proteases; Dual incision in TC-NER; Gap-filling DNA repair synthesis and ligation in TC-NER; Regulation of TP53 Degradation; Synthesis of active ubiquitin: roles of E1 and E2 enzymes; Formation of TC-NER Pre-Incision Complex; Regulation of PTEN localization	10	0	1.823	1.844	0.989	0.931042	0.86638	0.991773	64.3	117.2	118.5	4.15	7.01	7.99	1726.8	346.1	140.4	650.4	327.5	20015	11146.7	13388.1	12815.7	5249
FALSE	High	Master Protein	P05166	Propionyl-CoA carboxylase beta chain, mitochondrial OS=Homo sapiens GN=PCCB PE=1 SV=3	0	206.761	51	23	101	23	539	58.2	7.64	243.79	23	other metabolic processes	cytosol;mitochondrion;other cell component	other molecular function	Pf01039	5096	ENSG00000114054	PCCB	B7Z2Z4; hsa:5096; P05166; Q16813; Q96CX0	Primary ovarian insufficiency; Primary ovarian insufficiency	Biotin transport and metabolism; Mitochondrial protein degradation; Defective HLCS causes multiple carboxylase deficiency; Propionyl-CoA catabolism	6	0	0.618	0.575	1.076	0.690687	0.567373	0.957052	136.8	84.6	78.6	31.6	27.35	16.7	8334	2059.2	1376.9	3199.1	2714.6	31172	21445.2	26384.2	23581.8	17274
FALSE	High	Master Protein	Q99613	Eukaryotic translation initiation factor 3 subunit C OS=Homo sapiens GN=EIF3C PE=1 SV=1	0	206.728	34	28	101	28	913	105.3	5.68	272.07	28	cell organization and biogenesis;protein metabolism;other metabolic processes;other biological processes	cytosol;translational apparatus;other cell component	translation activity;other molecular function	Pf01399, Pf05470	8663	ENSG00000184110	EIF3C	A8K7Z0; B2RXG3; B4E1D5; H3BRV0; hsa:8663; O00215; Q99613; Q9BW98	Translation factors; nsp1 from SARS-CoV-2 inhibits translation initiation in the host cell	L13a-mediated translational silencing of Ceruloplasmin expression; Translation initiation complex formation; Formation of a pool of free 40S subunits; Formation of the ternary complex, and subsequently, the 43S complex; Ribosomal scanning and start codon recognition; GTP hydrolysis and joining of the 60S ribosomal subunit	8	0	2.015	1.879	1.073	0.884794	0.857789	0.960661	61.3	123.5	115.2	11.42	9.86	14.69	3785	732.1	268.6	1418.6	592.1	45503.4	24432.4	30095.9	28813.9	10901.1
FALSE	High	Master Protein	Q93008	Probable ubiquitin carboxyl-terminal hydrolase FAF-X OS=Homo sapiens GN=USP9X PE=1 SV=3	0	205.588	17	34	66	34	2570	292.1	5.8	169.56	34	protein metabolism;other metabolic processes;other biological processes	cytosol;nucleus	other molecular function	Pf00443, Pf12030, Pf22900, Pf25010	100971796; 465582	ENSPPAG00000039671; ENSPTRG00000045541	USP9X	A0A2I3RAB4; A0A2J8JDU7; A0A2R9BVD0; A0A6D2WW26			0	0	1.791	1.678	1.067	0.948984	0.945972	0.960661	67.1	120.2	112.6	7.92	5.81	8.04	1340.8	247.1	113.3	499.4	240.2	15677.8	9146.3	10119.4	9695.1	3973.7
FALSE	High	Master Protein	P04350	Tubulin beta-4A chain OS=Homo sapiens GN=TUBB4A PE=1 SV=2	0	205.489	64	20	180	2	444	49.6	4.88	489.08	20	cell cycle OR cell proliferation;cell organization and biogenesis;other biological processes	cytosol;cytoskeleton;other cell component	cytoskeletal activity;other molecular function	Pf00091, Pf03953	10382	ENSG00000104833	TUBB4A	B3KQP4; hsa:10382; P04350; Q969E5	Alzheimer's disease and miRNA effects; Pathogenic Escherichia coli infection; Parkin-ubiquitin proteasomal system pathway; Alzheimer's disease	COPI-dependent Golgi-to-ER retrograde traffic; Kinesins; RHO GTPases Activate Formins; HCMV Early Events; Intraflagellar transport; Recycling pathway of L1; Translocation of SLC2A4 (GLUT4) to the plasma membrane; Microtubule-dependent trafficking of connexons from Golgi to the plasma membrane; Gap junction assembly; MHC class II antigen presentation; Separation of Sister Chromatids; Resolution of…	41	2	1.142	1.105	1.033	0.997612	0.995873	0.991773	92.4	105.5	102.1	25.87	9.42	11.42	40.5	14.7	3.5	19.4	8.4	314.9	204.5	201.9	183.8	108.9
FALSE	High	Master Protein	Q7Z6Z7	E3 ubiquitin-protein ligase HUWE1 OS=Homo sapiens GN=HUWE1 PE=1 SV=3	0	204.331	12	37	58	37	4374	481.6	5.22	145.09	37	cell organization and biogenesis;protein metabolism;DNA metabolism;other metabolic processes;stress response;other biological processes	non-structural extracellular;other membranes;cytosol;mitochondrion;ER/Golgi;nucleus;other cell component	nucleic acid binding activity;other molecular function	Pf00632, Pf02825, Pf06012, Pf06025, Pf14377, Pf22562	10075	ENSG00000086758	HUWE1	hsa:10075; O15029; Q4G2Z2; Q5H961; Q6P4D0; Q7Z6Z7; Q8NG67; Q9BUI0; Q9HCJ4; Q9NSL6; Q9P0A9		Antigen processing: Ubiquitination & Proteasome degradation; Neutrophil degranulation	2	0	1.348	1.305	1.033	0.997858	0.995873	0.987817	82.1	110.7	107.2	6.3	4.31	3.59	1603.3	295.5	128.2	582.1	343.7	13850.1	8237.7	9105.1	8389.7	3601.5
FALSE	High	Master Protein	CoV2-Mac1	[OS=Homo sapiens]	0	203.302	69	13	1226	13	206	21.9	6.95	2590.88	13							CoV2-Mac1	CoV2-Mac1			0	0	3.729	2.272	1.641	0.266124	0.624516	8.17956e-05	42.8	159.8	97.4	27.26	16.6	39.58	13591	4231.3	2319.7	7962.8	3563.5	485690	261474	386699	348459	117991
FALSE	High	Master Protein	P52732	Kinesin-like protein KIF11 OS=Homo sapiens GN=KIF11 PE=1 SV=2	0	202.88	31	28	57	28	1056	119.1	5.64	140.42	28	cell cycle OR cell proliferation;cell organization and biogenesis;other biological processes	cytosol;cytoskeleton;nucleus;other cell component	cytoskeletal activity;other molecular function	Pf00225, Pf13931	3832	ENSG00000138160	KIF11	A0AV49; B2RMV3; hsa:3832; P52732; Q15716; Q5VWX0		COPI-dependent Golgi-to-ER retrograde traffic; MHC class II antigen presentation; Kinesins	3	0	1.631	1.538	1.06	0.985979	0.976824	0.960661	72	117.3	110.7	13.13	9.15	14.46	1629.7	400.1	182.7	708.4	342.3	20272.5	10579.2	13308.4	12575.3	4995.5
FALSE	High	Master Protein	Q14839	Chromodomain-helicase-DNA-binding protein 4 OS=Homo sapiens GN=CHD4 PE=1 SV=2	0	202.031	21	32	108	27	1912	217.9	5.86	290.28	32	cell organization and biogenesis;DNA metabolism;stress response;other biological processes	cytoskeleton;nucleus;other cell component	nucleic acid binding activity;other molecular function	Pf00176, Pf00271, Pf00385, Pf00628, Pf06461, Pf06465, Pf08073, Pf08074	1108	ENSG00000111642	CHD4	hsa:1108; Q14839; Q8IXZ5	Rett syndrome; Effect of progerin on genes involved in progeria	Potential therapeutics for SARS; Regulation of endogenous retroelements by KRAB-ZFP proteins; Regulation of endogenous retroelements by Piwi-interacting RNAs (piRNAs); HDACs deacetylate histones; ERCC6 (CSB) and EHMT2 (G9a) positively regulate rRNA expression; Regulation of PTEN gene transcription; RNA Polymerase I Transcription Initiation; Transcriptional regulation of brown and beige adipocyte …	12	5	1.982	2.019	0.982	0.889723	0.783886	0.991773	60	118.9	121.1	15.03	4.68	13.04	3274.6	515.7	200.8	1171.5	509.3	34052.2	19320.6	21461.2	19167.2	8617.5
FALSE	High	Master Protein	P25705	ATP synthase subunit alpha, mitochondrial OS=Homo sapiens GN=ATP5A1 PE=1 SV=1	0	201.821	53	25	88	25	553	59.7	9.13	221.47	25	other metabolic processes;transport;other biological processes	plasma membrane;other membranes;mitochondrion;other cell component	signal transduction activity or receptor binding;transporter activity;other molecular function	Pf00006, Pf00306, Pf02874	498	ENSG00000152234	ATP5F1A	A8K092; B4DY56; hsa:498; K7ENP3; P25705; Q53XX6; Q8IXV2; Q96FB4; Q96HW2; Q96IR6; Q9BTV8	Electron transport chain: OXPHOS system in mitochondria; 7q11.23 copy number variation syndrome; Oxidative phosphorylation	Mitochondrial protein import; Mitochondrial protein degradation; Cristae formation; Formation of ATP by chemiosmotic coupling	7	0	0.727	0.83	0.876	0.824968	0.952498	0.724583	117.3	85.3	97.4	18.09	11.28	29.23	5133.9	809.8	276.9	1587.6	1075.1	19301	13246	13573.6	11935.9	7285.3
FALSE	High	Master Protein	P22234	Multifunctional protein ADE2 OS=Homo sapiens GN=PAICS PE=1 SV=3	0	200.917	52	19	105	19	425	47	7.23	282.92	19	other metabolic processes	cytosol;other cell component	other molecular function	Pf00731, Pf01259	10606	ENSG00000128050	PAICS	E9PDH9; hsa:10606; P22234; Q68CQ5	Metabolic reprogramming in colon cancer	Purine ribonucleoside monophosphate biosynthesis	2	0	1.926	1.758	1.095	0.90469	0.909747	0.912432	64	123.4	112.6	10.96	8.2	12.13	3640.9	665.7	253.1	1350.4	582.9	39459.1	23325.9	26951.6	24452.9	9523.7
FALSE	High	Master Protein	P62195	26S protease regulatory subunit 8 OS=Homo sapiens GN=PSMC5 PE=1 SV=1	0	199.901	60	22	77	21	406	45.6	7.55	201.43	22	protein metabolism;other metabolic processes;other biological processes	cytosol;nucleus;other cell component	signal transduction activity or receptor binding;other molecular function	Pf00004, Pf16450, Pf17862	5705	ENSG00000087191	PSMC5	A8K3Z3; A8K763; hsa:5705; O35051; O43208; P47210; P52915; P52916; P62195	Proteasome degradation; Alzheimer's disease and miRNA effects; Parkin-ubiquitin proteasomal system pathway; Pregnane X receptor pathway; Nuclear receptors meta-pathway; Alzheimer's disease	Antigen processing: Ubiquitination & Proteasome degradation; ABC-family proteins mediated transport; Regulation of expression of SLITs and ROBOs; FCERI mediated NF-kB activation; Downstream TCR signaling; Proteasome assembly; Ub-specific processing proteases; Separation of Sister Chromatids; The role of GTSE1 in G2/M progression after G2 checkpoint; Somitogenesis; Oxygen-dependent proline hydroxy…	66	1	1.483	1.408	1.054	0.997612	0.991446	0.965865	77.1	114.4	108.5	14.64	3.78	12.94	1717.9	453.5	204.3	715.6	390.3	19296.4	11561.4	13429.2	11331.8	5289.4
FALSE	High	Master Protein	P19338	Nucleolin OS=Homo sapiens GN=NCL PE=1 SV=3	0	199.693	40	31	144	31	710	76.6	4.7	335.02	31	developmental processes;other biological processes	plasma membrane;other membranes;nucleus;other cytoplasmic organelle;other cell component	nucleic acid binding activity;other molecular function	Pf00076	4691	ENSG00000115053	NCL	hsa:4691; P19338; Q53SK1; Q8NB06; Q9UCF0; Q9UDG1	miR-targeted genes in lymphocytes; miR-targeted genes in muscle cell; miR-targeted genes in squamous cell; Pathogenic Escherichia coli infection; VEGFA-VEGFR2 signaling	Major pathway of rRNA processing in the nucleolus and cytosol; Respiratory syncytial virus (RSV) attachment and entry	7	0	1.111	1.188	0.935	0.997612	0.999114	0.960661	90.9	101	108.1	37.44	11.95	11.43	15646	1433.3	546.2	4193.9	1793.7	64791	41528	41658	33353.2	14382.3
FALSE	High	Master Protein	Q9P2E9	Ribosome-binding protein 1 OS=Homo sapiens GN=RRBP1 PE=1 SV=4	0	198.545	35	27	57	27	1410	152.4	8.6	174.29	27											0	0	1.714	1.933	0.887	0.966282	0.838629	0.793783	64.6	110.7	124.8	30.86	5.6	16.94	3482.1	419.3	203.4	1100.2	309.9	26715.2	15090.5	18877.6	16484.5	7937.6
FALSE	High	Master Protein	P43686	26S protease regulatory subunit 6B OS=Homo sapiens GN=PSMC4 PE=1 SV=2	0	197.245	58	16	87	15	418	47.3	5.21	224.31	16	protein metabolism;other metabolic processes;developmental processes;other biological processes	cytosol;nucleus;other cell component	other molecular function	Pf00004, Pf16450, Pf17862	5704	ENSG00000013275; ENSG00000281221	PSMC4	hsa:5704; P43686; Q96FV5; Q9UBM3; Q9UEX3	Proteasome degradation; Alzheimer's disease and miRNA effects; Parkin-ubiquitin proteasomal system pathway; Ciliary landscape; Alzheimer's disease	Regulation of RAS by GAPs; ABC-family proteins mediated transport; Antigen processing: Ubiquitination & Proteasome degradation; Separation of Sister Chromatids; Autodegradation of Cdh1 by Cdh1:APC/C; APC/C:Cdc20 mediated degradation of Securin; APC/C:Cdh1 mediated degradation of Cdc20 and other APC/C:Cdh1 targeted proteins in late mitosis/early G1; Cdc20:Phospho-APC/C mediated degradation of Cycl…	65	0	1.103	1.137	0.97	0.997612	0.998069	0.990851	92.6	102.1	105.3	18	5.92	13.61	2721.6	806.5	336.7	1189.2	874.4	27373.3	15368.5	19193.9	17370.6	7869.5
FALSE	High	Master Protein	Q08211	ATP-dependent RNA helicase A OS=Homo sapiens GN=DHX9 PE=1 SV=4	0	196.503	29	28	71	28	1270	140.9	6.84	188.99	28	cell organization and biogenesis;DNA metabolism;RNA metabolism OR transcription;other metabolic processes;stress response;transport;other biological processes	cytosol;cytoskeleton;nucleus;other cell component	translation activity;nucleic acid binding activity;other molecular function	Pf00035, Pf00270, Pf00271, Pf04408, Pf07717, Pf21010	1660	ENSG00000135829	DHX9	B2RNV4; hsa:1660; Q05CI5; Q08211; Q12803; Q32Q22; Q5VY62; Q6PD69; Q99556	MECP2 and associated Rett syndrome; mRNA processing	mRNA Splicing - Major Pathway; PKR-mediated signaling; RIP-mediated NFkB activation via ZBP1; DEx/H-box helicases activate type I IFN and inflammatory cytokines production	6	0	0.949	1.102	0.862	0.97445	0.995873	0.645282	98.3	93.4	108.3	21.88	6.74	25.34	3655.6	488.4	168.8	1096.8	607.8	18903.6	12944	11945.8	10839.4	5235.8
FALSE	High	Master Protein	P11586	C-1-tetrahydrofolate synthase, cytoplasmic OS=Homo sapiens GN=MTHFD1 PE=1 SV=3	0	195.173	38	27	70	27	935	101.5	7.3	184.6	27											0	0	1.001	0.969	1.034	0.986996	0.991446	0.986132	101	101.1	97.8	28.88	6.34	8.6	4543.2	563.9	169.4	1392.9	671.8	22599.4	14546.7	14062.9	12123.1	6037.7
FALSE	High	Master Protein	P42694	Probable helicase with zinc finger domain OS=Homo sapiens GN=HELZ PE=1 SV=2	0	193.518	22	29	47	29	1942	218.8	7.42	132.89	29	other biological processes	cytosol;nucleus;other cell component	other molecular function	Pf00642, Pf13086, Pf13087	9931	ENSG00000198265	HELZ	hsa:9931; I6L9H4; P42694			0	0	0.64	0.653	0.981	0.727781	0.730883	0.991773	130.8	83.8	85.4	14.83	12.34	16.43	2375.6	583.2	284.1	955.8	618.2	11241.2	6816.7	7704.1	6916	4208.5
FALSE	High	Master Protein	Q9UMS4	Pre-mRNA-processing factor 19 OS=Homo sapiens GN=PRPF19 PE=1 SV=1	0	192.986	51	16	206	16	504	55.1	6.61	565.89	16	cell cycle OR cell proliferation;cell organization and biogenesis;protein metabolism;DNA metabolism;RNA metabolism OR transcription;other metabolic processes;stress response;developmental processes;signal transduction;other biological processes	cytoskeleton;nucleus;other cell component	other molecular function	Pf04564, Pf08606, Pf24814	27339	ENSG00000110107	PRPF19	hsa:27339; Q9UMS4		mRNA Splicing - Major Pathway; Dual incision in TC-NER; Gap-filling DNA repair synthesis and ligation in TC-NER; Formation of TC-NER Pre-Incision Complex	5	0	0.599	0.628	0.954	0.656557	0.677738	0.973678	134.7	80.7	84.6	28.36	21.92	18.01	13281.9	3228.7	2120.1	5515.9	3981.2	51951.7	37949.7	39093.9	35821.4	25410.9
FALSE	High	Master Protein	P52272	Heterogeneous nuclear ribonucleoprotein M OS=Homo sapiens GN=HNRNPM PE=1 SV=3	0	192.818	39	28	85	28	730	77.5	8.7	195.29	28	RNA metabolism OR transcription;other metabolic processes	nucleus;other cell component	nucleic acid binding activity;other molecular function	Pf00076, Pf11532	4670	ENSG00000099783	HNRNPM	hsa:4670; P52272; Q15584; Q8WZ44; Q96H56; Q9BWL9; Q9Y492	miR-targeted genes in leukocytes; miR-targeted genes in lymphocytes; miR-targeted genes in squamous cell; mRNA processing	Processing of Capped Intron-Containing Pre-mRNA; mRNA Splicing - Major Pathway; FGFR2 alternative splicing	7	0	0.857	1.024	0.837	0.919895	0.993875	0.503194	104.1	89.2	106.6	18.89	12.17	18.82	8139.7	1202.6	449.1	2592.2	1713.2	40624.9	23517.4	26023.9	23714.4	14530.1
FALSE	High	Master Protein	P12956	X-ray repair cross-complementing protein 6 OS=Homo sapiens GN=XRCC6 PE=1 SV=2	0	192.808	56	29	101	29	609	69.8	6.64	225.98	29	cell organization and biogenesis;DNA metabolism;other metabolic processes;stress response;other biological processes	non-structural extracellular;cytosol;nucleus;other cell component	nucleic acid binding activity;other molecular function	Pf02037, Pf02735, Pf03730, Pf03731	2547	ENSG00000196419	XRCC6	B1AHC8; hsa:2547; P12956; Q6FG89; Q9UCQ2; Q9UCQ3	Non-homologous end joining; DNA repair pathways, full network; Primary ovarian insufficiency; HDAC6 interactions in the central nervous system	Neutrophil degranulation; Cytosolic sensors of pathogen-associated DNA ; Nonhomologous End-Joining (NHEJ); 2-LTR circle formation; IRF3-mediated induction of type I IFN	9	0	0.725	0.796	0.91	0.822932	0.931811	0.903983	119	86.2	94.7	28.56	3.46	5.51	6455.2	2578.4	654.9	2910.6	2455.2	37284	23064.7	26001.9	22628.7	10236.6
FALSE	High	Master Protein	Q5VYK3	Proteasome-associated protein ECM29 homolog OS=Homo sapiens GN=ECM29 PE=1 SV=2	0	191.976	26	31	76	31	1845	204.2	7.12	177.51	31	cell organization and biogenesis;protein metabolism;other metabolic processes;stress response	cytoskeleton;ER/Golgi;nucleus;other cytoplasmic organelle;other cell component	other molecular function	Pf12755, Pf13001, Pf23702, Pf23731, Pf24492	23392	ENSG00000136813	ECPAS	A0A804HJA4; B3KXF2; O15074; Q5VYK3; Q8WU82			0	0	0.943	0.899	1.049	0.969109	0.981545	0.973678	105.6	99.5	94.9	22.47	3.44	6.39	1326.3	388.1	170.5	577.7	484.4	11642.6	6566.7	7539.8	6584.9	3240.1
FALSE	High	Master Protein	P23246	Splicing factor, proline- and glutamine-rich OS=Homo sapiens GN=SFPQ PE=1 SV=2	0	190.944	33	21	84	20	707	76.1	9.44	239.69	21	cell organization and biogenesis;DNA metabolism;RNA metabolism OR transcription;other metabolic processes;stress response;other biological processes	cytosol;nucleus;other cell component	nucleic acid binding activity;other molecular function	Pf00076, Pf08075	6421	ENSG00000116560	SFPQ	hsa:6421; P23246; P30808; Q5SZ71	mRNA processing; Type 2 papillary renal cell carcinoma	Suppression of apoptosis; PTK6 Regulates Proteins Involved in RNA Processing	4	1	0.651	0.76	0.856	0.740077	0.895932	0.612082	124.5	81	94.6	37.48	4.56	18.04	8995.2	979.2	251.3	2727.5	1488.8	31020.7	19785.7	18881.5	18386.6	8500.5
FALSE	High	Master Protein	O14744	Protein arginine N-methyltransferase 5 OS=Homo sapiens GN=PRMT5 PE=1 SV=4	0	190.234	45	21	106	21	637	72.6	6.29	237.24	21	cell organization and biogenesis;protein metabolism;RNA metabolism OR transcription;other metabolic processes;developmental processes;other biological processes	cytosol;ER/Golgi;nucleus;other cell component	nucleic acid binding activity;other molecular function	Pf05185, Pf17285, Pf17286	10419	ENSG00000100462	PRMT5	A8MTP3; A8MZ91; B4DX49; B4DY30; B5BU10; D3DS33; E2QRE7; hsa:10419; O14744; Q6IBR1; Q9UKH1	Transcription co-factors SKI and SKIL protein partners; Nitric oxide metabolism in cystic fibrosis	snRNP Assembly; RMTs methylate histone arginines; Regulation of TP53 Activity through Methylation	5	0	1.911	1.74	1.098	0.906351	0.918858	0.909862	64.5	123.3	112.2	15.43	6.79	11.85	3136.1	633.6	183.3	1271.3	616	37928.6	21732	25457.6	22424.7	9323.4
FALSE	High	Master Protein	Q00839	Heterogeneous nuclear ribonucleoprotein U OS=Homo sapiens GN=HNRNPU PE=1 SV=6	0	190.155	34	22	142	22	825	90.5	6	371.31	22	cell organization and biogenesis;RNA metabolism OR transcription;other metabolic processes;transport;developmental processes;other biological processes	cytosol;cytoskeleton;nucleus;other cell component	cytoskeletal activity;nucleic acid binding activity;other molecular function	Pf00622, Pf02037, Pf13671	3192	ENSG00000153187	HNRNPU	hsa:3192; O75507; Q00839; Q8N174; Q96HY9; Q9BQ09	mRNA processing; lncRNA in canonical Wnt signaling and colorectal cancer	Transcriptional regulation of brown and beige adipocyte differentiation by EBF2; mRNA Splicing - Major Pathway; Processing of Capped Intron-Containing Pre-mRNA	5	0	0.817	1.02	0.802	0.904286	0.993875	0.29761	105.7	86.4	107.8	16.05	6.46	30.47	7568.9	987.7	560.7	2321.8	1291.7	33716.2	20753.5	20108.2	18777.4	10246.7
FALSE	High	Master Protein	P12814	Alpha-actinin-1 OS=Homo sapiens GN=ACTN1 PE=1 SV=2	0	189.692	33	24	47	13	892	103	5.41	137.92	24	cell adhesion;cell organization and biogenesis;other biological processes	non-structural extracellular;plasma membrane;other membranes;cytosol;cytoskeleton;other cell component	signal transduction activity or receptor binding;cytoskeletal activity;nucleic acid binding activity;other molecular function	Pf00307, Pf00435, Pf08726	87	ENSG00000072110	ACTN1	B3V8S3; B4DHH3; B7TY16; hsa:87; P12814; Q1HE25; Q9BTN1	Arrhythmogenic right ventricular cardiomyopathy; Focal adhesion; Ebola virus infection in host; MFAP5 effect on permeability and motility of endothelial cells via cytoskeleton rearrangement; Regulation of actin cytoskeleton	RHOD GTPase cycle; RHOF GTPase cycle; Platelet degranulation ; Nephrin family interactions; Syndecan interactions; RHOBTB2 GTPase cycle; Regulation of cytoskeletal remodeling and cell spreading by IPP complex components	12	0	1.329	1.455	0.913	0.997612	0.991446	0.912432	79.3	105.3	115.4	21.96	7.11	8.39	767.9	99.3	40.6	275.5	129	5292.2	3441.8	3582.3	3414.4	1354.8
FALSE	High	Master Protein	P49792	E3 SUMO-protein ligase RanBP2 OS=Homo sapiens GN=RANBP2 PE=1 SV=2	0	189.15	15	38	59	37	3224	358	6.2	136.24	38	protein metabolism;other metabolic processes;transport;other biological processes	other membranes;cytosol;nucleus;other cell component	nucleic acid binding activity;other molecular function	Pf00160, Pf00638, Pf00641, Pf12185	5903	ENSG00000153201	RANBP2	hsa:5903; P49792; Q13074; Q15280; Q53TE2; Q59FH7		Separation of Sister Chromatids; Resolution of Sister Chromatid Cohesion; RHO GTPases Activate Formins; EML4 and NUDC in mitotic spindle formation; Amplification of signal from unattached kinetochores via a MAD2 inhibitory signal; SARS-CoV-2 activates/modulates innate and adaptive immune responses; tRNA processing in the nucleus; Rev-mediated nuclear export of HIV RNA; HCMV Late Events; HCMV Earl…	35	1	1.135	1.257	0.903	0.997612	0.995873	0.866443	88.5	100.4	111.2	6.43	4.79	23.34	2454.3	490.5	176.1	788.6	506.7	17607.9	10175.7	11238.6	10306.3	5377
FALSE	High	Master Protein	Q01082	Spectrin beta chain, non-erythrocytic 1 OS=Homo sapiens GN=SPTBN1 PE=1 SV=2	0	188.167	17	33	62	29	2364	274.4	5.57	156.84	33	cell cycle OR cell proliferation;cell organization and biogenesis;transport;developmental processes;other biological processes	plasma membrane;other membranes;cytosol;cytoskeleton;nucleus;other cell component	cytoskeletal activity;other molecular function	Pf00169, Pf00307, Pf00435	6711	ENSG00000115306	SPTBN1	B2RP63; hsa:6711; O60837; Q01082; Q16057; Q53R99; Q59ER3; Q8IX99	TGF-beta signaling pathway; Sudden infant death syndrome (SIDS) susceptibility pathways	COPI-mediated anterograde transport; Sensory processing of sound by inner hair cells of the cochlea; Sensory processing of sound by outer hair cells of the cochlea; RHOV GTPase cycle; RHOU GTPase cycle; Nephrin family interactions; RAF/MAP kinase cascade; NCAM signaling for neurite out-growth; Interaction between L1 and Ankyrins; Signaling by FLT3 fusion proteins	12	4	1.209	1.464	0.826	0.999385	0.990957	0.42326	81.7	98.7	119.6	15.26	4.33	12.07	1669.1	385.4	197.2	644	420.8	14610.5	8499.7	8812.2	8628.2	4252.4
FALSE	High	Master Protein	Q9Y230	RuvB-like 2 OS=Homo sapiens GN=RUVBL2 PE=1 SV=3	0	188.148	56	23	86	23	463	51.1	5.64	222.86	23	cell organization and biogenesis;protein metabolism;DNA metabolism;other metabolic processes;stress response;other biological processes	other membranes;cytosol;cytoskeleton;nucleus;other cell component	nucleic acid binding activity;other molecular function	Pf06068, Pf17856	10856	ENSG00000183207	RUVBL2	B3KQ59; E7ETE5; hsa:10856; Q6FIB9; Q6PK27; Q9Y230; Q9Y361		HATs acetylate histones; Telomere Extension By Telomerase	2	0	0.79	0.76	1.039	0.884794	0.896223	0.983646	117.7	92.9	89.4	34.9	6.12	10.13	3222.1	1604.5	620.8	1528.4	1247.2	31070.3	17900.8	21859.3	19920.8	8469
FALSE	High	Master Protein	Q8TEQ6	Gem-associated protein 5 OS=Homo sapiens GN=GEMIN5 PE=1 SV=3	0	188.084	27	32	73	32	1508	168.5	6.62	186.41	32	cell organization and biogenesis;protein metabolism;RNA metabolism OR transcription;other metabolic processes;other biological processes	cytosol;nucleus;other cell component	translation activity;nucleic acid binding activity	Pf00400, Pf23770, Pf23774, Pf23775, Pf23777	25929	ENSG00000082516	GEMIN5	hsa:25929; Q14CV0; Q8TEQ6; Q8WWV4; Q969W4; Q9H9K3; Q9UFI5		snRNP Assembly; SARS-CoV-2 modulates host translation machinery	2	0	1.204	1.226	0.982	0.999385	0.996422	0.991773	87.5	105.3	107.2	16.47	5.55	6.53	2012.6	493.4	162.8	997.7	568.8	18796.7	10592.1	12117.7	11468.4	4825
FALSE	High	Master Protein	Q13200	26S proteasome non-ATPase regulatory subunit 2 OS=Homo sapiens GN=PSMD2 PE=1 SV=3	0	186.279	30	22	88	22	908	100.1	5.2	245.89	22	protein metabolism;other metabolic processes;other biological processes	non-structural extracellular;cytosol;nucleus;other cell component	enzyme regulator activity	Pf01851, Pf17781, Pf18051	5708	ENSG00000175166	PSMD2	B4DX07; B4DXY1; E7EW34; E9PCS3; hsa:5708; Q12932; Q13200; Q15321; Q53XQ4; Q96I12	Proteasome degradation; Alzheimer's disease and miRNA effects; TNF-alpha signaling; Parkin-ubiquitin proteasomal system pathway; Alzheimer's disease	Ub-specific processing proteases; Neutrophil degranulation; FCERI mediated NF-kB activation; Downstream TCR signaling; Antigen processing: Ubiquitination & Proteasome degradation; Proteasome assembly; Separation of Sister Chromatids; The role of GTSE1 in G2/M progression after G2 checkpoint; Somitogenesis; Oxygen-dependent proline hydroxylation of Hypoxia-inducible Factor Alpha; Neddylation; Regu…	66	0	1.777	1.701	1.045	0.956656	0.93958	0.977936	67	119	114	15.94	6.74	9.31	2376.9	382	213.7	843	371.7	26577.6	14504.3	17745.6	16553.2	6970.6
FALSE	High	Master Protein	O43242	26S proteasome non-ATPase regulatory subunit 3 OS=Homo sapiens GN=PSMD3 PE=1 SV=2	0	184.707	45	22	82	22	534	60.9	8.44	220.94	22	protein metabolism;other metabolic processes;other biological processes	non-structural extracellular;cytosol;nucleus;other cell component	enzyme regulator activity	Pf01399, Pf08375	5709	ENSG00000108344	PSMD3	B3KMW9; B4DT72; hsa:5709; O43242; Q96EI2; Q9BQA4	Proteasome degradation; Alzheimer's disease and miRNA effects; Parkin-ubiquitin proteasomal system pathway; Alzheimer's disease	FCERI mediated NF-kB activation; Downstream TCR signaling; Antigen processing: Ubiquitination & Proteasome degradation; Proteasome assembly; Ub-specific processing proteases; Separation of Sister Chromatids; The role of GTSE1 in G2/M progression after G2 checkpoint; Somitogenesis; Oxygen-dependent proline hydroxylation of Hypoxia-inducible Factor Alpha; Neddylation; Regulation of expression of SL…	65	0	2.326	2.328	0.999	0.792541	0.59935	0.999077	53.1	123.4	123.5	20.29	5.76	8.1	2721	382.7	158.5	944.4	364.5	28944	17173.1	20318.2	18172.2	7655.5
FALSE	High	Master Protein	Q15149	Plectin OS=Homo sapiens GN=PLEC PE=1 SV=3	0	184.418	11	43	68	41	4684	531.5	5.96	137.6	43	cell cycle OR cell proliferation;cell organization and biogenesis;other metabolic processes;stress response;developmental processes;other biological processes	plasma membrane;other membranes;cytosol;cytoskeleton;mitochondrion;other cell component	cytoskeletal activity;other molecular function	Pf00307, Pf00681, Pf03501, Pf17902, Pf18373, Pf21019, Pf21020, Pf21097	5339	ENSG00000178209	PLEC	hsa:5339; Q15148; Q15149; Q16640; Q6S376; Q6S377; Q6S378; Q6S379; Q6S380; Q6S381; Q6S382; Q6S383	Envelope proteins and their potential roles in EDMD physiopathology	Assembly of collagen fibrils and other multimeric structures; Caspase-mediated cleavage of cytoskeletal proteins; Type I hemidesmosome assembly	4	2	1.181	1.252	0.943	0.997612	0.995873	0.960661	87.4	103.2	109.4	14.95	2.14	13.55	1904	549.8	213.9	731.4	497.6	18162.3	11428.5	12341.7	10820.6	5460.5
FALSE	High	Master Protein	O43660	Pleiotropic regulator 1 OS=Homo sapiens GN=PLRG1 PE=1 SV=1	0	183.167	38	16	102	16	514	57.2	9.17	269.38	16	RNA metabolism OR transcription;other metabolic processes;other biological processes	other membranes;nucleus;other cell component		Pf00400	5356	ENSG00000171566	PLRG1	B3KMK4; hsa:5356; O43660; Q3KQY5; Q8WUD8		mRNA Splicing - Major Pathway	1	0	0.537	0.667	0.805	0.537491	0.769061	0.318519	136.1	73.1	90.8	37.1	22.63	19.01	8145.3	1671.9	1395.9	3031.4	2157.6	27151.8	17509.4	19156	17975.2	12801.7
FALSE	High	Master Protein	P11940	Polyadenylate-binding protein 1 OS=Homo sapiens GN=PABPC1 PE=1 SV=2	0	182.916	40	23	118	15	636	70.6	9.5	303.18	23	RNA metabolism OR transcription;other metabolic processes;other biological processes	cytosol;nucleus;other cell component	nucleic acid binding activity;other molecular function	Pf00076, Pf00658	26986	ENSG00000070756	PABPC1	hsa:26986; P11940; Q15097; Q93004	Translation factors; Endoderm differentiation; VEGFA-VEGFR2 signaling; Acute viral myocarditis	Deadenylation of mRNA; M-decay: degradation of maternal mRNAs by maternally stored factors; Regulation of expression of SLITs and ROBOs; AUF1 (hnRNP D0) binds and destabilizes mRNA; L13a-mediated translational silencing of Ceruloplasmin expression; Translation initiation complex formation; Nonsense Mediated Decay (NMD) enhanced by the Exon Junction Complex (EJC); Nonsense Mediated Decay (NMD) ind…	13	8	1.729	1.784	0.969	0.966282	0.901584	0.99064	66.5	114.9	118.6	18.47	4.39	5.25	6503.6	850	379	2010.8	939.1	53304.4	29160.5	33409.4	31139.3	14803
FALSE	High	Master Protein	P26640	Valine--tRNA ligase OS=Homo sapiens GN=VARS PE=1 SV=4	0	180.904	30	28	102	28	1264	140.4	7.59	246.01	28	protein metabolism;RNA metabolism OR transcription;other metabolic processes	cytosol	other molecular function	Pf00043, Pf00133, Pf08264	7407	ENSG00000096171; ENSG00000204394; ENSG00000224264; ENSG00000226589; ENSG00000231116	VARS1	B0V1N1; B4DZ61; hsa:7407; P26640; Q5JQ90; Q96E77; Q9UQM2	Amino acid metabolism	Cytosolic tRNA aminoacylation	2	0	1.348	1.23	1.096	0.997858	0.995873	0.912432	83.8	113	103.1	7.73	8.52	8.49	2533.6	646.2	240.9	1021.9	599.9	25506.5	16311.2	18255.1	14533	6335.6
FALSE	High	Master Protein	Q9NR09	Baculoviral IAP repeat-containing protein 6 OS=Homo sapiens GN=BIRC6 PE=1 SV=2	0	178.848	8	25	44	25	4857	529.9	6.05	118.93	25											0	0	1.263	1.284	0.984	0.999385	0.995873	0.991773	84.6	106.8	108.6	9.43	3.57	5.98	1154	287.3	117.2	473.5	243.2	10610.9	6114.3	7005	6542.9	3107
FALSE	High	Master Protein	Q9Y520	Protein PRRC2C OS=Homo sapiens GN=PRRC2C PE=1 SV=4	0	178.325	13	32	66	31	2896	316.7	9.13	155.26	32	cell organization and biogenesis;other biological processes	cytosol;other cell component		Pf07001	23215	ENSG00000117523	PRRC2C	hsa:23215; Q05DM8; Q49A39; Q6PD54; Q9H2N2; Q9HA05; Q9NSM8; Q9NXL3; Q9UF29; Q9UPQ6; Q9Y520	VEGFA-VEGFR2 signaling		1	1	1.185	1.238	0.958	0.997858	0.995873	0.977936	87.6	103.9	108.5	20.49	6.66	14.58	4037.2	582.6	191.8	1316	660.8	26455.5	13906.1	16377.4	15353.3	6641.4
FALSE	High	Master Protein	O43175	D-3-phosphoglycerate dehydrogenase OS=Homo sapiens GN=PHGDH PE=1 SV=4	0	177.578	46	20	67	20	533	56.6	6.71	195.99	20	cell cycle OR cell proliferation;cell organization and biogenesis;other metabolic processes;developmental processes;other biological processes	cytosol	other molecular function	Pf00389, Pf02826, Pf19304	26227	ENSG00000092621	PHGDH	B2RD08; hsa:26227; O43175; Q5SZU3; Q9BQ01	Trans-sulfuration, one-carbon metabolism and related pathways; Clear cell renal cell carcinoma pathways; Neuroinflammation and glutamatergic signaling; Amino acid metabolism in triple-negative breast cancer cells	Serine biosynthesis	5	0	1.473	1.404	1.049	0.997612	0.991446	0.973255	77.4	114	108.6	25.91	3.71	7.4	3700.8	429.2	183.5	1264.2	529.9	24488.2	16272.7	16316.9	15323.5	6925.7
FALSE	High	Master Protein	P60709	Actin, cytoplasmic 1 OS=Homo sapiens GN=ACTB PE=1 SV=1	0	176.014	43	12	112	5	375	41.7	5.48	339.28	12	cell organization and biogenesis;developmental processes;other biological processes	plasma membrane;other membranes;cytosol;cytoskeleton;nucleus;other cell component	cytoskeletal activity;other molecular function	Pf00022	60	ENSG00000075624	ACTB	hsa:60; P02570; P60709; P70514; P99021; Q11211; Q64316; Q75MN2; Q96B34; Q96HG5	Arrhythmogenic right ventricular cardiomyopathy; Pathogenic Escherichia coli infection; Common pathways underlying drug addiction; Myometrial relaxation and contraction pathways; Focal adhesion; Fas ligand pathway and stress induction of heat shock proteins; Ebola virus infection in host; Acute viral myocarditis; Thermogenesis; Mechanoregulation and pathology of YAP/TAZ via Hippo and non-Hippo me…	RHO GTPases activate IQGAPs; Translocation of SLC2A4 (GLUT4) to the plasma membrane; Regulation of endogenous retroelements by Piwi-interacting RNAs (piRNAs); UCH proteinases; Signaling by BRAF and RAF1 fusions; Signaling by moderate kinase activity BRAF mutants; Paradoxical activation of RAF signaling by kinase inactive BRAF; Signaling downstream of RAS mutants; MAP2K and MAPK activation; Signal…	50	8	0.767	0.87	0.882	0.860733	0.97549	0.759477	113.8	87.2	99	12.5	16.88	25.09	4301.6	656	337.9	1406.8	895.2	20343.5	14509	10200.6	10043	5859.3
FALSE	High	Master Protein	P60174	Triosephosphate isomerase OS=Homo sapiens GN=TPI1 PE=1 SV=3	0	174.032	59	14	118	14	286	30.8	5.92	360.6	14	other metabolic processes	cytosol	other molecular function	Pf00121		ENSPPYG00000004207; ENSPTRG00000004595	TPI1	A0A2J8JEI5; A0A2J8JEJ3; A0A2J8TBG7; A0A6D2X563; H2NGA4			0	0	1.84	1.808	1.018	0.9294	0.89434	0.991773	64.6	118.8	116.7	50.02	10.4	17.96	10191.5	811.9	339.1	2851.6	697.8	51351.4	34672	31821.7	29481.8	12124
FALSE	High	Master Protein	P14868	Aspartate--tRNA ligase, cytoplasmic OS=Homo sapiens GN=DARS PE=1 SV=2	0	173.581	49	23	171	23	501	57.1	6.55	391.97	23	cell organization and biogenesis;protein metabolism;RNA metabolism OR transcription;other metabolic processes	cytosol;other cell component	other molecular function	Pf00152, Pf01336	1615	ENSG00000115866	DARS1	A8K3J2; D3DP77; hsa:1615; P14868; Q2TNI3; Q32Q69; Q53HV4; Q53YC5; Q68CR9; Q9BW52	Alanine and aspartate metabolism	Transcriptional and post-translational regulation of MITF-M expression and activity; Selenoamino acid metabolism; Cytosolic tRNA aminoacylation	4	0	2.157	2.019	1.069	0.836584	0.783886	0.960661	58	125	117	8.98	6.38	17.01	4250.1	808.6	373.8	1632.2	758.2	58292.2	32138.1	38878.4	36628.3	15498.9
FALSE	High	Master Protein	Q5JSZ5	Protein PRRC2B OS=Homo sapiens GN=PRRC2B PE=1 SV=2	0	173.562	17	27	60	26	2229	242.8	8.34	164.01	27	other biological processes			Pf07001	84726	ENSG00000288701	PRRC2B	hsa:84726; O60270; Q5JSZ5; Q5JSZ7; Q66VZ2; Q68CR0; Q96EI9; Q9H683			0	1	0.829	0.867	0.956	0.904286	0.97549	0.973678	111.3	92.3	96.5	22.32	9.32	14.09	2364.3	492.9	312.8	912.2	610.6	13419.4	7774.6	9033.2	7985.9	4595.8
FALSE	High	Master Protein	Q15459	Splicing factor 3A subunit 1 OS=Homo sapiens GN=SF3A1 PE=1 SV=1	0	173.224	30	20	82	20	793	88.8	5.22	210.94	20	cell organization and biogenesis;RNA metabolism OR transcription;other metabolic processes	nucleus	nucleic acid binding activity	Pf00240, Pf01805, Pf12230	10291	ENSG00000099995	SF3A1	E9PAW1; hsa:10291; Q15459	mRNA processing	mRNA Splicing - Major Pathway	2	0	1.024	1.04	0.984	0.990591	0.995873	0.991773	97.9	100.2	101.8	9.76	6.27	15.61	3503.6	748.1	341.7	1397.9	887.9	25216.2	13614.4	17110.1	15277.1	7396.3
FALSE	High	Master Protein	P49736	DNA replication licensing factor MCM2 OS=Homo sapiens GN=MCM2 PE=1 SV=4	0	172.713	40	28	77	28	904	101.8	5.52	197.55	28	cell cycle OR cell proliferation;cell organization and biogenesis;DNA metabolism;other metabolic processes;stress response;other biological processes	nucleus;other cell component	nucleic acid binding activity;other molecular function	Pf00493, Pf12619, Pf14551, Pf17207, Pf17855, Pf23669	4171	ENSG00000073111	MCM2	hsa:4171; P49736; Q14577; Q15023; Q8N2V1; Q969W7; Q96AE1; Q9BRM7	Cell cycle; Ciliary landscape; G1 to S cell cycle control; DNA replication; 1p36 copy number variation syndrome; Fanconi anemia	Assembly of the pre-replicative complex; Orc1 removal from chromatin; Activation of ATR in response to replication stress; Activation of the pre-replicative complex; Regulation of MITF-M-dependent genes involved in DNA replication, damage repair and senescence; Unwinding of DNA	13	0	0.739	0.812	0.911	0.835897	0.945972	0.909319	117.6	87	95.5	9.21	6.6	7.52	3738.1	708.7	329.6	1343	879.1	17994.7	12129.9	11477.1	10602.4	4746.3
FALSE	High	Master Protein	O15371	Eukaryotic translation initiation factor 3 subunit D OS=Homo sapiens GN=EIF3D PE=1 SV=1	0	172.086	37	13	76	13	548	63.9	6.05	236.51	13	cell organization and biogenesis;protein metabolism;other metabolic processes;other biological processes	cytosol;translational apparatus;other cell component	nucleic acid binding activity;other molecular function	Pf05091	8664	ENSG00000100353	EIF3D	A8MWD3; B2R7D4; B4DTF8; B4DVY1; hsa:8664; O15371; Q3MJD9; Q5M9Q6	Translation factors; VEGFA-VEGFR2 signaling; nsp1 from SARS-CoV-2 inhibits translation initiation in the host cell	L13a-mediated translational silencing of Ceruloplasmin expression; Translation initiation complex formation; Formation of a pool of free 40S subunits; Formation of the ternary complex, and subsequently, the 43S complex; Ribosomal scanning and start codon recognition; GTP hydrolysis and joining of the 60S ribosomal subunit	9	0	1.959	1.917	1.022	0.904161	0.840576	0.991773	61.5	120.5	117.9	15.59	13.28	27.53	2002.1	286.6	131.5	731.4	342.4	22145.9	11873.6	14020.3	14970.8	5054.7
FALSE	High	Master Protein	P13010	X-ray repair cross-complementing protein 5 OS=Homo sapiens GN=XRCC5 PE=1 SV=3	0	171.907	44	24	78	24	732	82.7	5.81	207.83	24	cell cycle OR cell proliferation;cell organization and biogenesis;DNA metabolism;other metabolic processes;stress response;developmental processes;other biological processes	non-structural extracellular;plasma membrane;other membranes;cytosol;nucleus;other cell component	enzyme regulator activity;nucleic acid binding activity;other molecular function	Pf02735, Pf03730, Pf03731, Pf08785	7520	ENSG00000079246	XRCC5	A8K3X5; hsa:7520; P13010; Q0Z7V0; Q4VBQ5; Q53HH7; Q7M4N0; Q9UCQ0; Q9UCQ1	Non-homologous end joining; Male infertility; DNA repair pathways, full network; p53 transcriptional gene network	Neutrophil degranulation; Cytosolic sensors of pathogen-associated DNA ; Nonhomologous End-Joining (NHEJ); 2-LTR circle formation; IRF3-mediated induction of type I IFN	9	0	1.456	1.528	0.953	0.997612	0.979455	0.97259	75.3	109.7	115.1	31.14	3.15	13.34	2645.5	366	101.7	1000.6	373.2	17094.2	10636.9	11562.3	10318.5	4624.8
FALSE	High	Master Protein	Q14315	Filamin-C OS=Homo sapiens GN=FLNC PE=1 SV=3	0	169.897	15	28	51	20	2725	290.8	5.97	132.51	28	cell organization and biogenesis	plasma membrane;other membranes;cytosol;cytoskeleton;other cell component	cytoskeletal activity;other molecular function	Pf00307, Pf00630	2318	ENSG00000128591	FLNC	B2ZZ88; hsa:2318; O95303; Q07985; Q14315; Q9NS12; Q9NYE5; Q9UMR8; Q9Y503	Focal adhesion; MAPK signaling; Ebola virus infection in host; NPHP1 deletion syndrome; 13q12.12 copy number variation	Cell-extracellular matrix interactions	6	0	1.333	1.289	1.034	0.997612	0.995873	0.98409	82.8	110.4	106.8	6.32	6.76	7.94	926.8	185.2	71.8	359.4	204.6	7854.7	4569	5248.7	4862	1958.1
FALSE	High	Master Protein	P78347	General transcription factor II-I OS=Homo sapiens GN=GTF2I PE=1 SV=2	0	169.637	35	29	54	29	998	112.3	6.39	154.75	29	RNA metabolism OR transcription;other metabolic processes;other biological processes	nucleus;other cell component	nucleic acid binding activity;other molecular function	Pf02946	2969	ENSG00000263001	GTF2I	hsa:2969; O14743; O15359; O43546; O43588; O43589; P78347; Q75M85; Q75M86; Q75M87; Q75M88; Q86U51; Q9BSZ4	B cell receptor signaling; 7q11.23 copy number variation syndrome; Genetic causes of porto-sinusoidal vascular disease		3	0	1.328	1.318	1.008	0.999385	0.995873	0.993483	82.3	109.3	108.4	25.36	1.57	7.72	2845.7	651.4	119	1012	509.8	23837.9	14721.1	15577.9	14650.3	6730
FALSE	High	Master Protein	P51610	Host cell factor 1 OS=Homo sapiens GN=HCFC1 PE=1 SV=2	0	168.949	19	27	70	27	2035	208.6	7.46	170.67	27	cell organization and biogenesis;other biological processes	nucleus;other cell component	other molecular function	Pf13854, Pf24681	3054	ENSG00000172534	HCFC1	hsa:3054; P51610; Q6P4G5	Mitochondrial gene expression; Pleural mesothelioma	Formation of WDR5-containing histone-modifying complexes; UCH proteinases; Transcriptional activation of mitochondrial biogenesis; HATs acetylate histones	6	0	1.973	1.937	1.018	0.895957	0.838629	0.991773	61.1	120.5	118.4	18.85	5.86	7.07	1878.1	265.7	106.6	632	265.1	16515.7	9642.4	10944.1	10380.1	4254.3
FALSE	High	Master Protein	Q14008	Cytoskeleton-associated protein 5 OS=Homo sapiens GN=CKAP5 PE=1 SV=3	0	167.828	19	30	56	30	2032	225.4	7.8	128.67	30	cell cycle OR cell proliferation;cell organization and biogenesis;transport;other biological processes	plasma membrane;other membranes;cytosol;cytoskeleton;nucleus;other cell component	cytoskeletal activity;other molecular function	Pf02985, Pf12348, Pf21041	9793	ENSG00000175216	CKAP5	hsa:9793; Q05D70; Q0VAX7; Q0VAX8; Q14008; Q14668; Q2TA89; Q6NSH4	4p16.3 copy number variation	Separation of Sister Chromatids; Regulation of PLK1 Activity at G2/M Transition; Resolution of Sister Chromatid Cohesion; Recruitment of NuMA to mitotic centrosomes; RHO GTPases Activate Formins; EML4 and NUDC in mitotic spindle formation; Loss of Nlp from mitotic centrosomes; Recruitment of mitotic centrosome proteins and complexes; Anchoring of the basal body to the plasma membrane; AURKA Activ…	14	0	1.859	1.872	0.993	0.920278	0.858385	0.993728	63.4	117.9	118.7	27.56	4.69	2.66	2479.9	331.4	99.6	819.2	343.1	20121.5	11741.2	13790.3	12527.5	5426.8
FALSE	High	Master Protein	Q86UP2	Kinectin OS=Homo sapiens GN=KTN1 PE=1 SV=1	0	166.94	25	32	60	32	1357	156.2	5.64	160.59	32	transport;other biological processes	plasma membrane;other membranes;ER/Golgi	cytoskeletal activity	Pf05104	3895	ENSG00000126777	KTN1	B4DZ88; hsa:3895; Q13999; Q14707; Q15387; Q17RZ5; Q5GGW3; Q86UP2; Q86W57	Glucocorticoid receptor pathway; Nuclear receptors meta-pathway	RHOA GTPase cycle; CDC42 GTPase cycle; RAC1 GTPase cycle; RND2 GTPase cycle; RHOG GTPase cycle; Regulation of Insulin-like Growth Factor (IGF) transport and uptake by Insulin-like Growth Factor Binding Proteins (IGFBPs); Post-translational protein phosphorylation; RND3 GTPase cycle; RHO GTPases activate KTN1	11	0	1.793	1.918	0.935	0.947332	0.840576	0.960661	63.7	114.2	122.1	12.98	5.97	13.95	2279.2	461.3	142.2	806.1	358.2	25619.8	13789.7	16872.9	15746.4	7236.1
FALSE	High	Master Protein	Q13310	Polyadenylate-binding protein 4 OS=Homo sapiens GN=PABPC4 PE=1 SV=1	0	165.966	29	19	90	12	644	70.7	9.26	217.95	19	protein metabolism;RNA metabolism OR transcription;other metabolic processes;stress response;other biological processes	cytosol;nucleus;other cell component	nucleic acid binding activity	Pf00076, Pf00658	8761	ENSG00000090621	PABPC4	B1ANQ8; hsa:8761; Q13310; Q4VC03; Q6P0N3			0	0	1.051	1.07	0.983	0.996465	0.995873	0.991773	96.1	101.1	102.8	33.29	4.91	6.44	2376.2	442.2	384.4	1037.6	687.3	19387.1	10675.7	12439	11794.3	5567.2
FALSE	High	Master Protein	O75592	Probable E3 ubiquitin-protein ligase MYCBP2 OS=Homo sapiens GN=MYCBP2 PE=1 SV=3	0	165.469	9	37	60	37	4640	509.8	7.03	117.68	37											0	0	1.397	1.44	0.97	0.997612	0.991446	0.990851	78.2	109.2	112.6	8.83	5.44	9.08	1924.1	365	128.5	695.8	334.5	15695.1	8981.2	10088.1	9789.4	4817.5
FALSE	High	Master Protein	O43143	Putative pre-mRNA-splicing factor ATP-dependent RNA helicase DHX15 OS=Homo sapiens GN=DHX15 PE=1 SV=2	0	164.877	33	23	103	22	795	90.9	7.46	252.11	23	cell organization and biogenesis;RNA metabolism OR transcription;other metabolic processes;stress response;other biological processes	nucleus	nucleic acid binding activity;other molecular function	Pf00270, Pf00271, Pf04408, Pf07717, Pf21010	1665	ENSG00000109606	DHX15	hsa:1665; O43143; Q9NQT7	miR-targeted genes in lymphocytes; miR-targeted genes in muscle cell; mRNA processing	mRNA Splicing - Major Pathway	4	1	0.864	0.943	0.915	0.924138	0.991446	0.912432	106.9	92.3	100.8	12.87	7	17.44	4929	810.6	313.9	1816.3	983	26778.9	17879.5	17541.7	15089.5	8553.5
FALSE	High	Master Protein	Q15436	Protein transport protein Sec23A OS=Homo sapiens GN=SEC23A PE=1 SV=2	0	163.621	33	18	55	16	765	86.1	7.08	147.48	18	cell organization and biogenesis;transport;other biological processes	other membranes;cytosol;ER/Golgi;other cell component	enzyme regulator activity;other molecular function	Pf00626, Pf04810, Pf04811, Pf04815, Pf08033	10484	ENSG00000100934	SEC23A	B2R5P4; B3KXI2; hsa:10484; Q15436; Q8NE16	Sterol regulatory element-binding proteins (SREBP) signaling; miR-targeted genes in lymphocytes; miR-targeted genes in muscle cell; miR-targeted genes in squamous cell	MHC class II antigen presentation; Antigen Presentation: Folding, assembly and peptide loading of class I MHC; SARS-CoV-2 activates/modulates innate and adaptive immune responses; COPII-mediated vesicle transport; Cargo concentration in the ER; Regulation of cholesterol biosynthesis by SREBP (SREBF)	10	2	1.504	1.46	1.03	0.996465	0.991446	0.991773	75.7	113.8	110.5	20.85	6.93	6.94	1673.1	239.9	84.3	590.6	263.3	12489.8	7906	8139.6	7642.4	3089.3
FALSE	High	Master Protein	P26641	Elongation factor 1-gamma OS=Homo sapiens GN=EEF1G PE=1 SV=3	0	163.458	44	19	164	19	437	50.1	6.67	355.57	19	protein metabolism;other metabolic processes;other biological processes	cytosol;other cell component	other molecular function	Pf00043, Pf00647, Pf02798	1937	ENSG00000254772	EEF1G	B4DTG2; hsa:1937; P26641; Q6PJ62; Q6PK31; Q96CU2; Q9P196	Translation factors	Signaling by ALK fusions and activated point mutants; Eukaryotic Translation Elongation	3	0	1.531	1.457	1.051	0.995537	0.991446	0.970226	75.2	115.2	109.6	10.13	8.64	7.53	7445.8	1514.8	468.3	2569.8	1316.2	69800.4	41767.5	48832.9	43313.9	16850.3
FALSE	High	Master Protein	Q15021	Condensin complex subunit 1 OS=Homo sapiens GN=NCAPD2 PE=1 SV=3	0	163.132	28	27	55	27	1401	157.1	6.61	118.83	27	cell cycle OR cell proliferation;cell organization and biogenesis;other biological processes	cytosol;nucleus;other cell component	other molecular function	Pf12717, Pf12922	9918	ENSG00000010292	NCAPD2	D3DUR4; hsa:9918; Q15021; Q8N6U3		Condensation of Prometaphase Chromosomes	1	0	2.682	2.447	1.096	0.655023	0.521413	0.912432	48.9	131.3	119.8	22.38	4.7	9.88	1181	173	53.1	374.3	169	14295.8	8634.1	9802.8	9186.6	3891.5
FALSE	High	Master Protein	P31948	Stress-induced-phosphoprotein 1 OS=Homo sapiens GN=STIP1 PE=1 SV=1	0	162.4	48	28	86	28	543	62.6	6.8	213.27	28	other biological processes	cytosol;ER/Golgi;nucleus;other cell component	other molecular function	Pf00515, Pf13181, Pf17830	10963	ENSG00000168439	STIP1	B4DM70; F5H0T1; G3XAD8; hsa:10963; P31948; Q3ZCU9; Q5TZU9	VEGFA-VEGFR2 signaling	HSP90 chaperone cycle for steroid hormone receptors (SHR) in the presence of ligand; RND1 GTPase cycle	3	0	2.111	1.712	1.233	0.854498	0.931811	0.35646	62.2	131.3	106.5	23.03	12.67	12.23	3765.3	511.1	207.1	1299.4	474.8	38780.2	20393	22754.2	21347.9	7797.4
FALSE	High	Master Protein	O00763	Acetyl-CoA carboxylase 2 OS=Homo sapiens GN=ACACB PE=1 SV=3	0	161.91	13	25	158	15	2458	276.4	6.49	442.07	25	cell organization and biogenesis;other metabolic processes;transport;other biological processes	other membranes;cytosol;mitochondrion;nucleus	other molecular function	Pf00289, Pf00364, Pf01039, Pf02785, Pf02786, Pf08326, Pf21385	32	ENSG00000076555	ACACB	A6NK36; hsa:32; O00763; Q16852; Q1HEC1; Q6KE87; Q6KE89; Q6TY48	AMP-activated protein kinase signaling; Leptin signaling; Brain-derived neurotrophic factor (BDNF) signaling; Fatty acid biosynthesis; VEGFA-VEGFR2 signaling; Clear cell renal cell carcinoma pathways; Hereditary leiomyomatosis and renal cell carcinoma pathway; IL18 signaling; 7q11.23 copy number variation syndrome; Bempedoic acid therapy in atherosclerosis and metabolic syndrome	ChREBP activates metabolic gene expression; Biotin transport and metabolism; Carnitine shuttle; Activation of gene expression by SREBF (SREBP)	14	0	0.657	0.642	1.023	0.779009	0.707593	0.991773	130.5	85.7	83.8	19.81	14.3	16.33	1048.1	227.4	132.9	399.6	273.6	4274.2	2833.8	3117.7	2800.5	1744.4
FALSE	High	Master Protein	Q7Z5L9	Interferon regulatory factor 2-binding protein 2 OS=Homo sapiens GN=IRF2BP2 PE=1 SV=2	0	160.899	40	16	50	14	587	61	8.69	145.32	16	other biological processes	nucleus;other cell component	other molecular function	Pf11261	359948	ENSG00000168264	IRF2BP2	B1AM35; B1AM36; hsa:359948; Q6P083; Q7Z5L8; Q7Z5L9; Q8N351; Q8WUH8			0	2	0.549	0.567	0.969	0.568802	0.539232	0.988077	141.8	77.8	80.3	28.71	10.45	18.98	7705	849.8	364.6	1736.5	890.9	15718.2	10988.8	9671.4	8890	5234.5
FALSE	High	Master Protein	P46940	Ras GTPase-activating-like protein IQGAP1 OS=Homo sapiens GN=IQGAP1 PE=1 SV=1	0	160.763	23	26	36	24	1657	189.1	6.48	101.99	26	cell cycle OR cell proliferation;cell organization and biogenesis;developmental processes;signal transduction;other biological processes	plasma membrane;other membranes;cytosol;cytoskeleton;nucleus;other cell component	enzyme regulator activity;cytoskeletal activity;other molecular function	Pf00307, Pf00612, Pf00616, Pf03836	8826	ENSG00000140575	IQGAP1	A7MBM3; hsa:8826; P46940	VEGFA-VEGFR2 signaling; Ebola virus infection in host; Ciliary landscape; EGF/EGFR signaling; Regulation of actin cytoskeleton; G13 signaling	RHOC GTPase cycle; RHOA GTPase cycle; CDC42 GTPase cycle; RAC1 GTPase cycle; RHOQ GTPase cycle; RHO GTPases activate IQGAPs; RAC2 GTPase cycle; RHOV GTPase cycle; Neutrophil degranulation; Signaling by BRAF and RAF1 fusions; RHOU GTPase cycle; Nephrin family interactions; Glucagon-like Peptide-1 (GLP1) regulates insulin secretion; Signaling by moderate kinase activity BRAF mutants; Paradoxical ac…	25	2	1.137	1.176	0.967	0.997612	0.999785	0.98409	90.6	103	106.5	13.07	4.28	8.43	2100.8	358.2	125.6	758.9	404	14499.9	8819.5	9796.3	8718.2	3799.5
FALSE	High	Master Protein	Q9UL63	Muskelin OS=Homo sapiens GN=MKLN1 PE=1 SV=2	0	160.55	38	22	91	22	735	84.7	6.34	231.94	22	cell adhesion;cell organization and biogenesis;transport;signal transduction;other biological processes	plasma membrane;other membranes;cytosol;nucleus;other cytoplasmic organelle;other cell component	other molecular function	Pf06588, Pf24981	4289	ENSG00000128585	MKLN1	A4D1M8; A6NG43; hsa:4289; Q9NSK4; Q9NUS8; Q9UL63	Ciliary landscape	Regulation of pyruvate metabolism	2	0	1.627	1.693	0.961	0.985979	0.941867	0.982351	69.5	113	117.6	33.82	9.4	19.53	1154.4	422.9	153.3	578	588.4	19591.6	11102.5	14530.2	13566.6	5534
FALSE	High	Master Protein	A5YKK6	CCR4-NOT transcription complex subunit 1 OS=Homo sapiens GN=CNOT1 PE=1 SV=2	0	160.315	13	25	61	25	2376	266.8	7.11	148.68	25	RNA metabolism OR transcription;other metabolic processes;developmental processes;other biological processes	cytosol;nucleus;other cell component	other molecular function	Pf04054, Pf12842, Pf16415, Pf16417, Pf16418, Pf22940, Pf23590	23019	ENSG00000125107	CNOT1	A5YKK6; hsa:23019; Q68DX7; Q7Z3K2; Q8IWB8; Q8TB53; Q9BVZ6; Q9UFR8; Q9UI27; Q9Y2L0	Ciliary landscape	Deadenylation of mRNA; TP53 regulates transcription of additional cell cycle genes whose exact role in the p53 pathway remain uncertain; M-decay: degradation of maternal mRNAs by maternally stored factors	4	0	1.445	1.411	1.025	0.997612	0.991446	0.991773	77.8	112.4	109.8	9.23	4.05	5.57	1691.1	446.2	158.7	649.3	379	18005.8	10213.2	11452.4	10578.2	4697.7
FALSE	High	Master Protein	P68104	Elongation factor 1-alpha 1 OS=Homo sapiens GN=EEF1A1 PE=1 SV=1	0	159.131	44	18	124	9	462	50.1	9.01	268.71	18	protein metabolism;other metabolic processes;other biological processes	non-structural extracellular;plasma membrane;other membranes;cytosol;cytoskeleton;translational apparatus;nucleus;other cytoplasmic organelle;other cell component	enzyme regulator activity;nucleic acid binding activity;other molecular function	Pf00009, Pf03144, Pf22594	1915	ENSG00000156508	EEF1A1	hsa:1915; P04719; P04720; P68104; Q6IQ15	Translation factors; Fragile X syndrome; 2q37 copy number variation syndrome	Neutrophil degranulation; Peptide chain elongation; SARS-CoV-1 modulates host translation machinery; Chaperone Mediated Autophagy; Protein methylation; HSF1 activation	10	10	1.18	1.084	1.089	0.997612	0.995873	0.929444	91.9	108.5	99.6	45.5	12.46	22.15	7465.8	746.6	176.3	2431.8	861.4	33229.1	24683.7	20647.4	17580.9	9225.6
FALSE	High	Master Protein	Q96I25	Splicing factor 45 OS=Homo sapiens GN=RBM17 PE=1 SV=1	0	158.446	59	22	92	21	401	44.9	5.97	248.68	22	RNA metabolism OR transcription;other metabolic processes	nucleus	nucleic acid binding activity	Pf00076, Pf01585	84991	ENSG00000134453	RBM17	hsa:84991; Q96GY6; Q96I25	mRNA processing	mRNA Splicing - Major Pathway	2	1	0.577	0.636	0.907	0.616422	0.700301	0.885814	135.5	78.2	86.2	21.39	25.92	37.66	9738.1	2236.6	1295.3	3750.9	2262.9	35571.2	22686.6	27948.6	23904.7	18151.7
FALSE	High	Master Protein	Q9H7D7	WD repeat-containing protein 26 OS=Homo sapiens GN=WDR26 PE=1 SV=3	0	158.259	35	18	63	18	661	72.1	6.16	179.8	18	protein metabolism;other metabolic processes	cytosol;mitochondrion;nucleus;other cell component		Pf00400, Pf17814	80232	ENSG00000162923	WDR26	A0MNN3; hsa:80232; Q4G100; Q59EC4; Q5GLZ9; Q86UY4; Q9H3C2; Q9H7D7	Ciliary landscape	Regulation of pyruvate metabolism	2	0	1.498	1.562	0.959	0.997612	0.976275	0.979152	73.9	110.7	115.4	20.55	8.42	21.44	1070.1	359.3	152.3	519.5	351.3	16567.4	9337.4	11110.3	11467.8	4726.8
FALSE	High	Master Protein	P23396	40S ribosomal protein S3 OS=Homo sapiens GN=RPS3 PE=1 SV=2	0	157.917	72	20	126	20	243	26.7	9.66	276.56	20	cell cycle OR cell proliferation;cell organization and biogenesis;protein metabolism;DNA metabolism;other metabolic processes;stress response;other biological processes	plasma membrane;other membranes;cytosol;cytoskeleton;mitochondrion;ER/Golgi;translational apparatus;nucleus;other cell component	cytoskeletal activity;nucleic acid binding activity;other molecular function	Pf00189, Pf07650	6188	ENSG00000149273	RPS3	B2R7N5; hsa:6188; J3KN86; P23396; Q498B5; Q8NI95	Cytoplasmic ribosomal proteins	Regulation of expression of SLITs and ROBOs; L13a-mediated translational silencing of Ceruloplasmin expression; Translation initiation complex formation; Formation of a pool of free 40S subunits; Formation of the ternary complex, and subsequently, the 43S complex; Ribosomal scanning and start codon recognition; GTP hydrolysis and joining of the 60S ribosomal subunit; Major pathway of rRNA process…	19	0	0.908	0.899	1.01	0.962746	0.981545	0.991773	106.9	97	96.1	5.61	6.03	14.71	8336.4	1560.1	700.8	3001.9	1758.9	48365.4	30396.9	30735.6	28982	15606.6
FALSE	High	Master Protein	O75534	Cold shock domain-containing protein E1 OS=Homo sapiens GN=CSDE1 PE=1 SV=2	0	157.645	33	25	79	25	798	88.8	6.25	201.43	25	cell organization and biogenesis;RNA metabolism OR transcription;other metabolic processes;developmental processes;other biological processes	plasma membrane;other membranes;cytosol;ER/Golgi;other cell component	nucleic acid binding activity;other molecular function	Pf00313, Pf12901, Pf23456	7812	ENSG00000009307	CSDE1	A8K281; E9PGZ0; G5E9Q2; hsa:7812; O75534; O94961; Q5TF04; Q5TF05; Q68DF1; Q68DI9; Q9Y2S4	miR-targeted genes in lymphocytes; miR-targeted genes in muscle cell; miR-targeted genes in squamous cell		3	0	1.871	1.903	0.983	0.918914	0.849892	0.991773	62.8	117.6	119.6	29.84	8.57	4	3474.3	486.1	137	1151	411.3	27996.9	15640.7	18725.3	17742.4	6855.3
FALSE	High	Master Protein	P35998	26S protease regulatory subunit 7 OS=Homo sapiens GN=PSMC2 PE=1 SV=3	0	156.595	54	22	67	22	433	48.6	5.95	181.28	22	protein metabolism;other metabolic processes;other biological processes	non-structural extracellular;cytosol;nucleus;other cell component	other molecular function	Pf00004, Pf17862, Pf21236	5701	ENSG00000161057	PSMC2	A4D0Q1; B7Z5E2; hsa:5701; P35998; Q3LIA5; Q9UDI3	Proteasome degradation; Alzheimer's disease and miRNA effects; Parkin-ubiquitin proteasomal system pathway; Alzheimer's disease	Separation of Sister Chromatids; Neutrophil degranulation; ER-Phagosome pathway; FCERI mediated NF-kB activation; Downstream TCR signaling; Antigen processing: Ubiquitination & Proteasome degradation; Proteasome assembly; Ub-specific processing proteases; The role of GTSE1 in G2/M progression after G2 checkpoint; Somitogenesis; Oxygen-dependent proline hydroxylation of Hypoxia-inducible Factor Al…	65	0	1.68	1.636	1.027	0.976687	0.956863	0.991773	69.5	116.8	113.7	6.45	6.02	9.22	1945.3	454.4	177.4	793.5	395.9	23403.3	12799.4	15562	14546	6321.5
FALSE	High	Master Protein	P49588	Alanine--tRNA ligase, cytoplasmic OS=Homo sapiens GN=AARS PE=1 SV=2	0	156.577	28	19	49	19	968	106.7	5.53	145.05	19	protein metabolism;RNA metabolism OR transcription;other metabolic processes;developmental processes;other biological processes	cytosol;mitochondrion;nucleus;other cell component	nucleic acid binding activity;other molecular function	Pf01411, Pf02272, Pf07973	16	ENSG00000090861	AARS1	A6NF14; B4DR45; hsa:16; P49588; Q53GV7; Q96FA0	IL18 signaling	Cytosolic tRNA aminoacylation	2	0	0.899	0.877	1.026	0.956656	0.976275	0.991773	108.1	97.2	94.8	13.17	3.42	3	2562.3	422.8	157.9	933.9	499.6	14179.4	9171.7	9390.3	8189.2	3976.2
FALSE	High	Master Protein	P22626	Heterogeneous nuclear ribonucleoproteins A2/B1 OS=Homo sapiens GN=HNRNPA2B1 PE=1 SV=2	0	156.503	54	15	52	13	353	37.4	8.95	157.13	15	RNA metabolism OR transcription;other metabolic processes;transport;other biological processes	non-structural extracellular;nucleus;other cell component	nucleic acid binding activity;other molecular function	Pf00076, Pf11627	3181	ENSG00000122566	HNRNPA2B1	A0A024RA27; A0A024RA61; A8K064; hsa:3181; P22626; P22627; Q9UC98; Q9UDJ2	mRNA processing	Gene and protein expression by JAK-STAT signaling after Interleukin-12 stimulation; mRNA Splicing - Major Pathway; Processing of Capped Intron-Containing Pre-mRNA	4	2	0.584	0.964	0.605	0.629714	0.991446	6.15598e-05	117.7	68.7	113.5	53.04	27.41	52.21	11558.9	665.5	282	2641.1	1287.5	27105.1	23224.3	13649.1	12359.8	6818.2
FALSE	High	Master Protein	P29401	Transketolase OS=Homo sapiens GN=TKT PE=1 SV=3	0	156.277	38	17	85	17	623	67.8	7.66	260.3	17	other metabolic processes;other biological processes	other membranes;cytosol;ER/Golgi;nucleus;other cytoplasmic organelle	other molecular function	Pf00456, Pf02779, Pf02780	7086	ENSG00000163931	TKT	A8K089; B4DE31; E7EPA7; hsa:7086; P29401; Q8TBA3; Q96HH3	Pentose phosphate metabolism; VEGFA-VEGFR2 signaling; Metabolic reprogramming in colon cancer; Thiamine metabolic pathways	NFE2L2 regulates pentose phosphate pathway genes; Pentose phosphate pathway; Insulin effects increased synthesis of Xylulose-5-Phosphate	7	0	1.697	1.74	0.975	0.967968	0.918858	0.991773	67.6	114.7	117.6	41.48	10.38	14.51	6444.4	618.3	201.8	1919.3	654.5	35036.6	22505.4	23142.9	21772.4	8025
FALSE	High	Master Protein	Q9BZJ0	Crooked neck-like protein 1 OS=Homo sapiens GN=CRNKL1 PE=1 SV=4	0	155.863	32	26	88	26	848	100.4	8	182.51	26	cell organization and biogenesis;RNA metabolism OR transcription;other metabolic processes	nucleus;other cell component	nucleic acid binding activity	Pf23231	51340	ENSG00000101343	CRNKL1	A8K9T4; hsa:51340; Q5JY64; Q8WYI5; Q9BZI9; Q9BZJ0; Q9BZJ1; Q9BZJ2; Q9GZW7; Q9H8F8; Q9NQH5; Q9NYD8		mRNA Splicing - Major Pathway	1	0	0.84	0.825	1.018	0.906351	0.950066	0.991773	112.5	94.6	92.9	13.37	10.09	10.94	5005.8	968.6	502.6	1781.5	1243.7	26741	15464.8	17646.7	17103.6	9327.9
FALSE	High	Master Protein	Q92499	ATP-dependent RNA helicase DDX1 OS=Homo sapiens GN=DDX1 PE=1 SV=2	0	155.793	42	25	68	25	740	82.4	7.23	185.22	25	cell organization and biogenesis;DNA metabolism;RNA metabolism OR transcription;other metabolic processes;stress response;other biological processes	cytosol;mitochondrion;nucleus;other cell component	nucleic acid binding activity;other molecular function	Pf00270, Pf00271, Pf00622	1653	ENSG00000079785	DDX1	B4DME8; B4DPN6; hsa:1653; Q92499	DDX1 as a regulatory component of the Drosha microprocessor; mRNA processing	tRNA processing in the nucleus	3	0	1.204	1.238	0.972	0.999385	0.995873	0.991773	87.2	104.9	107.9	17.44	4.72	2.63	2478.9	474.7	124.6	877.2	466.3	17809.1	10545.8	11734.7	10988.2	4639.2
FALSE	High	Master Protein	O75150	E3 ubiquitin-protein ligase BRE1B OS=Homo sapiens GN=RNF40 PE=1 SV=4	0	155.525	24	21	50	16	1001	113.6	6.23	128.93	21	cell organization and biogenesis;protein metabolism;other metabolic processes	nucleus	other molecular function				RNF40	A0A0S2Z537			0	0	1.007	1.069	0.942	0.989757	0.995873	0.960661	97.5	98.2	104.3	9.67	4.11	14.73	1539.1	271.8	136.8	559.1	283	9652	5573.2	6528.8	6057.9	2849.9
FALSE	High	Master Protein	P05388	60S acidic ribosomal protein P0 OS=Homo sapiens GN=RPLP0 PE=1 SV=1	0	155.341	47	11	112	11	317	34.3	5.97	270.46	11	protein metabolism;other metabolic processes;other biological processes	cytosol;ER/Golgi;translational apparatus;nucleus;other cell component	nucleic acid binding activity;other molecular function	Pf00428, Pf00466, Pf17777	6175	ENSG00000089157	RPLP0	hsa:6175; P05388; Q3B7A4; Q9BVK4	Cytoplasmic ribosomal proteins	Regulation of expression of SLITs and ROBOs; Gene and protein expression by JAK-STAT signaling after Interleukin-12 stimulation; L13a-mediated translational silencing of Ceruloplasmin expression; Formation of a pool of free 40S subunits; GTP hydrolysis and joining of the 60S ribosomal subunit; Major pathway of rRNA processing in the nucleolus and cytosol; Nonsense Mediated Decay (NMD) enhanced by…	15	0	1.238	1.309	0.945	0.999385	0.995873	0.961	84.6	104.7	110.7	18.27	6.95	28.94	6793.2	964.1	347.7	2020.3	1042	40682	25937.3	26168.2	21954.6	12646.6
FALSE	High	Master Protein	P48444	Coatomer subunit delta OS=Homo sapiens GN=ARCN1 PE=1 SV=1	0	154.659	39	19	124	19	511	57.2	6.21	268.71	19	transport;developmental processes;other biological processes	other membranes;cytosol;ER/Golgi		Pf00928, Pf01217	372	ENSG00000095139	ARCN1	B4E1X2; E9PEU4; hsa:372; P48444; Q52M80	miR-targeted genes in leukocytes; miR-targeted genes in lymphocytes; miR-targeted genes in muscle cell; miR-targeted genes in squamous cell; miR-517 relationship with ARCN1 and USP1	COPI-mediated anterograde transport; COPI-dependent Golgi-to-ER retrograde traffic	7	0	1.83	1.667	1.098	0.930228	0.948151	0.909862	66.7	122.1	111.2	9.35	9.59	17.3	2585.3	617.7	268.7	1153.3	626	36141	20129.9	25893	23876.4	9296.9
FALSE	High	Master Protein	O00231	26S proteasome non-ATPase regulatory subunit 11 OS=Homo sapiens GN=PSMD11 PE=1 SV=3	0	153.85	41	14	88	14	422	47.4	6.48	235.42	14	cell organization and biogenesis;protein metabolism;other metabolic processes;other biological processes	non-structural extracellular;cytosol;nucleus;other cell component	other molecular function	Pf01399, Pf18055, Pf18503	5717	ENSG00000108671	PSMD11	A8K3I7; E1P663; hsa:5717; O00231; O00495; Q53FT5	Proteasome degradation; Parkin-ubiquitin proteasomal system pathway; VEGFA-VEGFR2 signaling	Separation of Sister Chromatids; FCERI mediated NF-kB activation; Downstream TCR signaling; Antigen processing: Ubiquitination & Proteasome degradation; Proteasome assembly; Ub-specific processing proteases; The role of GTSE1 in G2/M progression after G2 checkpoint; Somitogenesis; Oxygen-dependent proline hydroxylation of Hypoxia-inducible Factor Alpha; Neddylation; Regulation of expression of SL…	64	0	2.398	2.212	1.084	0.761636	0.647269	0.943564	53.5	128.3	118.3	15.69	4	11.6	2533.7	413.4	161	906.7	361.9	30684.5	17962.5	20750.1	18360.9	8167.1
FALSE	High	Master Protein	Q9UBF2	Coatomer subunit gamma-2 OS=Homo sapiens GN=COPG2 PE=1 SV=1	0	153.626	36	18	85	15	871	97.6	5.81	190.92	18	transport	other membranes;cytosol;ER/Golgi;other cell component	other molecular function	Pf01602, Pf08752, Pf16381	26958	ENSG00000158623	COPG2	A6NH74; hsa:26958; Q2NLA0; Q54AC3; Q8WVW8; Q9UBF2		COPI-dependent Golgi-to-ER retrograde traffic; COPI-mediated anterograde transport	2	0	1.016	0.945	1.076	0.996465	0.991446	0.957052	101.3	103	95.7	23.04	6.59	11.2	660	227.2	94.1	314	244.9	7108.7	4058	4947.2	4635.7	1942.3
FALSE	High	Master Protein	Q5VTR2	E3 ubiquitin-protein ligase BRE1A OS=Homo sapiens GN=RNF20 PE=1 SV=2	0	153.084	31	28	46	23	975	113.6	5.94	118.25	28	cell organization and biogenesis;protein metabolism;other metabolic processes;other biological processes	nucleus;other cell component	nucleic acid binding activity;other molecular function	Pf00097	56254	ENSG00000155827	RNF20	A7MCT5; hsa:56254; Q2TB34; Q5VTR2; Q69YL5; Q6P527; Q8N3J4; Q96JD3; Q9H9Y7; Q9HA51; Q9NUR4; Q9NWQ3; Q9NX83	ATM signaling in development and disease	E3 ubiquitin ligases ubiquitinate target proteins; RHOBTB1 GTPase cycle	3	5	0.866	0.82	1.056	0.924739	0.948151	0.964796	111.7	96.7	91.6	13.28	2.95	12.26	2147.9	546.5	224.4	800.3	588.3	14393.1	8754.1	10058.6	8766.3	4345
FALSE	High	Master Protein	P26358	DNA (cytosine-5)-methyltransferase 1 OS=Homo sapiens GN=DNMT1 PE=1 SV=2	0	152.976	20	27	55	27	1616	183.1	7.75	142.34	27	cell organization and biogenesis;RNA metabolism OR transcription;other metabolic processes;other biological processes	nucleus;other cell component	nucleic acid binding activity;other molecular function	Pf00145, Pf01426, Pf02008, Pf06464, Pf12047	1786	ENSG00000130816	DNMT1	A0AV63; B7ZLW6; hsa:1786; P26358; Q9UHG5; Q9ULA2; Q9UMZ6	Trans-sulfuration pathway; One-carbon metabolism; Retinoblastoma gene in cancer; Hematopoietic stem cell gene regulation by GABP alpha/beta complex; MTHFR deficiency; Spina bifida; Hallmark of cancer: non-mutational epigenetic reprogramming	SUMOylation of DNA methylation proteins; NoRC negatively regulates rRNA expression; STAT3 nuclear events downstream of ALK signaling; PRC2 methylates histones and DNA; Defective pyroptosis; DNA methylation; Nuclear events stimulated by ALK signaling in cancer	14	0	1.489	1.561	0.954	0.997612	0.976275	0.973255	74.1	110.3	115.6	9.02	9.95	4.85	2224.1	369.3	167.3	808.9	409.2	19998.6	10946	12963.2	12686.2	4700.6
FALSE	High	Master Protein	P43246	DNA mismatch repair protein Msh2 OS=Homo sapiens GN=MSH2 PE=1 SV=1	0	152.327	36	26	67	26	934	104.7	5.77	143.55	26	cell cycle OR cell proliferation;cell organization and biogenesis;DNA metabolism;other metabolic processes;stress response;developmental processes;signal transduction;other biological processes	nucleus	nucleic acid binding activity;other molecular function	Pf00488, Pf01624, Pf05188, Pf05190, Pf05192	4436	ENSG00000095002	MSH2	B4E2Z2; hsa:4436; O75488; P43246	RAC1/PAK1/p38/MMP2 pathway; Chromosomal and microsatellite instability in colorectal cancer ; Ciliary landscape; DNA repair pathways, full network; p53 transcriptional gene network; DNA mismatch repair	TP53 Regulates Transcription of DNA Repair Genes; Mismatch repair (MMR) directed by MSH2:MSH6 (MutSalpha); Mismatch repair (MMR) directed by MSH2:MSH3 (MutSbeta); Defective Mismatch Repair Associated With MSH3; Defective Mismatch Repair Associated With MSH2; Defective Mismatch Repair Associated With MSH6	12	0	1.169	0.999	1.17	0.997612	0.993875	0.604663	94.7	110.7	94.6	7.92	4.53	17.65	2543	641.3	221	966.7	527.8	20047.2	12987.2	12687	11370.5	5876.4
FALSE	High	Master Protein	P06576	ATP synthase subunit beta, mitochondrial OS=Homo sapiens GN=ATP5B PE=1 SV=3	0	151.886	45	16	72	16	529	56.5	5.4	191.7	16	other metabolic processes;transport;developmental processes;other biological processes	plasma membrane;other membranes;mitochondrion;other cell component	signal transduction activity or receptor binding;transporter activity;other molecular function	Pf00006, Pf02874, Pf22919	506	ENSG00000110955	ATP5F1B	A8K4X0; hsa:506; P06576; Q14283	Electron transport chain: OXPHOS system in mitochondria; 7q11.23 copy number variation syndrome; Oxidative phosphorylation	Transcriptional activation of mitochondrial biogenesis; Mitochondrial protein import; Mitochondrial protein degradation; Cristae formation; Formation of ATP by chemiosmotic coupling	8	0	0.6	0.687	0.873	0.656557	0.804856	0.714543	131.2	78.7	90.1	10.65	11.79	22.47	4886.7	1020.2	474.1	1649.8	1153.5	18607.9	13272.7	12484.7	11111	6874.1
FALSE	High	Master Protein	P31689	DnaJ homolog subfamily A member 1 OS=Homo sapiens GN=DNAJA1 PE=1 SV=2	0	151.533	51	14	69	14	397	44.8	7.08	218.28	14	protein metabolism;other metabolic processes;stress response;signal transduction;other biological processes	other membranes;cytosol;cytoskeleton;mitochondrion;ER/Golgi;nucleus;other cell component	signal transduction activity or receptor binding;other molecular function	Pf00226, Pf00684, Pf01556	3301	ENSG00000086061	DNAJA1	hsa:3301; P31689; Q5T7Q0; Q86TL9	VEGFA-VEGFR2 signaling; Exercise-induced circadian regulation; HDAC6 interactions in the central nervous system	HSP90 chaperone cycle for steroid hormone receptors (SHR) in the presence of ligand; Mitochondrial unfolded protein response (UPRmt)	5	0	2.316	1.659	1.396	0.794997	0.948151	0.0283037	60.3	139.6	100.1	10.47	9.41	13.49	2388	409.8	170.6	897.2	408.7	32097	16418.5	20915.7	18667.6	7600.6
FALSE	High	Master Protein	P17844	Probable ATP-dependent RNA helicase DDX5 OS=Homo sapiens GN=DDX5 PE=1 SV=1	0	150.968	42	24	63	17	614	69.1	8.92	175.7	24	cell organization and biogenesis;RNA metabolism OR transcription;other metabolic processes;signal transduction;other biological processes	cytosol;nucleus;other cell component	nucleic acid binding activity;other molecular function	Pf00270, Pf00271, Pf08061	1655	ENSG00000108654	DDX5	B4DLW8; B5BU21; D3DU32; E7ETL9; hsa:1655; O75681; P17844; Q53Y61	miR-targeted genes in leukocytes; miR-targeted genes in lymphocytes; Ciliary landscape	mRNA Splicing - Major Pathway; SUMOylation of transcription cofactors; Estrogen-dependent gene expression; Replication of the SARS-CoV-1 genome; Replication of the SARS-CoV-2 genome	8	6	0.793	1.023	0.775	0.884794	0.993875	0.164507	106.5	84.4	109	37.28	12.9	29	5927.6	646.8	170.6	1709	767.2	21043.9	14729	12051.4	10524.9	5518.3
FALSE	High	Master Protein	P04406	Glyceraldehyde-3-phosphate dehydrogenase OS=Homo sapiens GN=GAPDH PE=1 SV=3	0	150.962	47	15	191	15	335	36	8.46	476.94	15	cell organization and biogenesis;protein metabolism;other metabolic processes;stress response;other biological processes	plasma membrane;other membranes;cytosol;cytoskeleton;nucleus;other cell component	enzyme regulator activity;cytoskeletal activity;other molecular function	Pf00044, Pf02800	2597	ENSG00000111640	GAPDH	E7EUT4; hsa:2597; P00354; P04406; Q53X65	Cori cycle; Alzheimer's disease and miRNA effects; HIF1A and PPARG in hypertrophic cardiomyopathy; VEGFA-VEGFR2 signaling; Clear cell renal cell carcinoma pathways; Metabolic reprogramming in colon cancer; Aerobic glycolysis - augmented; Aerobic glycolysis; 7q11.23 copy number variation syndrome; Glycolysis in senescence; Alzheimer's disease; Sildenafil treatment; Glycolysis and gluconeogenesis; …	Glycolysis; Gluconeogenesis	17	0	1.26	1.112	1.133	0.999385	0.995873	0.765669	89	112.1	99	14.18	10.96	5.93	8716	1370.6	506.6	2990.5	1491.2	59261.8	40009	41242.7	35231.7	13816.9
FALSE	High	Master Protein	P26639	Threonine--tRNA ligase, cytoplasmic OS=Homo sapiens GN=TARS PE=1 SV=3	0	150.667	37	23	65	21	723	83.4	6.67	157.16	23	protein metabolism;RNA metabolism OR transcription;other metabolic processes	cytosol;mitochondrion	nucleic acid binding activity;other molecular function	Pf00587, Pf02824, Pf03129, Pf07973	6897	ENSG00000113407	TARS1	A8K8I1; B4DEG8; hsa:6897; P26639; Q96FP5; Q9BWA6		Cytosolic tRNA aminoacylation	1	2	1.228	1.263	0.972	0.999385	0.995873	0.991773	85.9	105.5	108.5	16.1	7.11	2.48	3263.7	518	172.2	1058.3	527.8	20449.1	13606.1	13524.7	12316.8	5188.9
FALSE	High	Master Protein	P49915	GMP synthase [glutamine-hydrolyzing] OS=Homo sapiens GN=GMPS PE=1 SV=1	0	150.445	41	21	55	21	693	76.7	6.87	161.84	21	other metabolic processes	cytosol	other molecular function	Pf00117, Pf00958, Pf02540	8833	ENSG00000163655	GMPS	A8K639; B4DXV7; F8W720; hsa:8833; P49915		Purine ribonucleoside monophosphate biosynthesis; Azathioprine ADME	2	0	1.363	1.311	1.04	0.997612	0.995873	0.982603	81.6	111.3	107.1	17.34	7.14	3.67	2020.8	306	140.8	732	279.5	15414	9086.4	9994.9	9327.6	3719.1
FALSE	High	Master Protein	P17980	26S protease regulatory subunit 6A OS=Homo sapiens GN=PSMC3 PE=1 SV=3	0	149.543	53	16	70	16	439	49.2	5.24	169.88	16	protein metabolism;other metabolic processes;other biological processes	non-structural extracellular;cytosol;nucleus;other cell component	other molecular function	Pf00004, Pf16450, Pf17862	5702	ENSG00000165916	PSMC3	B2R8V1; hsa:5702; P17980; Q3B757; Q3B865; Q53HU5; Q6GPG8; Q6IBS1; Q96HD3	Proteasome degradation; Alzheimer's disease and miRNA effects; Parkin-ubiquitin proteasomal system pathway; Alzheimer's disease	Separation of Sister Chromatids; The role of GTSE1 in G2/M progression after G2 checkpoint; Neutrophil degranulation; Cdc20:Phospho-APC/C mediated degradation of Cyclin A; ER-Phagosome pathway; Ub-specific processing proteases; UCH proteinases; RUNX1 regulates transcription of genes involved in differentiation of HSCs; Regulation of expression of SLITs and ROBOs; FCERI mediated NF-kB activation; …	65	0	0.772	0.8	0.965	0.862426	0.934243	0.98409	116.7	90.1	93.3	26.89	3.92	12.17	1829.5	716.6	269.9	881.2	755.1	16366.6	9340.1	10948.3	10128.1	4661.1
FALSE	High	Master Protein	P33992	DNA replication licensing factor MCM5 OS=Homo sapiens GN=MCM5 PE=1 SV=5	0	148.364	40	22	56	22	734	82.2	8.37	145.19	22	cell organization and biogenesis;DNA metabolism;other metabolic processes;stress response;other biological processes	nucleus;other cell component	nucleic acid binding activity;other molecular function	Pf00493, Pf14551, Pf17207, Pf17855, Pf21933	4174	ENSG00000100297	MCM5	hsa:4174; O60785; P33992; Q14578; Q9BTJ4; Q9BWL8	Cell cycle; Ciliary landscape; G1 to S cell cycle control; DNA replication	Assembly of the pre-replicative complex; Orc1 removal from chromatin; Activation of ATR in response to replication stress; Activation of the pre-replicative complex; Unwinding of DNA; Regulation of MITF-M-dependent genes involved in DNA replication, damage repair and senescence	11	0	1.093	1.112	0.983	0.997612	0.995873	0.991773	93.6	102.3	104.1	31.47	8.37	15.97	2477.9	316.3	86.9	864.9	400.2	14125.8	9781.6	9143.7	7776.3	3777.1
FALSE	High	Master Protein	Q9Y2W1	Thyroid hormone receptor-associated protein 3 OS=Homo sapiens GN=THRAP3 PE=1 SV=2	0	147.381	24	24	69	23	955	108.6	10.15	168.15	24	RNA metabolism OR transcription;other metabolic processes;other biological processes	nucleus	nucleic acid binding activity;other molecular function	Pf15440	9967	ENSG00000054118	THRAP3	D3DPS5; hsa:9967; Q5VTK6; Q9Y2W1	Interactome of polycomb repressive complex 2 (PRC2)	PPARA activates gene expression; Transcriptional regulation of white adipocyte differentiation	3	1	0.402	0.531	0.758	0.240229	0.476592	0.101792	155.2	62.4	82.4	28.11	16.44	15.81	10561.2	2175.2	1557.2	4097.1	2960.4	32182.5	17206.3	19239	17589.8	11718.9
FALSE	High	Master Protein	Q6P2E9	Enhancer of mRNA-decapping protein 4 OS=Homo sapiens GN=EDC4 PE=1 SV=1	0	147.208	20	20	47	20	1401	151.6	5.86	139.6	20	RNA metabolism OR transcription;other metabolic processes	cytosol;nucleus;other cell component		Pf16529, Pf21289	23644	ENSG00000038358	EDC4	A6NGM1; A8K4T4; hsa:23644; Q13025; Q13826; Q6P2E9; Q6ZR12; Q7Z6H7		mRNA decay by 5' to 3' exoribonuclease	1	0	0.856	0.883	0.969	0.958501	0.976824	0.988297	109.5	93.7	96.7	18.17	3	7.56	827.3	266.5	84.6	338.1	248.4	5621.5	3631.7	3591	3424.1	1634.5
FALSE	High	Master Protein	P29692	Elongation factor 1-delta OS=Homo sapiens GN=EEF1D PE=1 SV=5	0	146.967	68	15	80	15	281	31.1	5.01	226.1	15	protein metabolism;other metabolic processes;stress response;other biological processes	cytosol;nucleus;other cell component	enzyme regulator activity;nucleic acid binding activity;other molecular function	Pf00736, Pf10587	1936	ENSG00000104529; ENSG00000273594	EEF1D	B4DDU4; D3DWK3; E9PBQ9; hsa:1936; P29692; Q4VBZ6; Q969J1; Q96I38	Translation factors	Eukaryotic Translation Elongation	2	0	1.645	1.56	1.055	0.985464	0.976275	0.965865	71.3	117.4	111.3	11.81	5.95	19.16	2530.9	460.5	151.7	896.8	491.3	27089.3	16441.6	16783.8	15343.8	6670
FALSE	High	Master Protein	Q14974	Importin subunit beta-1 OS=Homo sapiens GN=KPNB1 PE=1 SV=2	0	146.206	28	21	71	21	876	97.1	4.78	200.42	21	cell cycle OR cell proliferation;cell organization and biogenesis;transport;other biological processes	non-structural extracellular;other membranes;cytosol;ER/Golgi;nucleus;other cell component	other molecular function	Pf00514, Pf03810	3837	ENSG00000108424	KPNB1	B7ZAV6; D3DTT3; hsa:3837; Q14637; Q14974; Q53XN2; Q96J27	Sterol regulatory element-binding proteins (SREBP) signaling; 22q11.2 copy number variation syndrome	Neutrophil degranulation; Interferon alpha/beta signaling; Apoptosis induced DNA fragmentation; ISG15 antiviral mechanism; Transport of Ribonucleoproteins into the Host Nucleus; NS1 Mediated Effects on Host Pathways; Nuclear import of Rev protein; Regulation of cholesterol biosynthesis by SREBP (SREBF); SARS-CoV-1 activates/modulates innate immune responses; Assembly of the ORC complex at the ori…	15	0	1.525	1.569	0.972	0.996465	0.97549	0.991773	73.3	111.7	115	43.96	3.28	11.89	5322.4	431.5	154.5	1433.3	583.2	29318.4	18015.5	18588.3	16725.8	7821.5
FALSE	High	Master Protein	O75934	Pre-mRNA-splicing factor SPF27 OS=Homo sapiens GN=BCAS2 PE=1 SV=1	0	145.818	56	11	88	11	225	26.1	5.66	250.29	11	cell cycle OR cell proliferation;cell organization and biogenesis;protein metabolism;RNA metabolism OR transcription;other metabolic processes;developmental processes;other biological processes	cytoskeleton;nucleus;other cell component		Pf05700	10286	ENSG00000116752	BCAS2	hsa:10286; O75934; Q6FGS0		mRNA Splicing - Major Pathway	1	0	0.289	0.43	0.671	0.0583352	0.240222	0.0040526	174.5	50.4	75.1	41.68	30.67	19.63	5979.3	2091.8	1440.2	2919.7	2384.8	18605.3	11142.2	11990.4	12645.4	9699.9
FALSE	High	Master Protein	P30876	DNA-directed RNA polymerase II subunit RPB2 OS=Homo sapiens GN=POLR2B PE=1 SV=1	0	145.656	25	25	46	25	1174	133.8	6.87	120.2	25	RNA metabolism OR transcription;other metabolic processes	nucleus	nucleic acid binding activity;other molecular function	Pf00562, Pf04560, Pf04561, Pf04563, Pf04565, Pf04566, Pf04567	5431	ENSG00000047315	POLR2B	A8K1A8; hsa:5431; P30876; Q8IZ61	Pyrimidine metabolism; Eukaryotic transcription initiation	mRNA Splicing - Major Pathway; Viral Messenger RNA Synthesis; Transcriptional regulation by small RNAs; Formation of RNA Pol II elongation complex ; Formation of the Early Elongation Complex; Formation of HIV elongation complex in the absence of HIV Tat; Formation of the HIV-1 Early Elongation Complex; RNA Pol II CTD phosphorylation and interaction with CE during HIV infection; Formation of HIV-1…	43	0	1.605	1.383	1.16	0.986996	0.991446	0.650281	75.2	120.7	104	9.52	4.66	13.73	1252.5	246	107.8	505.2	305.1	13950.9	7780.7	9005.1	8330.2	3666.4
FALSE	High	Master Protein	O94776	Metastasis-associated protein MTA2 OS=Homo sapiens GN=MTA2 PE=1 SV=1	0	145.495	42	25	55	19	668	75	9.66	137.2	25	cell organization and biogenesis;other biological processes	nucleus;other cell component	nucleic acid binding activity;other molecular function	Pf00249, Pf00320, Pf01426, Pf01448, Pf17226	9219	ENSG00000149480	MTA2	hsa:9219; O94776; Q68DB1; Q9UQB5	Effect of progerin on genes involved in progeria	Potential therapeutics for SARS; Regulation of endogenous retroelements by KRAB-ZFP proteins; Regulation of endogenous retroelements by Piwi-interacting RNAs (piRNAs); Regulation of PTEN gene transcription; HDACs deacetylate histones; RNA Polymerase I Transcription Initiation; Transcriptional regulation of brown and beige adipocyte differentiation by EBF2; ERCC6 (CSB) and EHMT2 (G9a) positively r…	10	6	2.028	2.149	0.944	0.883536	0.699087	0.960661	57.9	117.5	124.5	19.81	6.56	7.61	2010.4	323.5	106.3	691.3	271.5	20378	11601.6	13384	13287.3	5452.6
FALSE	High	Master Protein	Q9Y2L1	Exosome complex exonuclease RRP44 OS=Homo sapiens GN=DIS3 PE=1 SV=2	0	144.852	30	26	70	26	958	108.9	7.14	166.32	26	RNA metabolism OR transcription;other metabolic processes	cytosol;nucleus;other cytoplasmic organelle;other cell component	enzyme regulator activity;nucleic acid binding activity;other molecular function	Pf00773, Pf13638, Pf17215, Pf17216, Pf17849	22894	ENSG00000083520	DIS3	A6NI21; B2RBL2; hsa:22894; Q5W0P7; Q5W0P8; Q658Z7; Q7Z481; Q8WWI2; Q9UG36; Q9Y2L1		ATF4 activates genes in response to endoplasmic reticulum stress; Tristetraprolin (TTP, ZFP36) binds and destabilizes mRNA; Butyrate Response Factor 1 (BRF1) binds and destabilizes mRNA; Major pathway of rRNA processing in the nucleolus and cytosol; KSRP (KHSRP) binds and destabilizes mRNA; mRNA decay by 3' to 5' exoribonuclease	6	0	1.027	1.012	1.015	0.990591	0.993875	0.991773	98.7	101.4	99.9	17.3	5.23	5.45	3283.8	716	201.8	1174.9	827.3	22303	13217.1	14029.5	13570.2	5670.5
FALSE	High	Master Protein	Q9Y3F4	Serine-threonine kinase receptor-associated protein OS=Homo sapiens GN=STRAP PE=1 SV=1	0	144.703	52	14	67	14	350	38.4	5.12	174.16	14	cell organization and biogenesis;RNA metabolism OR transcription;other metabolic processes;developmental processes;other biological processes	cytosol;nucleus;other cell component	signal transduction activity or receptor binding;nucleic acid binding activity;other molecular function	Pf00400	11171	ENSG00000023734	STRAP	B2R5S5; B4DNJ6; hsa:11171; Q5TZT4; Q9NTK0; Q9UQC8; Q9Y3F4	TGF-beta signaling pathway; Epithelial to mesenchymal transition in colorectal cancer	Downregulation of TGF-beta receptor signaling	3	0	1.605	1.732	0.927	0.986996	0.923721	0.95418	69.2	111	119.8	18.86	4.57	6.88	3108.6	462.5	162.3	1059.8	472.9	23943.8	14651.8	16164.6	14954.8	6327.1
FALSE	High	Master Protein	Q12904	Aminoacyl tRNA synthase complex-interacting multifunctional protein 1 OS=Homo sapiens GN=AIMP1 PE=1 SV=2	0	144.653	59	14	86	14	312	34.3	8.43	244.32	14	cell-cell signaling;protein metabolism;other metabolic processes;stress response;developmental processes;signal transduction;other biological processes	non-structural extracellular;cytosol;ER/Golgi;nucleus;other cell component	signal transduction activity or receptor binding;nucleic acid binding activity;other molecular function	Pf01588	9255	ENSG00000164022	AIMP1	B3KTR2; B4E1S7; hsa:9255; Q12904; Q6FG28; Q96CQ9	Ciliary landscape	Transcriptional and post-translational regulation of MITF-M expression and activity; Selenoamino acid metabolism; Cytosolic tRNA aminoacylation	4	0	1.809	1.728	1.047	0.937769	0.925005	0.973678	66.1	119.6	114.3	12.09	4.67	13.77	1593.1	448.8	152.3	619.2	350.7	19922.2	11477.5	13998.8	12398.9	5755.9
FALSE	High	Master Protein	P25205	DNA replication licensing factor MCM3 OS=Homo sapiens GN=MCM3 PE=1 SV=3	0	144.224	31	19	42	19	808	90.9	5.77	118.3	19	cell cycle OR cell proliferation;cell organization and biogenesis;DNA metabolism;other metabolic processes;stress response;other biological processes	cytoskeleton;nucleus;other cell component	nucleic acid binding activity;other molecular function	Pf00493, Pf14551, Pf17207, Pf17855, Pf23191	4172	ENSG00000112118	MCM3	B4DWW4; hsa:4172; P25205; Q92660; Q9BTR3; Q9NUE7	Cell cycle; Retinoblastoma gene in cancer; Ciliary landscape; G1 to S cell cycle control; DNA replication	Assembly of the pre-replicative complex; Orc1 removal from chromatin; Activation of ATR in response to replication stress; Activation of the pre-replicative complex; Unwinding of DNA	11	0	1.043	1.105	0.944	0.994285	0.995873	0.960661	95.3	99.4	105.3	25.15	5.07	7.43	1742.6	255.3	69.5	575.5	294.4	10255.1	6370.9	6417.2	5779.3	2628.2
FALSE	High	Master Protein	P48634	Protein PRRC2A OS=Homo sapiens GN=PRRC2A PE=1 SV=3	0	143.372	17	26	37	25	2157	228.7	9.45	89.06	26	other biological processes	plasma membrane;other membranes;cytosol;nucleus		Pf07001	7916	ENSG00000204469; ENSG00000206427; ENSG00000225164; ENSG00000225748; ENSG00000226618; ENSG00000231370; ENSG00000231825	PRRC2A	B0UX77; B0UZE9; B0UZL3; hsa:7916; O95875; P48634; Q05BK4; Q4LE37; Q5SQ29; Q5SQ30; Q5ST84; Q5STX6; Q5STX7; Q68DW9; Q6P9P7; Q6PIN1; Q8MGQ9; Q96QC6			0	0	0.903	0.877	1.03	0.958501	0.976275	0.991773	107.9	97.5	94.6	10.6	4.65	15.18	1936.5	437.2	197.1	725.1	490	11615.1	7001.2	8053.1	7698.3	3513.3
FALSE	High	Master Protein	P31939	Bifunctional purine biosynthesis protein PURH OS=Homo sapiens GN=ATIC PE=1 SV=3	0	142.963	40	18	57	18	592	64.6	6.71	152.23	18	other metabolic processes;developmental processes;other biological processes	plasma membrane;other membranes;cytosol	other molecular function	Pf01808, Pf02142	471	ENSG00000138363	ATIC	A8K202; E9PBU3; hsa:471; P31939; Q13856; Q53S28	One-carbon metabolism	Signaling by ALK fusions and activated point mutants; Purine ribonucleoside monophosphate biosynthesis	3	0	1.436	1.376	1.044	0.997612	0.991446	0.978252	78.7	113	108.3	32.19	14	9.31	3700.4	416.6	148.7	1170.5	431.8	19566.1	14493.2	12522.7	11887.8	4560.6
FALSE	High	Master Protein	Q15233	Non-POU domain-containing octamer-binding protein OS=Homo sapiens GN=NONO PE=1 SV=4	0	142.354	39	17	52	15	471	54.2	8.95	145.34	17	DNA metabolism;RNA metabolism OR transcription;other metabolic processes;stress response;other biological processes	nucleus;other cell component	nucleic acid binding activity;other molecular function	Pf00076, Pf08075	4841	ENSG00000147140	NONO	B7Z4C2; D3DVV4; F5GYZ3; hsa:4841; O00201; P30807; Q12786; Q15233; Q9BQC5	mRNA processing		1	1	0.778	0.868	0.896	0.869579	0.97549	0.836705	113.4	88.2	98.4	24.94	5.4	13.04	2932.2	365.4	138.1	1024.6	513.2	11861.6	8249.8	7885.7	7577	3749.6
FALSE	High	Master Protein	Q01105	Protein SET OS=Homo sapiens GN=SET PE=1 SV=3	0	141.964	41	12	153	12	290	33.5	4.32	436.38	12	cell organization and biogenesis;DNA metabolism;other metabolic processes;other biological processes	cytosol;ER/Golgi;nucleus;other cell component	enzyme regulator activity;nucleic acid binding activity;other molecular function	Pf00956	6418	ENSG00000119335	SET	A5A5H4; A6NGV1; B4DUE2; hsa:6418; Q01105; Q15541; Q5VXV1; Q5VXV2; Q6FHZ5	Histone modifications; VEGFA-VEGFR2 signaling	HuR (ELAVL1) binds and stabilizes mRNA; Condensation of Prophase Chromosomes	4	0	0.349	0.411	0.849	0.145745	0.200554	0.570695	170.5	59.5	70.1	33.82	23.28	21.5	20087.4	5116.6	3594.6	8266.5	5946.4	54482.8	34051.2	36407.5	31638.1	24670.4
FALSE	High	Master Protein	Q96I24	Far upstream element-binding protein 3 OS=Homo sapiens GN=FUBP3 PE=1 SV=2	0	141.503	42	21	59	19	572	61.6	8.38	161.93	21	RNA metabolism OR transcription;other metabolic processes;other biological processes	translational apparatus;nucleus;other cell component	nucleic acid binding activity	Pf00013	8939	ENSG00000107164	FUBP3	A3KFK8; A3KFL0; hsa:8939; Q92946; Q96I24; Q9BVB6			0	0	0.457	0.534	0.857	0.334325	0.479768	0.614484	150.7	68.9	80.4	21.93	17.32	17.32	6849.7	1089.2	762.4	2251	1427.6	19964.7	12268.4	12239.1	11487.6	7868
FALSE	High	Master Protein	P40926	Malate dehydrogenase, mitochondrial OS=Homo sapiens GN=MDH2 PE=1 SV=3	0	140.284	49	13	68	13	338	35.5	8.68	160.48	13	other metabolic processes	other membranes;mitochondrion;other cell component	other molecular function	Pf00056, Pf02866	4191	ENSG00000146701	MDH2	A8K414; B2RE78; B4DE44; E9PDB2; hsa:4191; O43682; P40926	Amino acid metabolism; Metabolic reprogramming in colon cancer; NAD metabolism in oncogene-induced senescence and mitochondrial dysfunction-associated senescence; Glycolysis and gluconeogenesis; Metabolic epileptic disorders; 7q11.23 distal copy number variation; TCA cycle (aka Krebs or citric acid cycle)	Mitochondrial protein degradation; Citric acid cycle (TCA cycle); Malate-aspartate shuttle	10	0	0.592	0.676	0.876	0.647361	0.783886	0.725375	132.3	78.3	89.4	43.56	18.87	26.32	5517.7	522.1	135.8	1658.3	691.9	13267.4	10959.8	7372.9	7391.6	3715.2
FALSE	High	Master Protein	P06748	Nucleophosmin OS=Homo sapiens GN=NPM1 PE=1 SV=2	0	139.287	44	13	88	13	294	32.6	4.78	254.71	13	cell cycle OR cell proliferation;cell organization and biogenesis;DNA metabolism;other metabolic processes;stress response;transport;signal transduction;other biological processes	cytosol;cytoskeleton;nucleus;other cell component	enzyme regulator activity;translation activity;nucleic acid binding activity;other molecular function	Pf03066, Pf16276	4869	ENSG00000181163	NPM1	A8K3N7; B5BU00; D3DQL6; hsa:4869; P06748; P08693; Q12826; Q13440; Q13441; Q14115; Q5EU94; Q5EU95; Q5EU96; Q5EU97; Q5EU98; Q5EU99; Q6V962; Q8WTW5; Q96AT6; Q96DC4; Q96EA5; Q9BYG9; Q9UDJ7		TFAP2A acts as a transcriptional repressor during retinoic acid induced cell differentiation; TP53 regulates transcription of additional cell cycle genes whose exact role in the p53 pathway remain uncertain; PKR-mediated signaling; Nuclear import of Rev protein; Deposition of new CENPA-containing nucleosomes at the centromere; SUMOylation of transcription cofactors; ALK mutants bind TKIs; Signali…	10	0	0.799	0.983	0.813	0.888471	0.991446	0.359621	107.8	86.2	106	46.11	10.84	16.14	8956.8	795.5	197.7	2414.4	1092.4	28497.2	18589.9	17492.9	16571.1	6437.8
FALSE	High	Master Protein	P08670	Vimentin OS=Homo sapiens GN=VIM PE=1 SV=4	0	139.263	54	22	51	21	466	53.6	5.12	123.38	22	cell organization and biogenesis;stress response;developmental processes;other biological processes	plasma membrane;other membranes;cytosol;cytoskeleton;nucleus;other cytoplasmic organelle;other cell component	cytoskeletal activity;nucleic acid binding activity;other molecular function	Pf00038, Pf04732	7431	ENSG00000026025	VIM	B0YJC2; D3DRU4; hsa:7431; P08670; Q15867; Q15868; Q15869; Q548L2; Q6LER9; Q8N850; Q96ML2; Q9NTM3	Allograft rejection; Spinal cord injury; Primary focal segmental glomerulosclerosis (FSGS); Mammary gland development: puberty - stage 2 of 4; Apoptosis-related network due to altered Notch3 in ovarian cancer; Striated muscle contraction pathway; TGF-beta signaling in thyroid cells for epithelial-mesenchymal transition; Ciliary landscape; Burn wound healing; CCL18 signaling; TROP2 regulatory sign…	Late endosomal microautophagy; Aggrephagy; Interleukin-4 and Interleukin-13 signaling; Striated Muscle Contraction; RHOBTB1 GTPase cycle; Caspase-mediated cleavage of cytoskeletal proteins; Chaperone Mediated Autophagy	21	1	0.717	0.839	0.854	0.813716	0.960654	0.600925	117.3	84.2	98.5	47.56	18.79	46.96	2009.9	429.2	469.1	1017.7	842.3	13428	7982.2	6292.3	7117.6	4622.2
FALSE	High	Master Protein	Q92900	Regulator of nonsense transcripts 1 OS=Homo sapiens GN=UPF1 PE=1 SV=2	0	138.375	24	21	55	21	1129	124.3	6.61	154.34	21	cell cycle OR cell proliferation;cell organization and biogenesis;DNA metabolism;RNA metabolism OR transcription;other metabolic processes;stress response;transport;other biological processes	cytosol;nucleus;other cell component	nucleic acid binding activity;other molecular function	Pf09416, Pf13086, Pf13087, Pf18141	5976	ENSG00000005007	UPF1	hsa:5976; O00239; O43343; Q86Z25; Q92842; Q92900	Network map of SARS-CoV-2 signaling; Pathophysiological roles of DUX4 in FSHD1	Nonsense Mediated Decay (NMD) enhanced by the Exon Junction Complex (EJC); Nonsense Mediated Decay (NMD) independent of the Exon Junction Complex (EJC)	4	0	1.121	1.195	0.938	0.997612	0.999114	0.960661	90.5	101.4	108.1	12.36	4.15	9.3	2579.4	401.3	217	871.4	451	18423.8	10347	11484.6	10901.6	4864.3
FALSE	High	Master Protein	P51114	Fragile X mental retardation syndrome-related protein 1 OS=Homo sapiens GN=FXR1 PE=1 SV=3	0	138.311	37	18	55	16	621	69.7	6.15	153.88	18	cell organization and biogenesis;transport;developmental processes;other biological processes	cytosol;cytoskeleton;translational apparatus;nucleus;other cell component	nucleic acid binding activity;other molecular function	Pf00013, Pf05641, Pf12235, Pf16096, Pf16097, Pf17904, Pf18336	8087	ENSG00000114416	FXR1	A8K9B8; hsa:8087; P51114; Q7Z450; Q8N6R8	Bile acid synthesis and enterohepatic circulation	Signaling by BRAF and RAF1 fusions	2	2	3.871	3.519	1.1	0.263869	0.156394	0.90075	35.8	138.4	125.8	30.06	11	12.56	1152.2	151.1	60.5	396.7	112.4	18760.3	9417.4	12190.8	11843.3	4541.7
FALSE	High	Master Protein	P08133	Annexin A6 OS=Homo sapiens GN=ANXA6 PE=1 SV=3	0	138.219	37	21	53	21	673	75.8	5.6	115.91	21	transport;signal transduction;other biological processes	plasma membrane;other membranes;mitochondrion;other cytoplasmic organelle;other cell component	transporter activity;other molecular function	Pf00191	309	ENSG00000197043	ANXA6	B7Z8A7; D3DQH4; E9PGK1; hsa:309; P08133; Q6ZT79	Calcium regulation in cardiac cells; Prostaglandin synthesis and regulation	Smooth Muscle Contraction	3	0	0.797	0.782	1.018	0.888354	0.916781	0.991773	116.3	92.7	91	16.15	8.84	9.65	3094.3	514.3	160.4	1021.1	516.2	13332.7	9222.6	8595.5	7642.4	3391.9
FALSE	High	Master Protein	P42704	Leucine-rich PPR motif-containing protein, mitochondrial OS=Homo sapiens GN=LRPPRC PE=1 SV=3	0	138.217	24	26	46	26	1394	157.8	6.13	119.21	26	RNA metabolism OR transcription;other metabolic processes;transport;other biological processes	other membranes;cytoskeleton;mitochondrion;nucleus;other cell component	cytoskeletal activity;nucleic acid binding activity;other molecular function	Pf01535	10128	ENSG00000138095	LRPPRC	A0PJE3; A8K1V1; hsa:10128; P42704; Q53PC0; Q53QN7; Q6ZUD8; Q7Z7A6; Q96D84	Ciliary landscape	Mitochondrial RNA degradation	2	0	0.786	0.811	0.97	0.880066	0.944913	0.990851	115.5	90.8	93.7	24.43	12.35	37.99	1906.3	265.3	80.4	603.8	347	8424.6	5642.2	5396	4643	3015.2
FALSE	High	Master Protein	P07195	L-lactate dehydrogenase B chain OS=Homo sapiens GN=LDHB PE=1 SV=2	0	137.766	44	15	81	13	334	36.6	6.05	184.74	15	other metabolic processes	other membranes;cytosol;mitochondrion;other cell component	other molecular function	Pf00056, Pf02866	3945	ENSG00000111716	LDHB	hsa:3945; P07195	Clear cell renal cell carcinoma pathways; CCL18 signaling; Glycolysis and gluconeogenesis; Metabolic epileptic disorders	Pyruvate metabolism	5	2	2.02	2.054	0.984	0.884794	0.763924	0.991773	59.1	119.4	121.4	54.45	15.2	9.55	4373.9	288.5	117.4	1240.2	351.3	22385.3	16849.3	14905.9	12804.3	5148.5
FALSE	High	Master Protein	Q9NZI8	Insulin-like growth factor 2 mRNA-binding protein 1 OS=Homo sapiens GN=IGF2BP1 PE=1 SV=2	0	137.672	35	17	63	16	577	63.4	9.2	136.99	17	cell cycle OR cell proliferation;cell organization and biogenesis;stress response;transport;developmental processes;other biological processes	cytosol;nucleus;other cell component	nucleic acid binding activity;other molecular function	Pf00013, Pf00076	10642	ENSG00000159217	IGF2BP1	C9JT33; hsa:10642; Q9NZI8	miR-targeted genes in lymphocytes; miR-targeted genes in muscle cell; Brain-derived neurotrophic factor (BDNF) signaling; eIF5A regulation in response to inhibition of the nuclear export system	MAPK6/MAPK4 signaling; Insulin-like Growth Factor-2 mRNA Binding Proteins (IGF2BPs/IMPs/VICKZs) bind RNA	6	1	1.071	1.131	0.947	0.997612	0.997237	0.964304	93.7	100.3	106	13.97	4.24	10.17	4081.3	594	250.8	1334.4	721.6	23671.6	15017.9	15056.5	14670.6	7332.2
FALSE	High	Master Protein	Q01518	Adenylyl cyclase-associated protein 1 OS=Homo sapiens GN=CAP1 PE=1 SV=5	0	137.452	39	14	54	13	475	51.9	8.06	132.34	14	cell organization and biogenesis;transport;signal transduction;other biological processes	non-structural extracellular;plasma membrane;other membranes;cytoskeleton;other cytoplasmic organelle;other cell component	cytoskeletal activity;other molecular function	Pf01213, Pf08603, Pf21938	10487	ENSG00000131236	CAP1	hsa:10487; Q01518; Q53HR7; Q5T0S1; Q5T0S2; Q6I9U6	miR-targeted genes in adipocytes; miR-targeted genes in leukocytes; miR-targeted genes in lymphocytes; Angiopoietin-like protein 8 regulatory pathway; Insulin signaling; Complement system in neuronal development and plasticity; Opioid receptor pathways	Neutrophil degranulation; Platelet degranulation ; Role of ABL in ROBO-SLIT signaling	10	1	2.517	2.503	1.006	0.721004	0.49445	0.995525	49.8	125.4	124.7	45.38	9.09	6.52	2567.8	298.4	65	831.4	237	23990.1	14201.7	16283.6	13910.1	5541.9
FALSE	High	Master Protein	Q9Y5B9	FACT complex subunit SPT16 OS=Homo sapiens GN=SUPT16H PE=1 SV=1	0	137.076	22	23	56	23	1047	119.8	5.66	133.62	23	cell organization and biogenesis;DNA metabolism;RNA metabolism OR transcription;other metabolic processes;stress response;other biological processes	nucleus	other molecular function	Pf00557, Pf08512, Pf08644, Pf14826, Pf21091, Pf24824	11198	ENSG00000092201	SUPT16H	hsa:11198; Q6GMT8; Q6P2F1; Q6PJM1; Q9NRX0; Q9Y5B9		Formation of RNA Pol II elongation complex ; Formation of HIV elongation complex in the absence of HIV Tat; Formation of HIV-1 elongation complex containing HIV-1 Tat; Pausing and recovery of Tat-mediated HIV elongation; Tat-mediated HIV elongation arrest and recovery; HIV elongation arrest and recovery; Pausing and recovery of HIV elongation; RNA Polymerase II Pre-transcription Events; TP53 Regu…	12	0	2.05	2.243	0.914	0.870127	0.634241	0.912432	56.7	116.2	127.1	39.5	8.31	10.27	3247.6	355.8	99.7	1018.7	346.9	22078.8	13834.3	15643.9	14094.4	5475.9
FALSE	High	Master Protein	Q99856	AT-rich interactive domain-containing protein 3A OS=Homo sapiens GN=ARID3A PE=1 SV=2	0	137.022	38	16	61	15	593	62.9	4.91	175.78	16	other biological processes	other membranes;cytosol;nucleus	nucleic acid binding activity;other molecular function	Pf01388	1820	ENSG00000116017	ARID3A	hsa:1820; Q5I858; Q6P9C6; Q8IZA7; Q8N4Z3; Q99856	HDAC6 interactions in the central nervous system	TP53 Regulates Transcription of Genes Involved in G1 Cell Cycle Arrest	2	1	0.563	0.568	0.992	0.594519	0.541222	0.991773	140.8	79.3	79.9	24.3	17.55	21.37	2250.1	619.1	340.4	937.1	619.1	9478.6	6555.4	7111.3	6761.3	4240.1
FALSE	High	Master Protein	P14866	Heterogeneous nuclear ribonucleoprotein L OS=Homo sapiens GN=HNRNPL PE=1 SV=2	0	136.587	38	15	51	14	589	64.1	8.22	126.64	15	RNA metabolism OR transcription;other metabolic processes;other biological processes	nucleus;other cell component	nucleic acid binding activity	Pf00076, Pf11835, Pf13893, Pf22976	3191	ENSG00000104824; ENSG00000282947	HNRNPL	A6ND69; A6NIT8; hsa:3191; P14866; Q9H3P3	mRNA processing; Hippocampal synaptogenesis and neurogenesis	Processing of Capped Intron-Containing Pre-mRNA; mRNA Splicing - Major Pathway	4	1	0.727	0.97	0.749	0.824968	0.991446	0.0803965	111.2	80.9	107.9	22.93	7.59	42.76	2575.9	340.3	117.1	780.7	455.1	10072.1	6674.9	6178.6	5841.1	3219
FALSE	High	Master Protein	O15067	Phosphoribosylformylglycinamidine synthase OS=Homo sapiens GN=PFAS PE=1 SV=4	0	136.383	21	20	46	20	1338	144.6	5.76	133.53	20	other metabolic processes;other biological processes	cytosol;other cell component	other molecular function	Pf02769, Pf13507, Pf18072, Pf18076, Pf22689	5198	ENSG00000178921	PFAS	A6H8V8; hsa:5198; O15067		Purine ribonucleoside monophosphate biosynthesis	1	0	1.235	1.128	1.095	0.999385	0.996422	0.912432	89.2	110.2	100.6	16.53	7.43	8.68	1353.9	247.6	147.8	516.7	269.8	10629.4	6615.2	6926.4	6502.4	2579.4
FALSE	High	Master Protein	Q14566	DNA replication licensing factor MCM6 OS=Homo sapiens GN=MCM6 PE=1 SV=1	0	136.204	36	26	53	26	821	92.8	5.41	137.42	26	cell cycle OR cell proliferation;cell organization and biogenesis;DNA metabolism;other metabolic processes;stress response;other biological processes	nucleus;other cell component	nucleic acid binding activity;other molecular function	Pf00493, Pf14551, Pf17207, Pf17855, Pf18263	4175	ENSG00000076003	MCM6	B2R6H2; hsa:4175; Q13504; Q14566; Q99859	Cell cycle; Retinoblastoma gene in cancer; Ciliary landscape; G1 to S cell cycle control; DNA replication	Assembly of the pre-replicative complex; Orc1 removal from chromatin; Activation of ATR in response to replication stress; Activation of the pre-replicative complex; Unwinding of DNA	11	0	1.221	1.242	0.984	0.999385	0.995873	0.991773	86.6	105.8	107.6	34.72	8.24	8.24	2903.8	339.1	90.4	910.1	404	15886.8	10612.9	10314	9012.8	3949.7
FALSE	High	Master Protein	P36578	60S ribosomal protein L4 OS=Homo sapiens GN=RPL4 PE=1 SV=5	0	135.889	38	15	92	15	427	47.7	11.06	244.45	15	protein metabolism;other metabolic processes	cytosol;ER/Golgi;translational apparatus;nucleus;other cell component	other molecular function	Pf00573, Pf14374	6124	ENSG00000174444	RPL4	A8K502; hsa:6124; P36578; P39029; Q4VBR0; Q969Z9	Cytoplasmic ribosomal proteins	L13a-mediated translational silencing of Ceruloplasmin expression; Formation of a pool of free 40S subunits; GTP hydrolysis and joining of the 60S ribosomal subunit; Regulation of expression of SLITs and ROBOs; Major pathway of rRNA processing in the nucleolus and cytosol; Nonsense Mediated Decay (NMD) enhanced by the Exon Junction Complex (EJC); SRP-dependent cotranslational protein targeting to…	14	0	0.933	0.96	0.972	0.966282	0.991446	0.991773	103.7	96.8	99.5	8.67	5.47	13.02	5260.6	927.6	387.1	1763.2	1131.1	29181.2	18706.5	19145.9	15810.6	8586.7
FALSE	High	Master Protein	Q13435	Splicing factor 3B subunit 2 OS=Homo sapiens GN=SF3B2 PE=1 SV=2	0	135.529	27	23	106	23	895	100.2	5.67	195.31	23	cell organization and biogenesis;RNA metabolism OR transcription;other metabolic processes	nucleus		Pf02037, Pf04037, Pf04046	10992	ENSG00000087365	SF3B2	A8K485; B4DT19; hsa:10992; Q13435; Q7L4T5; Q7Z627; Q969K1; Q96CM6; Q9BWD2	mRNA processing	mRNA Splicing - Major Pathway; mRNA Splicing - Minor Pathway	3	0	1.03	1.047	0.984	0.992423	0.995873	0.991773	97.5	100.5	102.1	11.62	6.17	15.94	4777.2	863.8	467.4	1777.6	977.5	31097.2	18033.5	21812.5	19118.3	9929
FALSE	High	Master Protein	P49411	Elongation factor Tu, mitochondrial OS=Homo sapiens GN=TUFM PE=1 SV=2	0	135.513	38	15	50	15	452	49.5	7.61	135.33	15											0	0	0.796	0.706	1.128	0.888223	0.838629	0.79466	119.9	95.4	84.6	22.5	9.34	23.06	2601.8	472.6	114.7	925.7	536.5	13071.9	8777.4	8178.3	7164.6	4266.5
FALSE	High	Master Protein	O95163	Elongator complex protein 1 OS=Homo sapiens GN=IKBKAP PE=1 SV=3	0	135.147	24	22	48	22	1332	150.2	5.94	109.83	22	RNA metabolism OR transcription;other metabolic processes;other biological processes	cytosol;nucleus;other cell component	nucleic acid binding activity	Pf04762, Pf23797, Pf23878, Pf23925, Pf23936	8518	ENSG00000070061	ELP1	hsa:8518; O95163; Q5JSV2; Q9H327; Q9UG87	HDAC6 interactions in the central nervous system	HATs acetylate histones	2	0	1.466	1.268	1.156	0.997612	0.995873	0.672275	80.4	117.8	101.9	12.56	5.49	9.64	1174.4	290.8	123	511.9	336.5	13311.6	7747.3	9031.4	8472.7	3550.9
FALSE	High	Master Protein	P61158	Actin-related protein 3 OS=Homo sapiens GN=ACTR3 PE=1 SV=3	0	134.945	52	15	47	15	418	47.3	5.88	138.37	15	cell cycle OR cell proliferation;cell organization and biogenesis;stress response;other biological processes	cytosol;cytoskeleton;nucleus;other cell component	cytoskeletal activity;other molecular function	Pf00022	10096	ENSG00000115091	ACTR3	hsa:10096; P32391; P61158; Q53QM2	Physico-chemical features and toxicity-associated pathways	EPHB-mediated forward signaling; Regulation of actin dynamics for phagocytic cup formation; FCGR3A-mediated phagocytosis; RHO GTPases Activate WASPs and WAVEs; Clathrin-mediated endocytosis	6	0	1.828	1.666	1.097	0.930228	0.948151	0.912432	66.8	122	111.2	19.06	7.11	4.46	2100.2	313.1	107.1	709.7	324.2	19314.9	11125.8	12628.9	11251.6	4625.6
FALSE	High	Master Protein	O94906	Pre-mRNA-processing factor 6 OS=Homo sapiens GN=PRPF6 PE=1 SV=1	0	134.879	29	25	47	25	941	106.9	8.25	109.19	25	cell organization and biogenesis;RNA metabolism OR transcription;other metabolic processes;other biological processes	nucleus	nucleic acid binding activity;other molecular function	Pf06424, Pf13432, Pf14559	24148	ENSG00000101161	PRPF6	B2RAR5; B3KMC6; hsa:24148; O94906; O95109; Q5VXS5; Q9H3Z1; Q9H4T9; Q9H4U8; Q9NTE6	mRNA processing	mRNA Splicing - Major Pathway; mRNA Splicing - Minor Pathway	3	0	1.155	1.196	0.965	0.997612	0.999114	0.98409	89.5	103.4	107.1	9.92	2.15	8.02	1269.5	315.8	117.1	500.4	333.9	10626.2	6294.9	7034.8	6357.5	3119.2
FALSE	High	Master Protein	P52292	Importin subunit alpha-1 OS=Homo sapiens GN=KPNA2 PE=1 SV=1	0	134.754	39	13	59	13	529	57.8	5.4	163.54	13	DNA metabolism;other metabolic processes;transport;other biological processes	other membranes;cytosol;ER/Golgi;nucleus;other cell component	other molecular function	Pf00514, Pf01749, Pf16186	3838	ENSG00000182481	KPNA2	B9EJD6; hsa:3838; P52292; Q53YE3; Q6NVW7; Q9BRU5		ISG15 antiviral mechanism; NS1 Mediated Effects on Host Pathways; SARS-CoV-2 activates/modulates innate and adaptive immune responses; Estrogen-dependent gene expression; SARS-CoV-1 activates/modulates innate immune responses; Sensing of DNA Double Strand Breaks; CaMK IV-mediated phosphorylation of CREB; CREB1 phosphorylation through the activation of CaMKII/CaMKK/CaMKIV cascasde	8	0	0.998	0.999	0.999	0.986996	0.993875	0.999077	100.1	99.9	100	13.31	4.37	12.42	2644.8	665.6	219.9	977.7	715	17635.6	11476.4	11473.8	9951	4941.5
FALSE	High	Master Protein	P12277	Creatine kinase B-type OS=Homo sapiens GN=CKB PE=1 SV=1	0	133.9	38	11	56	11	381	42.6	5.59	159.93	11	other metabolic processes	non-structural extracellular;plasma membrane;other membranes;cytosol;mitochondrion	kinase activity;other molecular function	Pf00217, Pf02807	1152	ENSG00000166165	CKB	A8K236; B2R5R4; hsa:1152; P12277; Q2LE07; Q6FG40; Q9UC66	Effect of omega-3 PUFA on Huntington's disease pathways	RND3 GTPase cycle; Creatine metabolism	3	0	0.844	0.839	1.006	0.911545	0.960654	0.995525	111.8	94.4	93.8	46.07	25.46	18.87	8034.6	726.8	194.4	2318.5	868.9	26904.3	23192.8	15338.2	13901.7	5974.7
FALSE	High	Master Protein	Q8NCM8	Cytoplasmic dynein 2 heavy chain 1 OS=Homo sapiens GN=DYNC2H1 PE=1 SV=4	0	133.782	8	28	58	28	4307	492.3	6.54	113.29	28	cell organization and biogenesis;protein metabolism;other metabolic processes;transport;developmental processes;other biological processes	plasma membrane;other membranes;cytoskeleton;ER/Golgi;other cell component	cytoskeletal activity;other molecular function	Pf03028, Pf08385, Pf08393, Pf12774, Pf12775, Pf12777, Pf12780, Pf12781, Pf18198, Pf18199, Pf21264, Pf22597	79659	ENSG00000187240	DYNC2H1	hsa:79659; O00432; Q16693; Q3C1U8; Q4AC93; Q6ZMX7; Q6ZUM6; Q7Z363; Q8N977; Q8NCM8; Q92815; Q9HAE4	Intraflagellar transport proteins binding to dynein; Genes related to primary cilium development (based on CRISPR); Ciliopathies; 3q29 copy number variation syndrome; Vasopressin-regulated water reabsorption; Bardet-Biedl syndrome; Effects of MFN2 mutation	Hedgehog 'off' state; Intraflagellar transport	9	0	1.336	1.221	1.094	0.999385	0.996422	0.912432	84.4	112.7	103	17.13	3.74	10.52	1276.3	333.3	165.5	547.8	325.4	13839.5	8300.3	9281.5	8246.7	3656.2
FALSE	High	Master Protein	P31943	Heterogeneous nuclear ribonucleoprotein H OS=Homo sapiens GN=HNRNPH1 PE=1 SV=4	0	132.643	47	15	53	7	449	49.2	6.3	167.58	15	RNA metabolism OR transcription;other metabolic processes;other biological processes	cytosol;nucleus;other cell component	nucleic acid binding activity;other molecular function	Pf00076, Pf08080	3187	ENSG00000169045; ENSG00000284254	HNRNPH1	B3KW86; D3DWQ2; hsa:3187; P31943; Q6IBM4	MECP2 and associated Rett syndrome; mRNA processing; Inhibition of exosome biogenesis and secretion by Manumycin A in CRPC cells	mRNA Splicing - Major Pathway; FGFR2 alternative splicing; Processing of Capped Intron-Containing Pre-mRNA	6	8	0.836	0.988	0.847	0.906351	0.991446	0.560966	106.2	88.8	104.9	10.11	10.17	28.62	3413.5	586.3	214.4	992.8	606.6	15093.6	10104.1	9297.3	8691.2	5151.9
FALSE	High	Master Protein	P51659	Peroxisomal multifunctional enzyme type 2 OS=Homo sapiens GN=HSD17B4 PE=1 SV=3	0	131.747	31	17	48	17	736	79.6	8.84	126.24	17	other metabolic processes;developmental processes	cytosol;other cytoplasmic organelle	other molecular function	Pf00106, Pf01575, Pf02036, Pf22622	3295	ENSG00000133835	HSD17B4	B4DNV1; B4DVS5; E9PB82; F5HE57; hsa:3295; P51659	Androgen receptor network in prostate cancer; Steroid biosynthesis; Disorders of bile acid synthesis and biliary transport; Primary ovarian insufficiency; Primary ovarian insufficiency	TYSND1 cleaves peroxisomal proteins; Synthesis of bile acids and bile salts via 7alpha-hydroxycholesterol; alpha-linolenic acid (ALA) metabolism; Beta-oxidation of pristanoyl-CoA; Beta-oxidation of very long chain fatty acids	11	0	0.726	0.846	0.859	0.824968	0.963397	0.62507	116.6	84.7	98.7	9.07	8.8	19.49	2088.8	401.9	135.6	763	402.9	9232.5	6736.3	5814.7	5505.9	2830.2
FALSE	High	Master Protein	P67809	Nuclease-sensitive element-binding protein 1 OS=Homo sapiens GN=YBX1 PE=1 SV=3	0	131.423	46	10	46	8	324	35.9	9.88	151.27	10	RNA metabolism OR transcription;other metabolic processes;transport;developmental processes;other biological processes	non-structural extracellular;plasma membrane;other membranes;cytosol;ER/Golgi;nucleus;other cell component	nucleic acid binding activity;other molecular function	Pf00313	4904	ENSG00000065978	YBX1	hsa:4904; P16990; P16991; P67809; Q14972; Q15325; Q5FVF0	Brain-derived neurotrophic factor (BDNF) signaling; MECP2 and associated Rett syndrome; mRNA processing; Sudden infant death syndrome (SIDS) susceptibility pathways	Processing of Capped Intron-Containing Pre-mRNA; mRNA Splicing - Major Pathway; SMAD2/SMAD3:SMAD4 heterotrimer regulates transcription; Interferon gamma signaling; mRNA Splicing - Minor Pathway; Noncanonical activation of NOTCH3	10	2	0.832	0.895	0.93	0.905507	0.980369	0.957052	110	91.6	98.5	15.53	5.94	8.55	3350.4	450.1	227.4	1127.8	616.5	16220.7	9704.8	10884.5	8501.6	4655.9
FALSE	High	Master Protein	P52701	DNA mismatch repair protein Msh6 OS=Homo sapiens GN=MSH6 PE=1 SV=2	0	130.953	19	20	43	20	1360	152.7	6.9	114.24	20	cell cycle OR cell proliferation;DNA metabolism;other metabolic processes;stress response;developmental processes;signal transduction;other biological processes	cytosol;ER/Golgi;nucleus;other cell component	nucleic acid binding activity;other molecular function	Pf00488, Pf00855, Pf01624, Pf05188, Pf05190, Pf05192	2956	ENSG00000116062	MSH6	B4DF41; B4E3I4; F5H2F9; hsa:2956; O43706; O43917; P52701; Q8TCX4; Q9BTB5	Glioblastoma signaling; Retinoblastoma gene in cancer; Chromosomal and microsatellite instability in colorectal cancer ; DNA repair pathways, full network; DNA mismatch repair	Mismatch repair (MMR) directed by MSH2:MSH6 (MutSalpha); Defective Mismatch Repair Associated With MSH2; Defective Mismatch Repair Associated With MSH6	8	0	1.317	1.089	1.21	0.999385	0.995873	0.433212	88.1	116	95.9	14.4	4.94	15.91	1770.7	282.5	160.7	592.9	303.2	14365.3	7742.8	9257.1	8299.6	3985.1
FALSE	High	Master Protein	Q9UPN3	Microtubule-actin cross-linking factor 1, isoforms 1/2/3/5 OS=Homo sapiens GN=MACF1 PE=1 SV=4	0	130.059	5	29	40	27	7388	837.8	5.39	95.96	29	cell organization and biogenesis;stress response;transport;signal transduction;other biological processes	plasma membrane;other membranes;cytoskeleton;ER/Golgi;other cell component	cytoskeletal activity;other molecular function	Pf00307, Pf00435, Pf00681, Pf02187, Pf13499, Pf17902, Pf18373, Pf21019, Pf21020, Pf21097	23499	ENSG00000127603	MACF1	B1ALC5; E9PJT0; hsa:23499; O75053; Q5VW20; Q8WXY1; Q8WXY2; Q96PK2; Q9H540; Q9UKP0; Q9ULG9; Q9UPN3	Mesodermal commitment pathway; Mesodermal commitment pathway		2	2	1.091	1.122	0.972	0.997612	0.996422	0.991773	93.4	101.9	104.7	10.24	2.75	5.72	1047.2	248.6	82	431.4	260.8	8720.7	5118.8	5689	5022.1	2341.4
FALSE	High	Master Protein	P13797	Plastin-3 OS=Homo sapiens GN=PLS3 PE=1 SV=4	0	129.527	34	17	45	16	630	70.8	5.6	107	17	cell organization and biogenesis;developmental processes	plasma membrane;other membranes;cytosol;cytoskeleton;other cell component	cytoskeletal activity;other molecular function	Pf00307, Pf13499	5358	ENSG00000102024	PLS3	A8K579; B1AQ09; B4DGB4; B7Z6M1; hsa:5358; P13797; Q86YI6			0	1	1.399	1.481	0.945	0.997612	0.989998	0.960661	77.3	108.2	114.5	68.06	16.61	15.44	3372.1	196	48	978	248.1	12456.2	9053.2	7258.2	6585.4	2753.7
FALSE	High	Master Protein	P63244	Guanine nucleotide-binding protein subunit beta-2-like 1 OS=Homo sapiens GN=GNB2L1 PE=1 SV=3	0	129.526	62	17	83	17	317	35.1	7.69	242.52	17	cell organization and biogenesis;protein metabolism;other metabolic processes;developmental processes;other biological processes	plasma membrane;cytosol;mitochondrion;translational apparatus;nucleus;other cell component	signal transduction activity or receptor binding;enzyme regulator activity;translation activity;other molecular function	Pf00400	10399	ENSG00000204628	RACK1	B3KTJ0; D3DWS0; hsa:10399; P25388; P63244; P99049; Q53HU2; Q5J8M6; Q5VLR4; Q6FH47	Androgen receptor signaling; Brain-derived neurotrophic factor (BDNF) signaling; VEGFA-VEGFR2 signaling; Measles virus infection; Angiotensin II receptor type 1 pathway; TROP2 regulatory signaling; Interferon type I signaling	Regulation of TNFR1 signaling; TNFR1-induced NF-kappa-B signaling pathway; TNFR1-mediated ceramide production	10	0	0.707	0.725	0.975	0.805608	0.855378	0.991773	123.3	87.2	89.5	12	11.25	14.19	4687.4	701.7	320.7	1592.8	862.4	20558.6	14200.6	11971.3	10531.9	5535.9
FALSE	High	Master Protein	Q15046	Lysine--tRNA ligase OS=Homo sapiens GN=KARS PE=1 SV=3	0	129.072	37	19	45	19	597	68	6.35	101.72	19	protein metabolism;RNA metabolism OR transcription;other metabolic processes;signal transduction;other biological processes	non-structural extracellular;plasma membrane;other membranes;cytosol;mitochondrion;nucleus;other cell component	nucleic acid binding activity;other molecular function	Pf00152, Pf01336	3735	ENSG00000065427	KARS1	A8MSK1; D3DUK4; hsa:3735; O14946; Q15046; Q96J25; Q9HB23		Transcriptional and post-translational regulation of MITF-M expression and activity; Selenoamino acid metabolism; Cytosolic tRNA aminoacylation; Mitochondrial tRNA aminoacylation	4	0	1.509	1.518	0.994	0.996465	0.982075	0.994487	74.5	112.4	113.1	17.11	6.73	15.8	1589	488.7	167.2	696.1	502.6	19820.2	10988.8	13745.8	12670.2	5444.8
FALSE	High	Master Protein	P54652	Heat shock-related 70 kDa protein 2 OS=Homo sapiens GN=HSPA2 PE=1 SV=1	0	128.586	35	19	111	6	639	70	5.74	219.98	19	cell cycle OR cell proliferation;cell organization and biogenesis;protein metabolism;other metabolic processes;stress response;other biological processes	plasma membrane;other membranes;cytosol;cytoskeleton;nucleus;other cell component	cytoskeletal activity;other molecular function	Pf00012	3306	ENSG00000126803	HSPA2	hsa:3306; P54652; Q15508; Q53XM3; Q9UE78	Parkin-ubiquitin proteasomal system pathway; MAPK signaling; Measles virus infection; 7q11.23 copy number variation syndrome; Urotensin-II-mediated signaling	Regulation of HSF1-mediated heat shock response; Meiotic synapsis; HSP90 chaperone cycle for steroid hormone receptors (SHR) in the presence of ligand; PKR-mediated signaling; Attenuation phase	10	0	0.69	0.61	1.131	0.837393	0.657088	0.805033	130.4	90	79.6	31.69	3.98	9.24	284.2	108	55.7	140.9	111	2239.5	1374.5	1607.7	1448.6	659.7
FALSE	High	Master Protein	Q92878	DNA repair protein RAD50 OS=Homo sapiens GN=RAD50 PE=1 SV=1	0	128.562	25	30	53	30	1312	153.8	6.89	104.72	30	cell cycle OR cell proliferation;cell organization and biogenesis;DNA metabolism;other metabolic processes;stress response;signal transduction;other biological processes	nucleus;other cell component	enzyme regulator activity;nucleic acid binding activity;other molecular function	Pf04423, Pf13476, Pf13558	10111	ENSG00000113522	RAD50	B9EGF5; hsa:10111; O43254; Q6GMT7; Q6P5X3; Q92878; Q9UP86	miRNA regulation of DNA damage response; Homologous recombination; DDX1 as a regulatory component of the Drosha microprocessor; ATM signaling in development and disease ; Breast cancer pathway; Joubert syndrome; DNA repair pathways, full network; SMC1/SMC3 role in DNA damage - Cornelia de Lange Syndrome; Fanconi anemia; DNA damage response	Regulation of TP53 Activity through Phosphorylation; Processing of DNA double-strand break ends; Presynaptic phase of homologous DNA pairing and strand exchange; G2/M DNA damage checkpoint; HDR through Single Strand Annealing (SSA); Impaired BRCA2 binding to RAD51; Resolution of D-loop Structures through Holliday Junction Intermediates; Recruitment and ATM-mediated phosphorylation of repair and s…	30	0	2.666	2.701	0.987	0.656557	0.405837	0.991773	47.1	125.6	127.3	26.75	9.77	10.53	1713.2	228.8	108.2	609.8	180.2	23822.4	11856.7	15015.4	14234	5735.8
FALSE	High	Master Protein	O60884	DnaJ homolog subfamily A member 2 OS=Homo sapiens GN=DNAJA2 PE=1 SV=1	0	128.337	51	15	49	15	412	45.7	6.48	145.92	15	protein metabolism;other metabolic processes;stress response;other biological processes	other membranes;cytosol;other cell component	other molecular function	Pf00226, Pf00684, Pf01556	10294	ENSG00000069345	DNAJA2	B2R7L7; hsa:10294; O14711; O60884		HSP90 chaperone cycle for steroid hormone receptors (SHR) in the presence of ligand	1	0	1.086	0.91	1.194	0.997612	0.989416	0.510414	100.1	108.8	91.1	32.36	8.18	7.08	2003.1	548.9	355.2	819.8	640.8	18557.9	9587.4	12161.8	11542.7	4894
FALSE	High	Master Protein	A6NHR9	Structural maintenance of chromosomes flexible hinge domain-containing protein 1 OS=Homo sapiens GN=SMCHD1 PE=1 SV=2	0	128.184	15	24	36	24	2005	226.2	7.3	85.44	24	cell organization and biogenesis;DNA metabolism;other metabolic processes;stress response;developmental processes;other biological processes	nucleus;other cell component	nucleic acid binding activity;other molecular function	Pf06470, Pf13589, Pf22899	23347	ENSG00000101596	SMCHD1	A6NHR9; hsa:23347; O75141; Q6AHX6; Q6ZTQ8; Q9H6Q2; Q9UG39			0	0	1.375	1.474	0.932	0.997612	0.989998	0.960661	77.9	107.1	114.9	17.71	3.93	9.32	865.1	240.7	111.7	375.2	202.1	9151.9	5293	6084.5	5765.7	2592.4
FALSE	High	Master Protein	O00232	26S proteasome non-ATPase regulatory subunit 12 OS=Homo sapiens GN=PSMD12 PE=1 SV=3	0	127.635	46	16	52	16	456	52.9	7.65	135.65	16	protein metabolism;other metabolic processes	non-structural extracellular;cytosol;nucleus;other cell component		Pf01399, Pf18098, Pf22241	5718	ENSG00000197170	PSMD12	A6NP15; hsa:5718; O00232; Q53HA2; Q6P053	Proteasome degradation; Alzheimer's disease and miRNA effects; Parkin-ubiquitin proteasomal system pathway; Ciliary landscape; Alzheimer's disease	FCERI mediated NF-kB activation; Downstream TCR signaling; Antigen processing: Ubiquitination & Proteasome degradation; Proteasome assembly; Ub-specific processing proteases; Separation of Sister Chromatids; The role of GTSE1 in G2/M progression after G2 checkpoint; Somitogenesis; Oxygen-dependent proline hydroxylation of Hypoxia-inducible Factor Alpha; Neddylation; Regulation of expression of SL…	66	0	1.762	1.61	1.094	0.962087	0.963397	0.912432	68.6	120.9	110.5	8.93	6.4	14.03	1173.2	306	109.6	465.1	288.6	15163.7	8585.4	10455.5	9491.9	3984.7
FALSE	High	Master Protein	P34897	Serine hydroxymethyltransferase, mitochondrial OS=Homo sapiens GN=SHMT2 PE=1 SV=3	0	127.473	37	13	53	12	504	56	8.53	132.64	13	cell organization and biogenesis;protein metabolism;other metabolic processes;stress response;other biological processes	other membranes;cytoskeleton;mitochondrion;nucleus;other cell component	other molecular function	Pf00464	6472	ENSG00000182199	SHMT2	B7Z9F1; E7EQ19; E7EU43; hsa:6472; O00740; P34897; Q8N1A5	Glycine metabolism; Vitamin B12 metabolism; Folate metabolism; One-carbon metabolism; Trans-sulfuration, one-carbon metabolism and related pathways; Clear cell renal cell carcinoma pathways; Metabolic reprogramming in colon cancer; Neuroinflammation and glutamatergic signaling; Metabolic epileptic disorders	RHOG GTPase cycle; Mitochondrial protein degradation; Metabolism of folate and pterines	12	2	0.69	0.718	0.961	0.794997	0.849892	0.982351	124.6	86	89.5	11.84	6.28	9.92	2368.5	396.1	151.8	827.2	485.4	10379.1	6955	6315.4	6041.3	2912.5
FALSE	High	Master Protein	P51532	Transcription activator BRG1 OS=Homo sapiens GN=SMARCA4 PE=1 SV=2	0	127.32	12	20	39	13	1647	184.5	7.88	107.39	20	cell organization and biogenesis;RNA metabolism OR transcription;other metabolic processes;developmental processes;other biological processes	nucleus;other cell component	nucleic acid binding activity;other molecular function	Pf00176, Pf00271, Pf00439, Pf07529, Pf07533, Pf08880, Pf14619	6597	ENSG00000127616	SMARCA4	B1A8Z4; B1A8Z5; B1A8Z6; B1A8Z7; E9PBR8; hsa:6597; O95052; P51532; Q9HBD3	Androgen receptor network in prostate cancer; Pre-implantation embryo; Hematopoietic stem cell gene regulation by GABP alpha/beta complex; Tumor suppressor activity of SMARCB1; Rett syndrome; Thermogenesis; Kleefstra syndrome; Fanconi anemia	Regulation of endogenous retroelements by Piwi-interacting RNAs (piRNAs); Formation of the beta-catenin:TCF transactivating complex; RUNX1 interacts with co-factors whose precise effect on RUNX1 targets is not known; Interleukin-7 signaling; RMTs methylate histone arginines; Regulation of MITF-M-dependent genes involved in pigmentation; EGR2 and SOX10-mediated initiation of Schwann cell myelinati…	16	7	1.491	1.651	0.903	0.997612	0.951286	0.868572	72.4	108	119.6	5.19	5.34	10.25	1028.4	217.7	76.2	374.2	192.7	9969.3	5845.1	6461.8	6418.7	2681
FALSE	High	Master Protein	P28074	Proteasome subunit beta type-5 OS=Homo sapiens GN=PSMB5 PE=1 SV=3	0	126.975	58	14	47	14	263	28.5	6.92	139.69	14	protein metabolism;other metabolic processes;stress response	cytosol;cytoskeleton;nucleus;other cell component	other molecular function	Pf00227	5693	ENSG00000100804	PSMB5	B2R4N9; B4DUM9; D3DS43; E9PAV2; hsa:5693; P28074; Q16242; Q6PEW2; Q7Z3B5; Q86T01; Q9TNN9	Proteasome degradation; Alzheimer's disease and miRNA effects; Alzheimer's disease	Asymmetric localization of PCP proteins; Degradation of DVL; ER-Phagosome pathway; Ub-specific processing proteases; FCERI mediated NF-kB activation; Downstream TCR signaling; Antigen processing: Ubiquitination & Proteasome degradation; Proteasome assembly; Separation of Sister Chromatids; The role of GTSE1 in G2/M progression after G2 checkpoint; Somitogenesis; Oxygen-dependent proline hydroxyla…	63	0	1.165	1.159	1.005	0.997612	0.999785	0.995527	90.2	105.1	104.6	25.36	6.85	17.41	1483.1	582.5	163.7	618.6	478.3	14537.5	9232.1	10554.9	9873.5	3982
FALSE	High	Master Protein	Q13347	Eukaryotic translation initiation factor 3 subunit I OS=Homo sapiens GN=EIF3I PE=1 SV=1	0	126.483	58	14	60	14	325	36.5	5.64	149.2	14	cell organization and biogenesis;protein metabolism;other metabolic processes	cytosol;translational apparatus;other cell component	nucleic acid binding activity;other molecular function	Pf24805	8668	ENSG00000084623	EIF3I	hsa:8668; Q13347	Translation factors; nsp1 from SARS-CoV-2 inhibits translation initiation in the host cell	L13a-mediated translational silencing of Ceruloplasmin expression; Formation of a pool of free 40S subunits; GTP hydrolysis and joining of the 60S ribosomal subunit; Translation initiation complex formation; Formation of the ternary complex, and subsequently, the 43S complex; Ribosomal scanning and start codon recognition	8	0	1.73	1.728	1.002	0.966282	0.925005	0.999077	67.3	116.4	116.3	9.23	6.18	7.77	1974.6	355.7	167	791.8	382.4	21723.8	12568.3	14891.2	13879	5736.9
FALSE	High	Master Protein	Q15075	Early endosome antigen 1 OS=Homo sapiens GN=EEA1 PE=1 SV=2	0	125.917	21	27	45	27	1411	162.4	5.68	106.06	27	cell-cell signaling;cell organization and biogenesis;transport;signal transduction;other biological processes	other membranes;cytosol;other cytoplasmic organelle;other cell component	other molecular function	Pf01363	8411	ENSG00000102189	EEA1	hsa:8411; Q14221; Q15075	VEGFA-VEGFR2 signaling	Toll Like Receptor 9 (TLR9) Cascade	2	0	1.72	1.648	1.043	0.966282	0.951286	0.979152	68.7	118.1	113.2	7.62	8.32	17.64	1272.2	324.2	116.1	495.6	280.2	15270.1	8149.1	10073.9	9632.2	3877.7
FALSE	High	Master Protein	P61247	40S ribosomal protein S3a OS=Homo sapiens GN=RPS3A PE=1 SV=2	0	125.768	63	18	86	18	264	29.9	9.73	219.75	18	protein metabolism;other metabolic processes;other biological processes	cytosol;ER/Golgi;translational apparatus;nucleus;other cell component	nucleic acid binding activity;other molecular function	Pf01015	6189	ENSG00000145425; ENSG00000292158	RPS3A	B2R4D4; D3DP05; hsa:6189; P33443; P49241; P61247	Cytoplasmic ribosomal proteins	Regulation of expression of SLITs and ROBOs; L13a-mediated translational silencing of Ceruloplasmin expression; Translation initiation complex formation; Formation of a pool of free 40S subunits; Formation of the ternary complex, and subsequently, the 43S complex; Ribosomal scanning and start codon recognition; GTP hydrolysis and joining of the 60S ribosomal subunit; Major pathway of rRNA process…	19	0	1.259	1.374	0.916	0.999385	0.991446	0.913692	82.6	104	113.5	22.7	3.46	4.43	4626.5	511.9	288.9	1377.5	631	27857.7	17663.4	19269.7	16003	8216.3
FALSE	High	Master Protein	Q16181	Septin-7 OS=Homo sapiens GN=SEPT7 PE=1 SV=2	0	125.423	41	15	61	14	437	50.6	8.63	202.24	15	cell cycle OR cell proliferation;cell organization and biogenesis;other biological processes	plasma membrane;other membranes;cytosol;cytoskeleton;nucleus;other cell component	other molecular function	Pf00735	989	ENSG00000122545	SEPTIN7	hsa:989; Q16181; Q52M76; Q6NX50		MAPK6/MAPK4 signaling	1	1	1.779	1.713	1.039	0.956656	0.931811	0.98409	66.8	118.8	114.4	6.45	7.39	10.22	1984.2	362.1	160.7	725.9	363.3	22445.6	12625.9	15725.6	14212.4	5856.7
FALSE	High	Master Protein	P60842	Eukaryotic initiation factor 4A-I OS=Homo sapiens GN=EIF4A1 PE=1 SV=1	0	125.164	49	16	56	7	406	46.1	5.48	179.45	16	cell organization and biogenesis;protein metabolism;other metabolic processes;other biological processes	plasma membrane;other membranes;cytosol;translational apparatus;nucleus;other cell component	nucleic acid binding activity;other molecular function	Pf00270, Pf00271	1973	ENSG00000161960	EIF4A1	B2R6L8; D3DTP9; hsa:1973; J3QLC4; P04765; P60842; Q5U018; Q61516	Translation factors; Fragile X syndrome; Translation inhibitors in chronically activated PDGFRA cells; Interferon type I signaling	ISG15 antiviral mechanism; L13a-mediated translational silencing of Ceruloplasmin expression; Translation initiation complex formation; Ribosomal scanning and start codon recognition; GTP hydrolysis and joining of the 60S ribosomal subunit; Deadenylation of mRNA; M-decay: degradation of maternal mRNAs by maternally stored factors; Z-decay: degradation of maternal mRNAs by zygotically expressed fa…	13	9	1.001	1.042	0.961	0.986996	0.995873	0.982351	98.6	98.7	102.7	27.79	17.58	10.86	4016.9	511.7	171.8	1258	490.6	16553.9	13530.1	10333.8	9489.9	4130.1
FALSE	High	Master Protein	O00410	Importin-5 OS=Homo sapiens GN=IPO5 PE=1 SV=4	0	125.115	22	15	51	15	1097	123.6	4.94	121.78	15	transport;signal transduction;other biological processes	other membranes;cytosol;ER/Golgi;nucleus;other cell component	enzyme regulator activity;other molecular function	Pf02985, Pf18808, Pf18816, Pf18829	3843	ENSG00000065150	IPO5	B4DZA0; hsa:3843; O00410; O15257; Q5T578; Q86XC7		vRNP Assembly	1	0	1.064	0.96	1.108	0.996465	0.991446	0.865885	99.2	105.6	95.2	7.28	6.37	2.65	1503.4	312.7	139.8	533.7	289.8	10496.3	6345.8	6742.3	5885.3	2559.7
FALSE	High	Master Protein	P62258	14-3-3 protein epsilon OS=Homo sapiens GN=YWHAE PE=1 SV=1	0	124.867	60	16	82	13	255	29.2	4.74	216.79	16	stress response;developmental processes;signal transduction;other biological processes	other membranes;cytosol;mitochondrion;ER/Golgi;nucleus;other cell component	other molecular function	Pf00244	7531	ENSG00000108953; ENSG00000274474	YWHAE	B3KY71; D3DTH5; hsa:7531; P29360; P42655; P62258; Q4VJB6; Q53XZ5; Q63631; Q7M4R4	Cell cycle; Myometrial relaxation and contraction pathways; VEGFA-VEGFR2 signaling; Calcium regulation in cardiac cells; 17p13.3 (YWHAE) copy number variation; Sudden infant death syndrome (SIDS) susceptibility pathways	Regulation of HSF1-mediated heat shock response; HSF1 activation; RAB GEFs exchange GTP for GDP on RABs; Transcriptional and post-translational regulation of MITF-M expression and activity; Translocation of SLC2A4 (GLUT4) to the plasma membrane; Recruitment of NuMA to mitotic centrosomes; Regulation of PLK1 Activity at G2/M Transition; Loss of Nlp from mitotic centrosomes; Recruitment of mitotic …	27	3	0.784	0.933	0.841	0.878399	0.990957	0.528991	110.4	86.6	103	30.24	17.36	23.69	5555.2	698.4	248.1	2189.2	817.3	26016.6	16156.2	12059.8	12166.4	5574.6
FALSE	High	Master Protein	Q92841	Probable ATP-dependent RNA helicase DDX17 OS=Homo sapiens GN=DDX17 PE=1 SV=2	0	124.415	30	21	57	14	729	80.2	8.27	140.52	21	cell organization and biogenesis;RNA metabolism OR transcription;other metabolic processes;stress response;signal transduction;other biological processes	cytosol;nucleus;other cell component	nucleic acid binding activity;other molecular function	Pf00270, Pf00271	10521	ENSG00000100201	DDX17	B1AHM0; H3BLZ8; hsa:10521; Q69YT1; Q6ICD6; Q92841	Novel intracellular components of RIG-I-like receptor pathway	SUMOylation of transcription cofactors	2	0	0.807	0.982	0.821	0.905507	0.991446	0.404495	107.5	86.8	105.7	27.09	8.24	23.24	1974.7	216.9	87.6	598.4	301	8531.9	5611.9	5069.1	4611.6	2200.6
FALSE	High	Master Protein	P27694	Replication protein A 70 kDa DNA-binding subunit OS=Homo sapiens GN=RPA1 PE=1 SV=2	0	123.689	37	19	57	19	616	68.1	7.21	137.99	19	cell cycle OR cell proliferation;cell organization and biogenesis;DNA metabolism;other metabolic processes;stress response;other biological processes	nucleus;other cell component	nucleic acid binding activity;other molecular function	Pf01336, Pf04057, Pf08646, Pf16900	6117	ENSG00000132383	RPA1	A8K0Y9; hsa:6117; P27694; Q59ES9	Homologous recombination; Retinoblastoma gene in cancer; G1 to S cell cycle control; DNA replication; Nucleotide excision repair; DNA repair pathways, full network; Nucleotide excision repair in xeroderma pigmentosum ; DNA mismatch repair	SUMOylation of DNA damage response and repair proteins; Fanconi Anemia Pathway; Regulation of HSF1-mediated heat shock response; Regulation of TP53 Activity through Phosphorylation; Activation of ATR in response to replication stress; Activation of the pre-replicative complex; Processing of DNA double-strand break ends; Presynaptic phase of homologous DNA pairing and strand exchange; G2/M DNA dam…	38	0	1.422	1.475	0.964	0.997612	0.989998	0.98409	77	109.5	113.5	24.5	7.03	9.83	2709.7	424.4	112.5	969.4	477	21390.2	13125.5	14545.5	13500.5	5352.7
FALSE	High	Master Protein	Q13330	Metastasis-associated protein MTA1 OS=Homo sapiens GN=MTA1 PE=1 SV=2	0	123.383	32	19	38	12	715	80.7	9.26	102.99	19	cell organization and biogenesis;protein metabolism;DNA metabolism;other metabolic processes;stress response;signal transduction;other biological processes	cytosol;cytoskeleton;nucleus;other cell component	nucleic acid binding activity;other molecular function	Pf00249, Pf00320, Pf01426, Pf01448, Pf17226	9112	ENSG00000182979	MTA1	A5PLK4; hsa:9112; Q13330; Q86SW2; Q8NFI8; Q96GI8	Effect of progerin on genes involved in progeria; TAR syndrome	Regulation of endogenous retroelements by KRAB-ZFP proteins; Regulation of PTEN gene transcription; Potential therapeutics for SARS; Regulation of endogenous retroelements by Piwi-interacting RNAs (piRNAs); HDACs deacetylate histones; RNA Polymerase I Transcription Initiation; Transcriptional regulation of brown and beige adipocyte differentiation by EBF2; ERCC6 (CSB) and EHMT2 (G9a) positively r…	11	3	1.629	1.7	0.958	0.985979	0.939654	0.977936	69.3	112.9	117.8	10.77	4.54	5.84	984.5	164.4	79.3	331.4	159	9576	5373.4	6357.1	5848.9	2611.1
FALSE	High	Master Protein	Q15019	Septin-2 OS=Homo sapiens GN=SEPT2 PE=1 SV=1	0	122.976	51	14	56	14	361	41.5	6.6	162.9	14	cell cycle OR cell proliferation;cell organization and biogenesis;signal transduction;other biological processes	plasma membrane;other membranes;cytoskeleton;ER/Golgi;nucleus;other cell component	enzyme regulator activity;other molecular function	Pf00735	4735	ENSG00000168385	SEPTIN2	B4DGE8; hsa:4735; Q14132; Q15019; Q53QU3; Q8IUK9; Q96CB0	2q37 copy number variation syndrome	Anchoring of the basal body to the plasma membrane	2	0	1.29	1.307	0.987	0.999385	0.995873	0.991773	83.4	107.6	109	21.41	6.02	10.19	1889.8	454	263.5	821.9	468.7	18816.2	11120.9	13139.2	12044.6	4996.9
FALSE	High	Master Protein	Q8IWZ3	Ankyrin repeat and KH domain-containing protein 1 OS=Homo sapiens GN=ANKHD1 PE=1 SV=1	0	122.207	12	21	49	16	2542	269.3	5.73	116	21	stress response	other cell component		Pf00013, Pf12796	404734; 54882	ENSG00000131503	ANKHD1	A6NH85; hsa:404734; hsa:54882; Q149P2; Q8IWZ2; Q8IWZ3; Q8WY90; Q96G77; Q96GK0; Q9H2U0; Q9HA95; Q9NWG4; Q9UPR7			0	5	0.854	0.79	1.081	0.918441	0.925005	0.948191	113.5	96.9	89.6	15.66	6.15	7.31	1669.6	424.5	206.3	699.7	451.7	11602.4	6354.4	7391.1	6672.3	3505.9
FALSE	High	Master Protein	P11388	DNA topoisomerase 2-alpha OS=Homo sapiens GN=TOP2A PE=1 SV=3	0	121.818	21	30	59	21	1531	174.3	8.72	120.11	30	cell cycle OR cell proliferation;cell organization and biogenesis;DNA metabolism;other metabolic processes;stress response;developmental processes;other biological processes	nucleus;other cell component	nucleic acid binding activity;other molecular function	Pf00204, Pf00521, Pf01751, Pf02518, Pf08070, Pf16898	7153	ENSG00000131747	TOP2A	B2RTS1; hsa:7153; P11388; Q71UN1; Q71UQ5; Q9HB24; Q9HB25; Q9HB26; Q9UP44; Q9UQP9	Gastric cancer network 1; Gastric cancer network 2; Retinoblastoma gene in cancer	SUMOylation of DNA replication proteins; Transcription of E2F targets under negative control by DREAM complex	5	9	1.434	1.997	0.718	0.997612	0.795822	0.0296193	67.7	97.1	135.2	19.1	11.99	16.16	2410.6	351.2	136.7	867.2	357.5	16169.4	9839.1	12831.2	11152.5	4140.9
FALSE	High	Master Protein	Q14157	Ubiquitin-associated protein 2-like OS=Homo sapiens GN=UBAP2L PE=1 SV=2	0	120.962	19	15	43	15	1087	114.5	7.11	105.26	15	cell organization and biogenesis;other biological processes	nucleus;other cell component		Pf12478	9898	ENSG00000143569	UBAP2L	B4E0U8; hsa:9898; Q14157; Q5VU75; Q5VU76; Q9BTU3; Q9UGL2; Q9UGL3; Q9UGL4; Q9UGL5	VEGFA-VEGFR2 signaling		1	0	0.888	0.932	0.953	0.942699	0.990904	0.973255	106.4	94.5	99.1	12.8	5.49	8.66	2547.4	363.9	181	813.5	456.4	14344.3	7865.2	8380.4	8163.5	3678.6
FALSE	High	Master Protein	P23526	Adenosylhomocysteinase OS=Homo sapiens GN=AHCY PE=1 SV=4	0	120.25	43	17	84	16	432	47.7	6.34	194.18	17	other metabolic processes	cytosol;ER/Golgi;nucleus;other cell component	other molecular function	Pf00670, Pf05221	191	ENSG00000101444	AHCY	A8K307; B3KUN3; E1P5P2; F5H737; hsa:191; P23526; Q96A36	Folate metabolism; Trans-sulfuration pathway; One-carbon metabolism; Trans-sulfuration, one-carbon metabolism and related pathways; Methionine de novo and salvage pathway; Ethanol effects on histone modifications; Spina bifida	Methylation; Sulfur amino acid metabolism; Metabolism of ingested SeMet, Sec, MeSec into H2Se; Defective AHCY causes HMAHCHD	11	1	3.09	3.113	0.993	0.492541	0.265923	0.991773	41.7	128.7	129.7	49.97	11.95	10.6	3698.5	330.8	95.5	1171.1	320.5	31455.5	19131.8	22989.9	22257.8	7734.2
FALSE	High	Master Protein	Q13409	Cytoplasmic dynein 1 intermediate chain 2 OS=Homo sapiens GN=DYNC1I2 PE=1 SV=3	0	119.401	23	14	38	14	638	71.4	5.2	103.06	14	transport;other biological processes	cytosol;cytoskeleton;other cell component	cytoskeletal activity;other molecular function	Pf00400, Pf11540	1781	ENSG00000077380; ENSG00000292102	DYNC1I2	B7ZA04; D3DPD4; D3DPD5; D3DPD6; hsa:1781; Q13409; Q32LY9; Q53S84; Q5BJF8; Q7Z4X1; Q96NG7; Q96S87; Q9BXZ5; Q9NT58	Ciliary landscape; Intraflagellar transport proteins binding to dynein; Vasopressin-regulated water reabsorption; HDAC6 interactions in the central nervous system	Recruitment of NuMA to mitotic centrosomes; Regulation of PLK1 Activity at G2/M Transition; Loss of Nlp from mitotic centrosomes; Recruitment of mitotic centrosome proteins and complexes; Anchoring of the basal body to the plasma membrane; AURKA Activation by TPX2; MHC class II antigen presentation; Separation of Sister Chromatids; Resolution of Sister Chromatid Cohesion; HSP90 chaperone cycle fo…	23	0	2.108	2.28	0.925	0.854553	0.62257	0.948191	55.7	117.4	126.9	17.96	8.24	21.21	1474.1	187.8	95.1	509.3	261.7	18027.1	9196.1	11530.3	11234.7	4941.4
FALSE	High	Master Protein	O14617	AP-3 complex subunit delta-1 OS=Homo sapiens GN=AP3D1 PE=1 SV=1	0	118.494	20	17	37	17	1153	130.1	8.48	104.98	17	cell organization and biogenesis;transport;other biological processes	other membranes;ER/Golgi;other cytoplasmic organelle;other cell component		Pf01602, Pf06375	8943	ENSG00000065000	AP3D1	hsa:8943; O00202; O14617; O75262; Q59HF5; Q96G11; Q9H3C6	miR-targeted genes in leukocytes; miR-targeted genes in lymphocytes; miR-targeted genes in muscle cell; miR-targeted genes in squamous cell		4	0	1.254	1.268	0.989	0.999423	0.995873	0.991773	85.2	106.8	108	7.73	6.16	5.39	932.1	216.9	87.8	380.9	233.5	8978.9	5188.1	5831.2	5101	2192.5
FALSE	High	Master Protein	Q9Y262	Eukaryotic translation initiation factor 3 subunit L OS=Homo sapiens GN=EIF3L PE=1 SV=1	0	118.222	39	20	80	20	564	66.7	6.34	171.47	20	cell organization and biogenesis;protein metabolism;other metabolic processes;other biological processes	cytosol;translational apparatus;nucleus;other cell component	other molecular function	Pf10255	51386	ENSG00000100129	EIF3L	B2RDG6; B4DYB2; G8JLH4; hsa:51386; Q53HQ1; Q53HT4; Q5QTR1; Q5TI15; Q6ICD2; Q9Y262		L13a-mediated translational silencing of Ceruloplasmin expression; Formation of a pool of free 40S subunits; GTP hydrolysis and joining of the 60S ribosomal subunit; Translation initiation complex formation; Formation of the ternary complex, and subsequently, the 43S complex; Ribosomal scanning and start codon recognition	6	0	1.836	1.575	1.166	0.930228	0.97549	0.622894	68	124.9	107.1	7.29	6.36	16.04	2378.2	469.3	183	919	424.8	27230	16341.4	18003.2	15858.8	6675.4
FALSE	High	Master Protein	O95831	Apoptosis-inducing factor 1, mitochondrial OS=Homo sapiens GN=AIFM1 PE=1 SV=1	0	117.931	30	14	48	14	613	66.9	8.95	146.51	14	cell organization and biogenesis;stress response;transport;developmental processes;signal transduction;other biological processes	other membranes;cytosol;mitochondrion;nucleus;other cell component	nucleic acid binding activity;other molecular function	Pf00070, Pf14721	9131	ENSG00000156709	AIFM1	A4QPB4; B1ALN1; B2RB08; D3DTE9; E9PRR0; hsa:9131; O95831; Q1L6K4; Q1L6K6; Q2QKE4; Q5JUZ7; Q6I9X6; Q9Y3I3; Q9Y3I4	Apoptosis modulation and signaling; Nanomaterial induced apoptosis; Apoptosis modulation by HSP70; Disorders of mitochondrial homeostatis, dynamics, protein import, and quality control		4	0	1.513	1.237	1.223	0.996465	0.995873	0.385789	80	121	99	20.54	4.15	26.87	2382.2	315.4	118.4	730.4	365	17493.6	10028.8	11542.8	10354.9	5257.6
FALSE	High	Master Protein	O43592	Exportin-T OS=Homo sapiens GN=XPOT PE=1 SV=2	0	117.857	26	16	39	16	962	109.9	5.39	99.98	16	transport	cytosol;nucleus;other cell component	nucleic acid binding activity;other molecular function	Pf03810, Pf08389, Pf19282	11260	ENSG00000184575	XPOT	A6NLH1; hsa:11260; O43592; O43784; Q8WUG2; Q9BVS7		tRNA processing in the nucleus	1	0	1.119	0.896	1.248	0.999081	0.980369	0.29761	99.5	111.3	89.2	13.95	6.39	18.37	670.1	161.4	70	298	198.6	6648.7	3641	4065.5	3376.4	1701.4
FALSE	High	Master Protein	Q12789	General transcription factor 3C polypeptide 1 OS=Homo sapiens GN=GTF3C1 PE=1 SV=4	0	116.791	11	20	39	20	2109	238.7	7.3	107.69	20	RNA metabolism OR transcription;other metabolic processes	nucleus;other cell component	nucleic acid binding activity;other molecular function	Pf04182, Pf23704, Pf24101	2975	ENSG00000077235	GTF3C1	B2RP21; hsa:2975; Q12789; Q12838; Q6DKN9; Q9Y4W9		RNA Polymerase III Abortive And Retractive Initiation; RNA Polymerase III Transcription Initiation From Type 1 Promoter; RNA Polymerase III Transcription Initiation From Type 2 Promoter	3	0	1.294	1.283	1.009	0.999385	0.995873	0.991773	83.9	108.5	107.6	11.88	3.75	17.92	1871.7	406	124.9	729.6	430.3	17425.7	9966.7	10981.7	9730.8	4549.6
FALSE	High	Master Protein	P17066	Heat shock 70 kDa protein 6 OS=Homo sapiens GN=HSPA6 PE=1 SV=2	0	116.743	28	15	118	3	643	71	6.14	258.39	15	protein metabolism;other metabolic processes;stress response	non-structural extracellular;cytosol;cytoskeleton;nucleus;other cell component	other molecular function	Pf00012	3310	ENSG00000173110	HSPA6	hsa:3310; P17066; Q1HBA8; Q8IYK7; Q9BT95	Parkin-ubiquitin proteasomal system pathway; MAPK signaling; Measles virus infection	Regulation of HSF1-mediated heat shock response; Neutrophil degranulation	5	0	0.622	0.551	1.127	0.708948	0.49425	0.832201	138	85.8	76.1	38.66	3.48	12.67	234.7	101.9	60.3	145.5	112.5	1954.4	1162.7	1350.7	1173.5	536.7
FALSE	High	Master Protein	Q99623	Prohibitin-2 OS=Homo sapiens GN=PHB2 PE=1 SV=2	0	116.698	57	15	52	15	299	33.3	9.83	152.01	15	cell cycle OR cell proliferation;cell organization and biogenesis;other metabolic processes;stress response;transport;developmental processes;signal transduction;other biological processes	plasma membrane;other membranes;mitochondrion;nucleus;other cell component	other molecular function	Pf01145	11331	ENSG00000215021	PHB2	B4DP75; hsa:11331; Q2YDA4; Q7KYU3; Q92978; Q99623		Processing of SMDT1; Cellular response to mitochondrial stress	2	0	1.212	1.324	0.915	0.999385	0.995873	0.912432	84.8	102.8	112.3	7.61	5.69	43.15	1462.6	304.6	134.4	490.5	283.6	10294.9	6944.5	7380.7	7009	3452
FALSE	High	Master Protein	Q02790	Peptidyl-prolyl cis-trans isomerase FKBP4 OS=Homo sapiens GN=FKBP4 PE=1 SV=3	0	116.591	44	17	63	17	459	51.8	5.43	152.36	17	cell organization and biogenesis;protein metabolism;other metabolic processes;transport;developmental processes;signal transduction;other biological processes	cytosol;cytoskeleton;mitochondrion;nucleus;other cell component	cytoskeletal activity;other molecular function	Pf00254, Pf00515	2288	ENSG00000004478	FKBP4	D3DUQ1; hsa:2288; Q02790; Q9UCP1; Q9UCV7	Androgen receptor signaling	Potential therapeutics for SARS; HSP90 chaperone cycle for steroid hormone receptors (SHR) in the presence of ligand; Estrogen-dependent gene expression; Attenuation phase	6	0	2.022	1.884	1.073	0.884794	0.855378	0.960661	61.2	123.6	115.2	57.1	10.64	6.42	5572.8	383.6	128.2	1674.5	445.9	29977.8	19566.5	18846.6	16503.8	6830.1
FALSE	High	Master Protein	P62333	26S protease regulatory subunit 10B OS=Homo sapiens GN=PSMC6 PE=1 SV=1	0	116.297	39	12	44	12	389	44.1	7.49	123.63	12	protein metabolism;other metabolic processes;stress response;other biological processes	cytosol;nucleus;other cell component	other molecular function	Pf00004, Pf16450, Pf17862	5706	ENSG00000100519	PSMC6	B2R975; hsa:5706; P49719; P62333; Q6IBU3; Q92524	Proteasome degradation; Alzheimer's disease and miRNA effects; Parkin-ubiquitin proteasomal system pathway; Ciliary landscape; Alzheimer's disease	Ub-specific processing proteases; The role of GTSE1 in G2/M progression after G2 checkpoint; RUNX1 regulates transcription of genes involved in differentiation of HSCs; FCERI mediated NF-kB activation; Downstream TCR signaling; Antigen processing: Ubiquitination & Proteasome degradation; Proteasome assembly; Separation of Sister Chromatids; Somitogenesis; Oxygen-dependent proline hydroxylation of…	66	0	1.669	1.617	1.032	0.978569	0.963397	0.99064	70	116.8	113.2	6.73	4.41	12.21	974.5	192.7	75.7	388.5	209.9	10337.5	6671.1	7016.2	6017.7	2785.9
FALSE	High	Master Protein	Q92621	Nuclear pore complex protein Nup205 OS=Homo sapiens GN=NUP205 PE=1 SV=3	0	115.829	11	16	32	16	2012	227.8	6.19	92.68	16	cell organization and biogenesis;transport	other membranes;cytosol;nucleus	other molecular function	Pf11894	23165	ENSG00000155561	NUP205	A6H8X3; hsa:23165; Q86YC1; Q92621		HCMV Early Events; Rev-mediated nuclear export of HIV RNA; Nuclear import of Rev protein; Postmitotic nuclear pore complex (NPC) reformation; HCMV Late Events; ISG15 antiviral mechanism; Transport of the SLBP independent Mature mRNA; Transport of the SLBP Dependant Mature mRNA; Transport of Mature mRNA Derived from an Intronless Transcript; Transport of Mature mRNA derived from an Intron-Containi…	29	0	1.222	1.108	1.103	0.999385	0.995873	0.887543	90.1	110.1	99.8	10.45	2.94	27.81	1040.6	242.8	89	368.9	265.4	8720.2	5097.6	5658.2	5115.1	2573
FALSE	High	Master Protein	P35749	Myosin-11 OS=Homo sapiens GN=MYH11 PE=1 SV=3	0	115.289	8	16	56	1	1972	227.2	5.5	158	16	cell organization and biogenesis;developmental processes;other biological processes	cytosol;cytoskeleton;other cell component	cytoskeletal activity;other molecular function	Pf00063, Pf01576, Pf02736	4629	ENSG00000133392; ENSG00000276480	MYH11	D2JYH7; hsa:4629; O00396; O94944; P35749; P78422; Q3MIV8; Q3MNF0; Q3MNF1	VEGFA-VEGFR2 signaling; 16p13.11 copy number variation syndrome	RHO GTPases activate CIT; EPHA-mediated growth cone collapse; Sema4D induced cell migration and growth-cone collapse; Smooth Muscle Contraction; RHO GTPases activate PKNs; RHO GTPases Activate ROCKs; RHO GTPases activate PAKs	9	0	1.733	1.583	1.095	0.795507	0.837473	0.93558	69.5	120.5	110	19.05	6.2	9.58	45	7.7		17	6.2	459.8	262	300.5	271.1	113.4
FALSE	High	Master Protein	P06737	Glycogen phosphorylase, liver form OS=Homo sapiens GN=PYGL PE=1 SV=4	0	114.606	27	20	44	17	847	97.1	7.17	104.16	20	other metabolic processes;other biological processes	non-structural extracellular;cytosol;other cell component	other molecular function	Pf00343	5836	ENSG00000100504	PYGL	A6NDQ4; B4DUB7; F5H816; hsa:5836; O60567; O60752; O60913; P06737; Q501V9; Q641R5; Q96G82	TNF-alpha signaling; Glycogen synthesis and degradation; Disorders of galactose metabolism	Neutrophil degranulation; Glycogen breakdown (glycogenolysis)	5	3	1.72	1.619	1.062	0.966282	0.963397	0.960661	69.1	118.9	112	39.79	7.2	7.28	1964.8	213.8	55.5	669.4	261.4	14191.2	8629.5	9396.4	8623.3	3446
FALSE	High	Master Protein	P63104	14-3-3 protein zeta/delta OS=Homo sapiens GN=YWHAZ PE=1 SV=1	0	114.474	70	15	65	10	245	27.7	4.79	167.63	15	cell organization and biogenesis;protein metabolism;other metabolic processes;stress response;developmental processes;signal transduction;other biological processes	cytosol;nucleus;other cell component	other molecular function	Pf00244	7534	ENSG00000164924	YWHAZ	A8K1N0; B7Z465; hsa:7534; P29213; P29312; P63104; Q32P43; Q5XJ08; Q6GPI2; Q6IN74; Q6NUR9; Q6P3U9; Q86V33	Cell cycle; Prolactin signaling; Pathogenic Escherichia coli infection; Myometrial relaxation and contraction pathways; Hepatitis B infection; GDNF signaling; Calcium regulation in cardiac cells; Sudden infant death syndrome (SIDS) susceptibility pathways	Deactivation of the beta-catenin transactivating complex; Translocation of SLC2A4 (GLUT4) to the plasma membrane; RHO GTPases activate PKNs; SARS-CoV-1 targets host intracellular signalling and regulatory pathways; SARS-CoV-2 targets host intracellular signalling and regulatory pathways; TP53 Regulates Metabolic Genes; Regulation of localization of FOXO transcription factors; Activation of BAD an…	24	2	0.961	1.219	0.788	0.978855	0.996422	0.219995	94.4	90.6	115	44.21	23.29	23.11	3023	277.7	91.1	1011.8	323	12243.7	9032.6	5623.6	5890.3	2660.1
FALSE	High	Master Protein	P23258	Tubulin gamma-1 chain OS=Homo sapiens GN=TUBG1 PE=1 SV=2	0	114.365	41	13	42	13	451	51.1	6.14	130	13	cell cycle OR cell proliferation;cell organization and biogenesis	cytosol;cytoskeleton;nucleus;other cytoplasmic organelle;other cell component	cytoskeletal activity;other molecular function	Pf00091, Pf03953	7283	ENSG00000131462	TUBG1	hsa:7283; P23258; Q53X79; Q9BW59	Alstrom syndrome	Recruitment of NuMA to mitotic centrosomes; Regulation of PLK1 Activity at G2/M Transition; Loss of Nlp from mitotic centrosomes; Recruitment of mitotic centrosome proteins and complexes; Anchoring of the basal body to the plasma membrane; AURKA Activation by TPX2	8	0	0.672	0.613	1.097	0.808981	0.635441	0.912432	131.3	88.2	80.4	40.51	3.45	5.65	689	406.4	145.5	342.2	259.8	5202.5	3335.3	3667.3	3313.8	1645.3
FALSE	High	Master Protein	P41250	Glycine--tRNA ligase OS=Homo sapiens GN=GARS PE=1 SV=3	0	113.932	29	17	45	17	739	83.1	7.03	110.24	17	protein metabolism;RNA metabolism OR transcription;other metabolic processes	non-structural extracellular;cytosol;mitochondrion;other cell component	other molecular function	Pf00458, Pf00587, Pf03129	2617	ENSG00000106105	GARS1	A0A090N8G0; B3KQA2; B4DIA0; hsa:2617; P41250; Q969Y1	HDAC6 interactions in the central nervous system	Cytosolic tRNA aminoacylation; Mitochondrial tRNA aminoacylation	3	0	1.373	1.32	1.04	0.997612	0.995873	0.982351	81.2	111.6	107.2	8.26	6.92	9.99	1830.5	306.5	134.9	635.7	322.3	14889.1	8965.8	9636.4	9126.7	3636.2
FALSE	High	Master Protein	Q58FF7	Putative heat shock protein HSP 90-beta-3 OS=Homo sapiens GN=HSP90AB3P PE=5 SV=1	0	113.724	23	18	316	1	597	68.3	4.79	651.46	18	protein metabolism;other metabolic processes;stress response;other biological processes	plasma membrane;other membranes;cytosol;other cell component	other molecular function	Pf00183			HSP90AB3P	Q58FF7			0	0	1.255	1.068	1.175	0.978193	0.995873	0.689425	90.3	113.3	96.4	50.14	3.89	10.73	30.3	14.6	1.6	11.3	11.2	244.2	160.7	173.5	151.7	69
FALSE	High	Master Protein	Q9Y3I0	tRNA-splicing ligase RtcB homolog OS=Homo sapiens GN=RTCB PE=1 SV=1	0	113.704	33	15	48	15	505	55.2	7.23	103.21	15	RNA metabolism OR transcription;other metabolic processes;developmental processes;other biological processes	other membranes;cytosol;ER/Golgi;nucleus;other cell component	cytoskeletal activity;other molecular function	Pf01139	51493	ENSG00000100220	RTCB	B2R6A8; hsa:51493; Q6IAI0; Q9BWL4; Q9NTH1; Q9P037; Q9P0J3; Q9Y3I0	Unfolded protein response	tRNA processing in the nucleus	2	0	1.39	1.471	0.945	0.997612	0.989998	0.961	77.7	108	114.3	20.99	7.53	14.97	2551.1	380.2	120.7	882.8	431	18906.3	10855.7	12777.8	12297.4	4854
FALSE	High	Master Protein	P50395	Rab GDP dissociation inhibitor beta OS=Homo sapiens GN=GDI2 PE=1 SV=2	0	113.578	39	14	42	12	445	50.6	6.47	95.57	14	transport;signal transduction;other biological processes	non-structural extracellular;other membranes;cytosol;ER/Golgi;other cytoplasmic organelle;other cell component	enzyme regulator activity;other molecular function	Pf00996	2665	ENSG00000057608	GDI2	hsa:2665; O43928; P50395; Q5SX88; Q9UQM6		Neutrophil degranulation; RAB GEFs exchange GTP for GDP on RABs	2	2	0.582	0.601	0.967	0.627003	0.624538	0.98409	137.4	79.9	82.7	19.39	13.44	9.32	1956.9	643.4	178.1	796.9	559.9	8818.9	6381.4	5290.5	4949	2104.9
FALSE	High	Master Protein	Q9H2U1	Probable ATP-dependent RNA helicase DHX36 OS=Homo sapiens GN=DHX36 PE=1 SV=2	0	113.32	21	18	33	18	1008	114.7	7.68	89.19	18	cell organization and biogenesis;stress response;other biological processes	cytosol;mitochondrion;nucleus;other cell component	nucleic acid binding activity;other molecular function	Pf00270, Pf00271, Pf04408, Pf07717, Pf21010	170506	ENSG00000174953	DHX36	B2RB00; hsa:170506; Q70JU3; Q8IYE5; Q9H2U1; Q9P240	VEGFA-VEGFR2 signaling	DEx/H-box helicases activate type I IFN and inflammatory cytokines production	2	0	1.684	1.617	1.042	0.97445	0.963397	0.982336	69.8	117.5	112.8	34.99	8.55	3.11	1829	235.7	54.1	592.5	247.8	13822.9	8285.2	8635.6	7921.9	3162.6
FALSE	High	Master Protein	Q99873	Protein arginine N-methyltransferase 1 OS=Homo sapiens GN=PRMT1 PE=1 SV=2	0	112.691	40	13	79	13	361	41.5	5.43	207.69	13											0	0	1.59	1.915	0.83	0.989158	0.842718	0.452002	66.6	105.9	127.5	5.17	7.2	10.57	2384	468.2	210.4	858.8	471.2	24096	13720.6	16342.7	14769.8	5989
FALSE	High	Master Protein	P46379	Large proline-rich protein BAG6 OS=Homo sapiens GN=BAG6 PE=1 SV=2	0	112.56	19	16	33	16	1132	119.3	5.6	100.7	16	cell cycle OR cell proliferation;cell organization and biogenesis;protein metabolism;other metabolic processes;stress response;developmental processes;signal transduction;other biological processes	non-structural extracellular;other membranes;cytosol;nucleus;other cell component	signal transduction activity or receptor binding;translation activity;other molecular function	Pf00240, Pf12057, Pf20960	7917	ENSG00000096155; ENSG00000204463; ENSG00000227761; ENSG00000228760; ENSG00000229524; ENSG00000233348; ENSG00000234651	BAG6	A2ADJ7; A3KQ42; A3KQ44; A6NGY6; A6PWF7; B0UX84; B4DZ12; B4E3V4; E7EMZ4; F8VXY4; hsa:7917; O95874; P46379; Q5HYL9; Q5SQ35; Q5SQ36; Q5SQ37; Q5SQ41; Q5SRP8; Q5SRP9; Q5STC1; Q5STX1; Q5STX3; Q96SA6; Q9BCN4		Insertion of tail-anchored proteins into the endoplasmic reticulum membrane	1	0	2.138	1.571	1.361	0.844159	0.97549	0.0509523	63.7	136.2	100.1	6.83	9.82	13.02	966	189.1	72.3	369.4	209.7	13012.6	8092	8796.5	8140.5	3015.7
FALSE	High	Master Protein	Q8NI27	THO complex subunit 2 OS=Homo sapiens GN=THOC2 PE=1 SV=2	0	112.557	14	22	63	22	1593	182.7	8.44	137.74	22	RNA metabolism OR transcription;other metabolic processes;transport;developmental processes	nucleus	nucleic acid binding activity	Pf11262, Pf11732, Pf16134	57187	ENSG00000125676	THOC2	A6NM50; hsa:57187; Q5JZ12; Q6IN92; Q8NI27; Q9H8I6		Transport of Mature mRNA derived from an Intron-Containing Transcript; mRNA 3'-end processing; RNA Polymerase II Transcription Termination	3	0	2.838	2.881	0.985	0.594519	0.341368	0.991773	44.7	126.7	128.6	19.48	7.86	10.17	2186.4	343	132.3	763.7	276.2	31140.8	16018	19857	18944	8055.2
FALSE	High	Master Protein	Q13616	Cullin-1 OS=Homo sapiens GN=CUL1 PE=1 SV=2	0	112.43	23	16	53	16	776	89.6	8	132.32	16	cell cycle OR cell proliferation;protein metabolism;other metabolic processes;signal transduction;other biological processes	plasma membrane;other membranes;cytosol;nucleus;other cell component	other molecular function	Pf00888, Pf10557	8454	ENSG00000055130	CUL1	D3DWG3; hsa:8454; O60719; Q08AL6; Q13616; Q8IYW1	Cell cycle; TNF-alpha signaling; Parkin-ubiquitin proteasomal system pathway; Apoptosis-related network due to altered Notch3 in ovarian cancer; Glucocorticoid receptor pathway; Nuclear receptors meta-pathway; TGF-beta signaling pathway; Pleural mesothelioma; Notch signaling	Iron uptake and transport; Nuclear events stimulated by ALK signaling in cancer; Regulation of PLK1 Activity at G2/M Transition; Circadian Clock; Prolactin receptor signaling; Antigen processing: Ubiquitination & Proteasome degradation; Neddylation; SCF(Skp2)-mediated degradation of p27/p21; Orc1 removal from chromatin; Regulation of RUNX2 expression and activity; Cyclin D associated events in G1…	41	0	1.312	1.223	1.072	0.999385	0.996422	0.960661	84.9	111.3	103.8	8.53	5.22	9.6	1984.5	397.4	180.3	754.3	358.7	16549.3	10143.4	11855.6	10529.2	4513
FALSE	High	Master Protein	P00558	Phosphoglycerate kinase 1 OS=Homo sapiens GN=PGK1 PE=1 SV=3	0	112.385	43	16	50	16	417	44.6	8.1	116.57	16	protein metabolism;other metabolic processes;stress response;other biological processes	non-structural extracellular;other membranes;cytosol;mitochondrion	kinase activity;other molecular function	Pf00162	5230	ENSG00000102144	PGK1	A8K4W6; B7Z7A9; hsa:5230; P00558; Q5J7W1; Q6IBT6; Q8NI87	Cori cycle; Photodynamic therapy-induced HIF-1 survival signaling; VEGFA-VEGFR2 signaling; Clear cell renal cell carcinoma pathways; Metabolic reprogramming in colon cancer; Aerobic glycolysis - augmented; Aerobic glycolysis; Glycolysis in senescence; Warburg effect modulated by deubiquitinating enzymes and their substrates; Glycolysis and gluconeogenesis; Metabolic epileptic disorders	Glycolysis; Gluconeogenesis; Manipulation of host energy metabolism	14	0	1.464	1.468	0.997	0.997612	0.989998	0.997024	76.3	111.7	112	70.06	18.82	20.95	4300.2	211.8	72.9	1187.5	279.4	14295.9	11042.5	8466.4	7762.3	3163.8
FALSE	High	Master Protein	Q13561	Dynactin subunit 2 OS=Homo sapiens GN=DCTN2 PE=1 SV=4	0	112.308	41	12	48	12	401	44.2	5.21	144.98	12	cell cycle OR cell proliferation;cell organization and biogenesis;transport;other biological processes	other membranes;cytosol;cytoskeleton;other cell component	cytoskeletal activity;other molecular function	Pf04912	10540	ENSG00000175203	DCTN2	B2RBK5; hsa:10540; Q13561; Q86YN2; Q9BW17	Vasopressin-regulated water reabsorption	COPI-mediated anterograde transport; MHC class II antigen presentation; HSP90 chaperone cycle for steroid hormone receptors (SHR) in the presence of ligand; Recruitment of NuMA to mitotic centrosomes; COPI-independent Golgi-to-ER retrograde traffic; Regulation of PLK1 Activity at G2/M Transition; Loss of Nlp from mitotic centrosomes; Recruitment of mitotic centrosome proteins and complexes; Ancho…	12	0	0.856	0.822	1.042	0.919895	0.948151	0.981423	112	95.9	92	31.86	6.65	19.07	1254.3	533.3	238.7	707.2	618.8	15267.5	8804	8455.9	8136.2	4042
FALSE	High	Master Protein	Q9NYF8	Bcl-2-associated transcription factor 1 OS=Homo sapiens GN=BCLAF1 PE=1 SV=2	0	112.04	23	18	31	17	920	106.1	9.98	83.38	18	stress response;other biological processes	nucleus;other cell component	nucleic acid binding activity;other molecular function	Pf15440	9774	ENSG00000029363	BCLAF1	A2RU75; B7ZM58; E1P586; hsa:9774; Q14673; Q86WU6; Q86WY0; Q9NYF8	Interactome of polycomb repressive complex 2 (PRC2) ; Effect of dasatinib on the BCR-ABL signaling pathway		2	0	0.342	0.462	0.741	0.130725	0.323529	0.0605811	166.3	56.9	76.8	21.04	13.64	18.49	4223.1	960.8	563.9	1686.3	1155.4	11308.9	6029	6782.1	6117.2	3876.5
FALSE	High	Master Protein	O60841	Eukaryotic translation initiation factor 5B OS=Homo sapiens GN=EIF5B PE=1 SV=4	0	111.941	17	18	55	18	1220	138.7	5.49	142.93	18	cell organization and biogenesis;protein metabolism;other metabolic processes;other biological processes	cytosol;other cell component	cytoskeletal activity;nucleic acid binding activity;other molecular function	Pf00009, Pf11987, Pf14578	9669	ENSG00000158417	EIF5B	hsa:9669; O60841; O95805; Q53RV7; Q53SI8; Q9UF81; Q9UMN7	Translation factors; Ciliary landscape	GTP hydrolysis and joining of the 60S ribosomal subunit	3	0	1.496	1.477	1.013	0.997612	0.989998	0.991773	75.5	113	111.5	18.47	8.43	5.62	2520.4	423	138.8	830.9	330.9	20193.9	11440.6	13300.3	11720.1	4691.9
FALSE	High	Master Protein	P61163	Alpha-centractin OS=Homo sapiens GN=ACTR1A PE=1 SV=1	0	111.733	39	11	44	7	376	42.6	6.64	116.31	11	transport	cytosol;cytoskeleton;other cell component	other molecular function	Pf00022	10121	ENSG00000138107	ACTR1A	B2R6B0; hsa:10121; P42024; P61163	HDAC6 interactions in the central nervous system; 16p13.11 copy number variation syndrome	Anchoring of the basal body to the plasma membrane; MHC class II antigen presentation; HSP90 chaperone cycle for steroid hormone receptors (SHR) in the presence of ligand; COPI-mediated anterograde transport; COPI-independent Golgi-to-ER retrograde traffic; Recruitment of NuMA to mitotic centrosomes; Regulation of PLK1 Activity at G2/M Transition; Loss of Nlp from mitotic centrosomes; Recruitment…	13	5	2.307	2.119	1.089	0.794997	0.712643	0.928813	55.3	127.6	117.2	16.2	6.71	16.33	1059.5	206	115.7	427.6	200.1	15541.3	9203.3	11575.2	9612.9	4278
FALSE	High	Master Protein	O60341	Lysine-specific histone demethylase 1A OS=Homo sapiens GN=KDM1A PE=1 SV=2	0	111.539	23	14	36	14	852	92.8	6.52	98.86	14	cell organization and biogenesis;protein metabolism;other metabolic processes;stress response;developmental processes;other biological processes	nucleus;other cell component	nucleic acid binding activity;other molecular function	Pf01593, Pf04433	23028	ENSG00000004487	KDM1A	A8MWP9; hsa:23028; O60341; Q5TH94; Q5TH95; Q86VT7; Q8IXK4; Q8NDP6; Q8TAZ3; Q96AW4	Androgen receptor signaling; Effect of progerin on genes involved in progeria; Thermogenesis; Vitamin D-sensitive calcium signaling in depression; Thyroid hormones production and peripheral downstream signaling effects; Neurogenesis regulation in the olfactory epithelium; Hallmark of cancer: metastasis and epithelial-to-mesenchymal transition	Estrogen-dependent gene expression; Potential therapeutics for SARS; Regulation of PTEN gene transcription; HDACs deacetylate histones; Factors involved in megakaryocyte development and platelet production; HDMs demethylate histones; NR1H3 & NR1H2 regulate gene expression linked to cholesterol transport and efflux; Activated PKN1 stimulates transcription of AR (androgen receptor) regulated genes …	15	0	0.869	0.827	1.051	0.956656	0.951286	0.970226	111.3	96.7	92	15.4	3.67	8.6	936.9	243.2	115.3	385.8	240.3	6377	4262.4	4302.6	3913.2	1975
FALSE	High	Master Protein	P25786	Proteasome subunit alpha type-1 OS=Homo sapiens GN=PSMA1 PE=1 SV=1	0	111.51	64	16	53	16	263	29.5	6.61	130.28	16	protein metabolism;other metabolic processes;other biological processes	cytosol;cytoskeleton;nucleus;other cell component	other molecular function	Pf00227, Pf10584	5682	ENSG00000129084	PSMA1	A8K400; hsa:5682; P25786; Q53YE8; Q9BRV9	Proteasome degradation; Alzheimer's disease and miRNA effects; Alzheimer's disease	MAPK6/MAPK4 signaling; Antigen processing: Ubiquitination & Proteasome degradation; Proteasome assembly; ER-Phagosome pathway; UCH proteinases; FCERI mediated NF-kB activation; Downstream TCR signaling; Ub-specific processing proteases; Separation of Sister Chromatids; The role of GTSE1 in G2/M progression after G2 checkpoint; Somitogenesis; Oxygen-dependent proline hydroxylation of Hypoxia-induc…	63	0	2.55	2.493	1.023	0.706588	0.500793	0.991773	49.6	126.6	123.8	28.85	6.76	14.75	2000.1	263.1	90.9	682.1	229.3	20637.7	12728.6	14203.6	13100.1	5240
FALSE	High	Master Protein	P17858	6-phosphofructokinase, liver type OS=Homo sapiens GN=PFKL PE=1 SV=6	0	111.284	27	14	44	10	780	85	7.5	129.3	14	other metabolic processes;other biological processes	non-structural extracellular;cytosol;other cell component	kinase activity;other molecular function	Pf00365	5211	ENSG00000141959	PFKL	hsa:5211; P17858; Q96A64; Q96IH4; Q9BR91	Photodynamic therapy-induced HIF-1 survival signaling; Clear cell renal cell carcinoma pathways; Metabolic reprogramming in colon cancer; Insulin signaling; Disorders of fructose metabolism; Glycolysis and gluconeogenesis; Metabolic epileptic disorders	Neutrophil degranulation; Glycolysis	9	3	1.042	0.976	1.067	0.994285	0.991446	0.960661	99.4	103.6	97	15.04	5.75	7.99	1672.2	303.8	167.6	638.5	292.7	11318.1	6488.5	7333.8	6666.6	3536.1
FALSE	High	Master Protein	Q12874	Splicing factor 3A subunit 3 OS=Homo sapiens GN=SF3A3 PE=1 SV=1	0	111.15	32	14	55	14	501	58.8	5.38	134.65	14	cell organization and biogenesis;RNA metabolism OR transcription;other metabolic processes	nucleus	other molecular function	Pf11931, Pf12108, Pf13297, Pf16837	10946	ENSG00000183431	SF3A3	D3DPT5; hsa:10946; Q12874; Q15460; Q5VT87	Exercise-induced circadian regulation; mRNA processing	mRNA Splicing - Major Pathway	3	0	0.971	0.981	0.989	0.983939	0.991446	0.991773	101.6	98.7	99.7	26.41	8.48	17.28	2372.5	483.2	338.7	949.3	570.8	15519.2	8534.9	10834.4	9861.7	5027
FALSE	High	Master Protein	O60271	C-Jun-amino-terminal kinase-interacting protein 4 OS=Homo sapiens GN=SPAG9 PE=1 SV=4	0	110.621	20	18	33	18	1321	146.1	5.15	79.1	18	transport;signal transduction;other biological processes	other membranes;cytosol;cytoskeleton;other cytoplasmic organelle;other cell component	cytoskeletal activity;other molecular function	Pf09744, Pf16471, Pf19056	9043	ENSG00000008294	SPAG9	A6H8U5; A8MSX0; B4DHH2; hsa:9043; O60271; O60905; Q3KQU8; Q3MKM7; Q86WC7; Q86WC8; Q8IZX7; Q96II0; Q9H811		Myogenesis	1	0	1.614	1.538	1.049	0.983939	0.976824	0.973255	72.2	116.6	111.1	11.26	9.84	11.06	849.3	155.3	51.2	296.7	149.2	7967	4235	5111.7	4875	1849.6
FALSE	High	Master Protein	Q8N163	Cell cycle and apoptosis regulator protein 2 OS=Homo sapiens GN=CCAR2 PE=1 SV=2	0	110.449	23	15	43	15	923	102.8	5.22	128.61	15	cell organization and biogenesis;RNA metabolism OR transcription;other metabolic processes;stress response;signal transduction;other biological processes	cytoskeleton;mitochondrion;nucleus;other cell component	enzyme regulator activity;other molecular function	Pf14443, Pf14444, Pf19256, Pf19257	57805	ENSG00000158941	CCAR2	A6NL03; B2RB79; D3DSR6; hsa:57805; Q6P0Q9; Q8N163; Q8N3G7; Q8N8M1; Q8TF34; Q9H9Q9; Q9HD12; Q9NT55	TAR syndrome	Regulation of HSF1-mediated heat shock response	2	0	1.343	1.361	0.987	0.997612	0.993875	0.991773	81	108.8	110.2	4.17	4.28	8.38	907.8	184.4	68.7	328.4	168	7624.7	4335.1	5168.3	4704.5	2139.7
FALSE	High	Master Protein	P54886	Delta-1-pyrroline-5-carboxylate synthase OS=Homo sapiens GN=ALDH18A1 PE=1 SV=2	0	110.397	26	15	38	15	795	87.2	7.12	103.57	15	other metabolic processes;other biological processes	other membranes;mitochondrion	kinase activity;other molecular function	Pf00171, Pf00696	5832	ENSG00000059573	ALDH18A1	B2R5Q4; B7Z350; B7Z5X8; B7ZLP1; D3DR44; hsa:5832; O95952; P54886; Q3KQU2; Q5T566; Q5T567; Q9UM72	Amino acid metabolism	Mitochondrial protein degradation	2	0	0.764	0.889	0.859	0.859225	0.976824	0.629088	113	86.4	100.6	29.28	9.13	32.32	2402	320.5	84.8	728	432.2	9871.3	7015.4	6125.9	5723.6	3151.1
FALSE	High	Master Protein	Q9UHI6	Probable ATP-dependent RNA helicase DDX20 OS=Homo sapiens GN=DDX20 PE=1 SV=2	0	110.386	23	15	46	15	824	92.2	6.95	124.57	15	cell organization and biogenesis;RNA metabolism OR transcription;other metabolic processes;other biological processes	cytosol;cytoskeleton;nucleus;other cell component	nucleic acid binding activity;other molecular function	Pf00270, Pf00271	11218	ENSG00000064703	DDX20	B4DWV7; hsa:11218; Q96F72; Q9NVM3; Q9UF59; Q9UHI6; Q9UIY0; Q9Y659	mRNA processing; Male infertility	snRNP Assembly; SARS-CoV-2 modulates host translation machinery	4	0	1.152	1.123	1.025	0.997612	0.996422	0.991773	91.6	105.5	102.9	11.58	6.71	5.86	1209.1	310.9	110.8	459.3	323.4	10638.8	5432.5	6661.2	6030.9	2854.5
FALSE	High	Master Protein	Q12905	Interleukin enhancer-binding factor 2 OS=Homo sapiens GN=ILF2 PE=1 SV=2	0	110.163	47	11	34	11	390	43	5.26	90.35	11	other biological processes	cytosol;nucleus;other cell component	nucleic acid binding activity	Pf07528, Pf20965	3608	ENSG00000143621	ILF2	A6NDB0; B2R8G7; hsa:3608; Q12905; Q5SR10; Q5SR11; Q7L7R3; Q9BWD4; Q9P1N0	B cell receptor signaling	Neutrophil degranulation; PKR-mediated signaling	3	0	0.621	0.691	0.9	0.729615	0.813654	0.856318	129.8	80.6	89.6	19.81	6.49	35.4	1349.9	362.9	144.8	530.4	450.3	6938.9	4760.6	4458.9	4035.1	2151.3
FALSE	High	Master Protein	P61978	Heterogeneous nuclear ribonucleoprotein K OS=Homo sapiens GN=HNRNPK PE=1 SV=1	0	110.161	41	16	71	16	463	50.9	5.54	201.09	16	cell organization and biogenesis;RNA metabolism OR transcription;other metabolic processes;signal transduction;other biological processes	cytoskeleton;nucleus;other cell component	nucleic acid binding activity;other molecular function	Pf00013, Pf08067	3190	ENSG00000165119	HNRNPK	hsa:3190; P61978; Q07244; Q15671; Q59F98; Q5T6W4; Q60577; Q6IBN1; Q922Y7; Q96J62	mRNA processing; lncRNA in canonical Wnt signaling and colorectal cancer	mRNA Splicing - Major Pathway; HCMV Late Events; SUMOylation of RNA binding proteins; Processing of Capped Intron-Containing Pre-mRNA	6	0	0.386	0.503	0.767	0.206769	0.394913	0.132939	158.8	61.3	79.9	22.68	18.05	29.3	8884	1453.1	398.9	2703.1	1853.9	21086.4	16060.8	11526.8	10570.9	5321.7
FALSE	High	Master Protein	Q9NVA2	Septin-11 OS=Homo sapiens GN=SEPT11 PE=1 SV=3	0	110.122	36	12	76	7	429	49.4	6.81	195.42	12	cell cycle OR cell proliferation;other biological processes	cytoskeleton;other cell component	other molecular function	Pf00735	55752	ENSG00000138758	SEPTIN11	B7Z7Z6; E9KL32; hsa:55752; Q4W5G1; Q7L4N1; Q96SP1; Q9NVA2; Q9UFY9	22q11.2 copy number variation syndrome		1	4	1.89	1.861	1.015	0.912416	0.860248	0.991773	63.2	119.3	117.5	16.21	8.06	16.67	1939.4	291.6	116.8	720.9	343.1	20451.5	11744.4	13682	13180.6	5095.1
FALSE	High	Master Protein	Q7L014	Probable ATP-dependent RNA helicase DDX46 OS=Homo sapiens GN=DDX46 PE=1 SV=2	0	110.084	24	25	46	25	1031	117.3	9.29	89.3	25	cell organization and biogenesis;RNA metabolism OR transcription;other metabolic processes	nucleus	other molecular function	Pf00270, Pf00271, Pf23469	9879	ENSG00000145833	DDX46	hsa:9879; O94894; Q7L014; Q96EI0; Q9Y658		mRNA Splicing - Major Pathway	1	0	1.108	1.22	0.909	0.997612	0.996422	0.897866	90.1	99.9	110	18.39	4.13	18.28	2120.6	288.1	139.1	809.4	362.5	13406.9	7811.9	8712	7260.8	3601.5
FALSE	High	Master Protein	Q9HCS7	Pre-mRNA-splicing factor SYF1 OS=Homo sapiens GN=XAB2 PE=1 SV=2	0	109.906	25	19	37	19	855	99.9	6.23	88.22	19	cell organization and biogenesis;DNA metabolism;RNA metabolism OR transcription;other metabolic processes;stress response;developmental processes	nucleus;other cell component		Pf23220, Pf23231, Pf23233	56949	ENSG00000076924	XAB2	hsa:56949; Q8TET6; Q96HB0; Q96IW0; Q9HCS7; Q9NRG6; Q9ULP3	Rett syndrome; Nucleotide excision repair in xeroderma pigmentosum	Formation of TC-NER Pre-Incision Complex; Dual incision in TC-NER; Gap-filling DNA repair synthesis and ligation in TC-NER; mRNA Splicing - Major Pathway	7	0	0.547	0.523	1.044	0.562426	0.45628	0.978252	144.9	79.2	75.9	27.28	8.64	10.08	2436.5	804.7	375.3	1104.7	985.7	13536.8	8112.9	8876.8	8279.8	4637.4
FALSE	High	Master Protein	Q9UJW0	Dynactin subunit 4 OS=Homo sapiens GN=DCTN4 PE=1 SV=1	0	109.402	48	14	33	14	460	52.3	7.34	92.12	14		cytosol;cytoskeleton;nucleus;other cell component		Pf05502	51164	ENSG00000132912	DCTN4	B3KWW0; D3DQH0; E5RGT5; hsa:51164; Q8TAN8; Q9UJW0	Vasopressin-regulated water reabsorption; 16p13.11 copy number variation syndrome	MHC class II antigen presentation; HSP90 chaperone cycle for steroid hormone receptors (SHR) in the presence of ligand; COPI-mediated anterograde transport; COPI-independent Golgi-to-ER retrograde traffic	6	0	1.463	1.436	1.019	0.996465	0.991446	0.991773	76.9	112.6	110.5	7.97	7.15	12.83	737.6	186.8	69.3	286.4	158	7435.4	4368.7	5057.8	4767	1887.7
FALSE	High	Master Protein	P15880	40S ribosomal protein S2 OS=Homo sapiens GN=RPS2 PE=1 SV=2	0	108.862	51	17	152	17	293	31.3	10.24	305.46	17	protein metabolism;other metabolic processes;other biological processes	cytosol;translational apparatus;nucleus;other cell component	nucleic acid binding activity;other molecular function	Pf00333, Pf03719	6187	ENSG00000140988; ENSG00000291931	RPS2	B2R5G0; D3DU82; hsa:6187; P15880; Q3MIB1	Cytoplasmic ribosomal proteins	Regulation of expression of SLITs and ROBOs; Protein methylation; Peptide chain elongation; L13a-mediated translational silencing of Ceruloplasmin expression; Translation initiation complex formation; Formation of a pool of free 40S subunits; Formation of the ternary complex, and subsequently, the 43S complex; Ribosomal scanning and start codon recognition; GTP hydrolysis and joining of the 60S r…	22	0	1.296	1.282	1.011	0.999385	0.995873	0.991773	83.8	108.7	107.5	12.86	4.87	13.06	9478.8	1447.1	608.8	3279.5	1606.4	65680.5	39731.3	46136.5	37773.1	20192.5
FALSE	High	Master Protein	Q92922	SWI/SNF complex subunit SMARCC1 OS=Homo sapiens GN=SMARCC1 PE=1 SV=3	0	108.724	20	21	45	13	1105	122.8	5.76	101.39	21	cell organization and biogenesis;developmental processes;signal transduction;other biological processes	nucleus;other cell component	other molecular function	Pf00249, Pf04433, Pf16495, Pf16496, Pf16498	6599	ENSG00000173473	SMARCC1	hsa:6599; Q17RS0; Q6P172; Q8IWH2; Q92922	Androgen receptor network in prostate cancer; Tumor suppressor activity of SMARCB1; Thermogenesis; Kleefstra syndrome	RUNX1 interacts with co-factors whose precise effect on RUNX1 targets is not known; RMTs methylate histone arginines; Regulation of endogenous retroelements by Piwi-interacting RNAs (piRNAs); Regulation of MITF-M-dependent genes involved in pigmentation	8	8	1.116	1.156	0.965	0.997612	0.999785	0.98409	91.7	102.3	106	33.4	4.62	9.67	1899.1	278.4	244.6	764.3	301.7	13792.6	7667.9	8925.7	8416.5	3758
FALSE	High	Master Protein	P09651	Heterogeneous nuclear ribonucleoprotein A1 OS=Homo sapiens GN=HNRNPA1 PE=1 SV=5	0	108.702	33	10	55	7	372	38.7	9.13	133.2	10	RNA metabolism OR transcription;other metabolic processes;stress response;transport;other biological processes	cytosol;nucleus;other cell component	nucleic acid binding activity;other molecular function	Pf00076, Pf11627	3178	ENSG00000135486	HNRNPA1	A8K4Z8; hsa:3178; P09651; Q3MIB7; Q6PJZ7	mRNA processing	mRNA Splicing - Major Pathway; FGFR2 alternative splicing; Processing of Capped Intron-Containing Pre-mRNA; SARS-CoV-1-host interactions; SARS-CoV-1 modulates host translation machinery	6	0	0.446	0.694	0.643	0.336034	0.819032	0.000746792	140.2	62.5	97.3	28.8	25.4	36.28	2992	303	130.4	829.3	450	7616.8	6551.3	4127.8	3790.7	1820.5
FALSE	High	Master Protein	P49959	Double-strand break repair protein MRE11A OS=Homo sapiens GN=MRE11A PE=1 SV=3	0	107.703	28	17	36	17	708	80.5	5.9	94.14	17	cell cycle OR cell proliferation;cell organization and biogenesis;DNA metabolism;other metabolic processes;stress response;signal transduction;other biological processes	cytosol;nucleus;other cell component	nucleic acid binding activity;other molecular function	Pf00149, Pf04152	4361	ENSG00000020922	MRE11	B3KTC7; hsa:4361; O43475; P49959	miRNA regulation of DNA damage response; Homologous recombination; DDX1 as a regulatory component of the Drosha microprocessor; Breast cancer pathway; Joubert syndrome; DNA repair pathways, full network; SMC1/SMC3 role in DNA damage - Cornelia de Lange Syndrome; Neurogenesis regulation in the olfactory epithelium; Fanconi anemia; DNA damage response	Resolution of D-loop Structures through Holliday Junction Intermediates; Recruitment and ATM-mediated phosphorylation of repair and signaling proteins at DNA double strand breaks; Regulation of TP53 Activity through Phosphorylation; Processing of DNA double-strand break ends; Presynaptic phase of homologous DNA pairing and strand exchange; G2/M DNA damage checkpoint; Cytosolic sensors of pathogen…	32	0	1.882	1.818	1.035	0.91656	0.886569	0.98409	63.8	120.1	116	12.81	4.92	10.55	1248.7	235.3	121.9	474.7	221.9	14941.3	8570.4	9943.4	9170.1	3927.1
FALSE	High	Master Protein	P35232	Prohibitin OS=Homo sapiens GN=PHB PE=1 SV=1	0	107.663	45	11	47	11	272	29.8	5.76	123.46	11	cell organization and biogenesis;DNA metabolism;other metabolic processes;stress response;signal transduction;other biological processes	plasma membrane;other membranes;mitochondrion;nucleus;other cytoplasmic organelle;other cell component	signal transduction activity or receptor binding;other molecular function	Pf01145	5245	ENSG00000167085	PHB1	B4DY47; hsa:5245; P35232; Q4VBQ0	Integrated breast cancer pathway	RAF activation; Signaling by moderate kinase activity BRAF mutants; Paradoxical activation of RAF signaling by kinase inactive BRAF; Signaling downstream of RAS mutants; Processing of SMDT1	6	0	1.063	1.348	0.789	0.997612	0.993875	0.220572	88	93.5	118.5	16.62	9.11	41.65	1129.1	231.3	77.4	358.2	289.3	6955.2	4662.8	4540.6	4729.3	2452.6
FALSE	High	Master Protein	Q9BUQ8	Probable ATP-dependent RNA helicase DDX23 OS=Homo sapiens GN=DDX23 PE=1 SV=3	0	107.47	22	18	47	18	820	95.5	9.55	110.04	18	cell organization and biogenesis;RNA metabolism OR transcription;other metabolic processes	nucleus;other cell component	nucleic acid binding activity;other molecular function	Pf00270, Pf00271	9416	ENSG00000174243	DDX23	B2R600; B4DH15; hsa:9416; O43188; Q9BUQ8		mRNA Splicing - Major Pathway; mRNA Splicing - Minor Pathway	2	0	0.83	0.898	0.925	0.904729	0.981258	0.948191	110	91.3	98.7	23.09	2.15	7.63	2490.2	898.4	291.6	992.8	808.8	19101.9	11592.8	12574.6	11953.1	5470
FALSE	High	Master Protein	P30153	Serine/threonine-protein phosphatase 2A 65 kDa regulatory subunit A alpha isoform OS=Homo sapiens GN=PPP2R1A PE=1 SV=4	0	107.159	34	17	45	11	589	65.3	5.11	120.89	17	cell cycle OR cell proliferation;cell organization and biogenesis;signal transduction;other biological processes	plasma membrane;other membranes;cytosol;cytoskeleton;mitochondrion;nucleus;other cell component	enzyme regulator activity;other molecular function	Pf02985	5518	ENSG00000105568	PPP2R1A	hsa:5518; P30153; Q13773; Q6ICQ3; Q96DH3	Focal adhesion: PI3K-Akt-mTOR-signaling; Wnt signaling and pluripotency; PI3K-Akt signaling; 16p11.2 proximal deletion syndrome; Glycogen synthesis and degradation; Cohesin complex - Cornelia de Lange syndrome	Separation of Sister Chromatids; Resolution of Sister Chromatid Cohesion; RHO GTPases Activate Formins; EML4 and NUDC in mitotic spindle formation; Amplification of signal from unattached kinetochores via a MAD2 inhibitory signal; PKR-mediated signaling; Nonsense Mediated Decay (NMD) enhanced by the Exon Junction Complex (EJC); Recruitment of NuMA to mitotic centrosomes; Regulation of PLK1 Activi…	52	6	0.744	0.701	1.061	0.8386	0.826996	0.960661	122.7	91.3	86.1	17.04	6.39	5.53	1855.3	505.5	223.1	686.2	430.1	10816	7068.5	6601.8	6073.4	2862.6
FALSE	High	Master Protein	Q13428	Treacle protein OS=Homo sapiens GN=TCOF1 PE=1 SV=3	0	106.786	15	23	37	23	1488	152	9.04	80.35	23	RNA metabolism OR transcription;other metabolic processes;developmental processes;other biological processes	cytosol;nucleus	other molecular function	Pf03546	6949	ENSG00000070814	TCOF1	A0JLU0; B4E111; hsa:6949; Q13428; Q6SC72; Q7Z5W9; Q96A52; Q99408; Q99860			0	0	1.548	1.64	0.944	0.994285	0.95549	0.960661	71.6	110.9	117.5	42.56	8.49	12.98	3403.7	422.6	87.5	963.7	313.8	20439.2	12039	13341.5	12309.7	4759.4
FALSE	High	Master Protein	P55786	Puromycin-sensitive aminopeptidase OS=Homo sapiens GN=NPEPPS PE=1 SV=2	0	106.699	22	15	36	15	919	103.2	5.72	106.44	15	protein metabolism;other metabolic processes;stress response	non-structural extracellular;other membranes;cytosol;nucleus;other cell component	other molecular function	Pf01433, Pf11838, Pf17900	9520	ENSG00000141279	NPEPPS	B7Z463; hsa:9520; P55786; Q6P145; Q9NP16; Q9UEM2		Antigen processing: Ubiquitination & Proteasome degradation	1	0	1.288	1.158	1.112	0.999385	0.999785	0.856102	87.1	112.1	100.8	37.68	5.74	10.5	2021.6	235.8	56.5	634.5	262.6	11194.8	7265.6	7070	6137.2	3028.1
FALSE	High	Master Protein	O95782	AP-2 complex subunit alpha-1 OS=Homo sapiens GN=AP2A1 PE=1 SV=3	0	106.489	22	16	47	11	977	107.5	7.03	107.12	16	transport;other biological processes	plasma membrane;other membranes;cytosol;ER/Golgi;other cytoplasmic organelle;other cell component	signal transduction activity or receptor binding;other molecular function	Pf01602, Pf02296, Pf02883	160	ENSG00000196961	AP2A1	hsa:160; O95782; Q96CI7; Q96PP6; Q96PP7; Q9H070	miR-targeted genes in lymphocytes; miR-targeted genes in squamous cell; Synaptic vesicle pathway; VEGFA-VEGFR2 signaling; GABA receptor signaling; EGF/EGFR signaling; Fragile X syndrome; mBDNF and proBDNF regulation of GABA neurotransmission; Cell lineage map for neuronal differentiation	Potential therapeutics for SARS; Recycling pathway of L1; MHC class II antigen presentation; Cargo recognition for clathrin-mediated endocytosis; WNT5A-dependent internalization of FZD4; EPH-ephrin mediated repulsion of cells; LDL clearance; Trafficking of GluR2-containing AMPA receptors; Nef Mediated CD4 Down-regulation; Retrograde neurotrophin signalling; Nef Mediated CD8 Down-regulation; WNT5A…	23	5	1.026	1.03	0.996	0.990591	0.995873	0.99646	98.1	100.7	101.1	11.29	3.27	12.92	1178.5	269.1	119.9	484.7	318.1	8824.4	5570.7	5809.1	5333.9	2380
FALSE	High	Master Protein	Q02952	A-kinase anchor protein 12 OS=Homo sapiens GN=AKAP12 PE=1 SV=4	0	106.157	16	15	28	15	1782	191.4	4.41	76.05	15	signal transduction;other biological processes	plasma membrane;other membranes;cytosol;cytoskeleton;other cell component	other molecular function	Pf03832, Pf10522	9590	ENSG00000131016	AKAP12	hsa:9590; O00310; O00498; Q02952; Q4LE68; Q5SZ80; Q5TGN1; Q68D82; Q99970	G protein signaling	RHOD GTPase cycle; RHOF GTPase cycle	3	0	1.439	1.295	1.111	0.986996	0.995873	0.858358	80.3	115.6	104	14.2	7.53	7.13	690.5	98.1	42.4	211.6	114.4	5614.9	2974.1	3442	3213.8	1340.7
FALSE	High	Master Protein	P63010	AP-2 complex subunit beta OS=Homo sapiens GN=AP2B1 PE=1 SV=1	0	105.424	21	17	47	10	937	104.5	5.38	102.34	17	transport;developmental processes	plasma membrane;other membranes;cytosol;other cytoplasmic organelle;other cell component	other molecular function	Pf01602, Pf02883, Pf09066	163	ENSG00000006125	AP2B1	A6NJP3; hsa:163; P21851; P63010; Q7Z451; Q96J19	Synaptic vesicle pathway; GABA receptor signaling; EGF/EGFR signaling; Fragile X syndrome; mBDNF and proBDNF regulation of GABA neurotransmission; Markers of kidney cell lineage; 17q12 copy number variation syndrome	Recycling pathway of L1; MHC class II antigen presentation; Potential therapeutics for SARS; Cargo recognition for clathrin-mediated endocytosis; WNT5A-dependent internalization of FZD4; EPH-ephrin mediated repulsion of cells; LDL clearance; Nef Mediated CD4 Down-regulation; Retrograde neurotrophin signalling; Nef Mediated CD8 Down-regulation; WNT5A-dependent internalization of FZD2, FZD5 and ROR…	20	7	1.412	1.407	1.003	0.997612	0.991446	0.997024	78.6	110.9	110.5	6.05	8.14	8.12	1592.7	335.2	125.5	593.5	365	14566.1	8410	9708.5	9202.6	3547.7
FALSE	High	Master Protein	P09211	Glutathione S-transferase P OS=Homo sapiens GN=GSTP1 PE=1 SV=2	0	105.084	52	9	39	9	210	23.3	5.64	111.16	9	cell cycle OR cell proliferation;other metabolic processes;stress response;developmental processes;other biological processes	non-structural extracellular;cytosol;mitochondrion;nucleus;other cell component	enzyme regulator activity;other molecular function	Pf02798, Pf14497	2950	ENSG00000084207	GSTP1	hsa:2950; O00460; P09211; Q15690; Q5TZY3	Nuclear receptors meta-pathway; NRF2 pathway; Photodynamic therapy-induced NFE2L2 (NRF2) survival signaling; Exercise-induced circadian regulation; Omega-6-fatty acids in senescence; Omega-3-fatty acids in senescence; Arachidonate epoxygenase / epoxide hydrolase; Metapathway biotransformation Phase I and II	Neutrophil degranulation; Paracetamol ADME; Detoxification of Reactive Oxygen Species; Glutathione conjugation	12	0	0.999	1.062	0.94	0.986996	0.995873	0.960661	98	97.9	104.1	54.52	24.02	22.63	5301.9	455.4	103	1506.2	445.6	16603.9	13768.3	9304.6	8401.1	3684.5
FALSE	High	Master Protein	P18124	60S ribosomal protein L7 OS=Homo sapiens GN=RPL7 PE=1 SV=1	0	105.008	41	11	74	11	248	29.2	10.65	165.76	11	protein metabolism;RNA metabolism OR transcription;other metabolic processes;other biological processes	cytosol;translational apparatus;other cell component	nucleic acid binding activity;other molecular function	Pf00327, Pf08079	6129	ENSG00000147604	RPL7	A8K504; hsa:6129; P18124; Q15289; Q3KQU0; Q5I0X1; Q6IBM9	VEGFA-VEGFR2 signaling; Cytoplasmic ribosomal proteins	Regulation of expression of SLITs and ROBOs; L13a-mediated translational silencing of Ceruloplasmin expression; Formation of a pool of free 40S subunits; GTP hydrolysis and joining of the 60S ribosomal subunit; Major pathway of rRNA processing in the nucleolus and cytosol; Nonsense Mediated Decay (NMD) enhanced by the Exon Junction Complex (EJC); SRP-dependent cotranslational protein targeting to…	15	0	1.106	1.214	0.911	0.997612	0.996422	0.90856	90.4	99.9	109.7	17.4	6.88	5.25	5015.3	716.4	262.8	1475.7	857.2	28229.3	17577.3	20564	17420.4	9516.7
FALSE	High	Master Protein	P04843	Dolichyl-diphosphooligosaccharide--protein glycosyltransferase subunit 1 OS=Homo sapiens GN=RPN1 PE=1 SV=1	0	104.791	32	17	34	17	607	68.5	6.38	102.75	17	protein metabolism;other metabolic processes	other membranes;cytosol;ER/Golgi;other cell component		Pf04597	6184	ENSG00000163902	RPN1	B2R5Z0; D3DNB6; hsa:6184; P04843; Q68DT1	Proteasome degradation; N-glycan biosynthesis	SRP-dependent cotranslational protein targeting to membrane; Asparagine N-linked glycosylation; Maturation of spike protein	5	0	1.064	0.956	1.113	0.996465	0.991446	0.853672	99.3	105.7	95	30.15	9.51	34.65	2443.2	256.7	99.7	754.5	364.1	12221.8	8375.1	6874.2	7331.3	3597.7
FALSE	High	Master Protein	Q12996	Cleavage stimulation factor subunit 3 OS=Homo sapiens GN=CSTF3 PE=1 SV=1	0	104.636	27	16	45	16	717	82.9	8.12	111.62	16	RNA metabolism OR transcription;other metabolic processes	nucleus	nucleic acid binding activity	Pf05843	1479	ENSG00000176102	CSTF3	A8K471; D3DR04; E9PB40; hsa:1479; Q12996; Q32P22; Q96FQ8; Q96QD6; Q96QK4	mRNA processing	mRNA 3'-end processing; RNA Polymerase II Transcription Termination; Processing of Intronless Pre-mRNAs	5	0	1.938	1.754	1.105	0.904286	0.914237	0.880837	63.9	123.9	112.2	17.64	7.01	6.08	1332.3	204.2	75.8	495.7	218.7	13368.6	7695.7	9067.7	8306.7	3351.7
FALSE	High	Master Protein	P67775	Serine/threonine-protein phosphatase 2A catalytic subunit alpha isoform OS=Homo sapiens GN=PPP2CA PE=1 SV=1	0	104.443	50	12	30	10	309	35.6	5.54	93.12	12	cell cycle OR cell proliferation;cell organization and biogenesis;protein metabolism;other metabolic processes;signal transduction;other biological processes	plasma membrane;other membranes;cytosol;cytoskeleton;mitochondrion;nucleus;other cell component	signal transduction activity or receptor binding;cytoskeletal activity;other molecular function	Pf00149	5515	ENSG00000113575	PPP2CA	hsa:5515; P05323; P13197; P67775	Sphingolipid pathway; TNF-alpha signaling; Brain-derived neurotrophic factor (BDNF) signaling; Dopamine metabolism; Mesodermal commitment pathway; Mesodermal commitment pathway; Physico-chemical features and toxicity-associated pathways; VEGFA-VEGFR2 signaling; Focal adhesion: PI3K-Akt-mTOR-signaling; Wnt signaling and pluripotency; PI3K-Akt signaling; Cancer immunotherapy by CTLA4 blockade; FGFR…	RHO GTPases Activate Formins; PI5P, PP2A and IER3 Regulate PI3K/AKT Signaling; Co-stimulation by CD28; Co-inhibition by CTLA4; RAF activation; Nonsense Mediated Decay (NMD) enhanced by the Exon Junction Complex (EJC); Separation of Sister Chromatids; Resolution of Sister Chromatid Cohesion; EML4 and NUDC in mitotic spindle formation; PKR-mediated signaling; Amplification of signal from unattached…	55	2	1.039	1.027	1.012	0.997612	0.995873	0.991773	97.8	101.7	100.5	7.65	7.71	7.86	1111.3	218.2	78.4	385.8	240.9	7836.6	5000.9	4503.1	4280.2	2018
FALSE	High	Master Protein	O00429	Dynamin-1-like protein OS=Homo sapiens GN=DNM1L PE=1 SV=2	0	104.419	29	17	39	17	736	81.8	6.81	103.81	17	cell organization and biogenesis;transport;other biological processes	other membranes;cytosol;cytoskeleton;mitochondrion;ER/Golgi;other cytoplasmic organelle;other cell component	enzyme regulator activity;cytoskeletal activity;other molecular function	Pf00350, Pf01031, Pf02212	10059	ENSG00000087470	DNM1L	A8K4X9; B4DGC9; B4DSU8; G8JLD5; hsa:10059; J3KPI2; O00429; O14541; O60709; Q59GN9; Q7L6B3; Q8TBT7; Q9BWM1; Q9Y5J2	Synaptic vesicle pathway; Mitochondrial fission and fusion; CAMKK2 pathway; Disorders of mitochondrial homeostatis, dynamics, protein import, and quality control	Apoptotic execution phase	5	0	1.192	1.17	1.019	0.999385	0.999785	0.991773	89.2	106.4	104.4	20.68	6.15	7.61	832.7	192.5	111.5	367	249.9	7763.5	4752.9	5160.8	4833.4	1959.6
FALSE	High	Master Protein	O14980	Exportin-1 OS=Homo sapiens GN=XPO1 PE=1 SV=1	0	104.396	24	18	56	18	1071	123.3	6.06	114.01	18	other metabolic processes;transport;other biological processes	other membranes;cytosol;nucleus;other cell component	nucleic acid binding activity;other molecular function	Pf03810, Pf08389, Pf08767, Pf18777, Pf18784, Pf18787	7514	ENSG00000082898	XPO1	A6NL14; A8K1K5; D6W5E2; hsa:7514; O14980; Q63HP8; Q68CP3; Q99433	eIF5A regulation in response to inhibition of the nuclear export system; 22q11.2 copy number variation syndrome	NPAS4 regulates expression of target genes; Separation of Sister Chromatids; Resolution of Sister Chromatid Cohesion; RHO GTPases Activate Formins; EML4 and NUDC in mitotic spindle formation; Rev-mediated nuclear export of HIV RNA; NEP/NS2 Interacts with the Cellular Export Machinery; Amplification of signal from unattached kinetochores via a MAD2 inhibitory signal; Heme signaling; MAPK6/MAPK4 si…	20	0	1.291	1.039	1.243	0.999385	0.995873	0.316629	90.1	116.3	93.6	16.55	8.76	30.29	1699.6	223.5	123.6	563.4	271.5	13973	7728.2	8254.6	6778.7	3987.8
FALSE	High	Master Protein	Q99615	DnaJ homolog subfamily C member 7 OS=Homo sapiens GN=DNAJC7 PE=1 SV=2	0	104.312	38	20	36	20	494	56.4	6.96	70.11	20	protein metabolism;other metabolic processes;other biological processes	cytosol;cytoskeleton;nucleus;other cell component	other molecular function	Pf00226	7266	ENSG00000168259	DNAJC7	hsa:7266; Q7Z784; Q99615	Constitutive androstane receptor pathway; Pregnane X receptor pathway; Nuclear receptors meta-pathway	Regulation of HSF1-mediated heat shock response	4	0	2.133	1.741	1.225	0.84664	0.918858	0.382871	61.6	131.3	107.1	27.32	15.29	11.36	1707.5	228.5	84.6	579.7	190.9	14951.9	8346.5	13206.1	9027.9	4795.5
FALSE	High	Master Protein	O95433	Activator of 90 kDa heat shock protein ATPase homolog 1 OS=Homo sapiens GN=AHSA1 PE=1 SV=1	0	103.781	41	12	41	12	338	38.3	5.53	132.04	12	protein metabolism;other metabolic processes;other biological processes	cytosol;ER/Golgi	other molecular function	Pf08327, Pf09229	10598	ENSG00000100591	AHSA1	B2R9L2; B4DUR9; hsa:10598; O95433; Q96IL6; Q9P060	T-cell antigen receptor (TCR) pathway during Staphylococcus aureus infection		1	0	0.862	0.868	0.993	0.923012	0.97549	0.993728	109.9	94.7	95.4	20.65	7.83	16.33	2849.4	400	134.7	893	478.8	13408.2	9285.2	8501	7421.5	3745.5
FALSE	High	Master Protein	Q8IWA0	WD repeat-containing protein 75 OS=Homo sapiens GN=WDR75 PE=1 SV=1	0	103.716	21	15	48	15	830	94.4	5.96	106.39	15	RNA metabolism OR transcription;other metabolic processes;other biological processes	nucleus;other cell component		Pf23769, Pf23869	84128	ENSG00000115368	WDR75	hsa:84128; Q8IWA0; Q96J10; Q9H8U8; Q9H9U5; Q9H9V8; Q9UIX2		rRNA modification in the nucleus and cytosol; Major pathway of rRNA processing in the nucleolus and cytosol	2	0	1.079	1.168	0.924	0.997612	0.999785	0.945209	92.4	99.7	107.9	19.47	5.77	18.16	1125.1	298.4	153.8	480.5	315.8	9906.6	5666.1	6905.5	6412.2	2803
FALSE	High	Master Protein	Q12906	Interleukin enhancer-binding factor 3 OS=Homo sapiens GN=ILF3 PE=1 SV=3	0	103.509	24	19	41	16	894	95.3	8.76	100.19	19	protein metabolism;RNA metabolism OR transcription;other metabolic processes;stress response;other biological processes	cytosol;mitochondrion;nucleus;other cell component	nucleic acid binding activity;other molecular function	Pf00035, Pf07528, Pf20965	3609	ENSG00000129351	ILF3	A8K6F2; G5E9M5; hsa:3609; O43409; Q12906; Q6P1X1; Q86XY7; Q99544; Q99545; Q9BZH4; Q9BZH5; Q9NQ95; Q9NQ96; Q9NQ97; Q9NQ98; Q9NQ99; Q9NQA0; Q9NQA1; Q9NQA2; Q9NRN2; Q9NRN3; Q9NRN4; Q9UMZ9; Q9UN00; Q9UN84; Q9UNA2		PKR-mediated signaling; Regulation of CDH11 gene transcription	2	3	0.932	1.06	0.879	0.966282	0.995873	0.747245	100.3	93.5	106.3	29.11	10.82	28.86	2400	288.3	89	653.1	396.8	11021.5	8002.5	6678.2	6071.3	3106.9
FALSE	High	Master Protein	O00303	Eukaryotic translation initiation factor 3 subunit F OS=Homo sapiens GN=EIF3F PE=1 SV=1	0	102.855	43	11	50	11	357	37.5	5.45	133.9	11	cell organization and biogenesis;protein metabolism;other metabolic processes;other biological processes	cytosol;translational apparatus;other cell component	other molecular function	Pf01398, Pf13012	8665	ENSG00000175390	EIF3F	A8K0S2; hsa:8665; O00303; Q6IB45; Q8N978	Translation factors; VEGFA-VEGFR2 signaling; nsp1 from SARS-CoV-2 inhibits translation initiation in the host cell	L13a-mediated translational silencing of Ceruloplasmin expression; Translation initiation complex formation; Formation of a pool of free 40S subunits; Formation of the ternary complex, and subsequently, the 43S complex; Ribosomal scanning and start codon recognition; GTP hydrolysis and joining of the 60S ribosomal subunit	9	0	1.481	1.556	0.952	0.997612	0.976416	0.968547	74.3	110.1	115.6	14.87	7.04	18	1126.8	284	95.1	471.7	327.7	12619	7525	7902.3	8543.6	3564.9
FALSE	High	Master Protein	P28066	Proteasome subunit alpha type-5 OS=Homo sapiens GN=PSMA5 PE=1 SV=3	0	102.785	51	8	73	8	241	26.4	4.79	189.74	8	protein metabolism;other metabolic processes	non-structural extracellular;cytosol;nucleus;other cell component		Pf00227, Pf10584	5686	ENSG00000143106	PSMA5	B2R8F6; B4E2V4; hsa:5686; P28066; Q3T1C1; Q6IBF7	Proteasome degradation; Alzheimer's disease and miRNA effects; Alzheimer's disease	Separation of Sister Chromatids; ER-Phagosome pathway; Regulation of expression of SLITs and ROBOs; FCERI mediated NF-kB activation; Downstream TCR signaling; Antigen processing: Ubiquitination & Proteasome degradation; Proteasome assembly; Ub-specific processing proteases; The role of GTSE1 in G2/M progression after G2 checkpoint; Somitogenesis; Oxygen-dependent proline hydroxylation of Hypoxia-…	64	0	1.296	1.386	0.935	0.999385	0.991446	0.960661	81.5	105.6	112.9	6.97	6.27	14.27	2121.1	411.2	184.3	856	454.4	19521.1	11897.1	11126.5	11179.4	5067.7
FALSE	High	Master Protein	Q9P258	Protein RCC2 OS=Homo sapiens GN=RCC2 PE=1 SV=2	0	102.724	40	16	40	16	522	56	8.78	109.13	16	cell adhesion;cell organization and biogenesis;signal transduction;other biological processes	plasma membrane;other membranes;cytosol;cytoskeleton;nucleus;other cytoplasmic organelle;other cell component	enzyme regulator activity;cytoskeletal activity;other molecular function	Pf00415	55920	ENSG00000179051; ENSG00000281540	RCC2	hsa:55920; Q8IVL9; Q9BSN6; Q9NPV8; Q9P258		Separation of Sister Chromatids; Resolution of Sister Chromatid Cohesion; RHO GTPases Activate Formins; EML4 and NUDC in mitotic spindle formation; Amplification of signal from unattached kinetochores via a MAD2 inhibitory signal	6	0	1.96	1.984	0.988	0.904161	0.806778	0.991773	60.7	118.9	120.4	60.79	9.97	5	3152.1	227.4	46	917.3	282.6	17948.9	11250.8	11092.7	10517.4	4044.9
FALSE	High	Master Protein	Q15008	26S proteasome non-ATPase regulatory subunit 6 OS=Homo sapiens GN=PSMD6 PE=1 SV=1	0	102.505	39	14	66	14	389	45.5	5.62	174.23	14	protein metabolism;other metabolic processes	non-structural extracellular;cytosol;nucleus;other cell component		Pf01399, Pf10602, Pf21154	9861	ENSG00000163636	PSMD6	A8K2E0; E9PHI9; hsa:9861; Q15008; Q6UV22	Proteasome degradation; Alzheimer's disease and miRNA effects; Parkin-ubiquitin proteasomal system pathway; Alzheimer's disease	Neutrophil degranulation; Ub-specific processing proteases; RUNX1 regulates transcription of genes involved in differentiation of HSCs; Separation of Sister Chromatids; The role of GTSE1 in G2/M progression after G2 checkpoint; FCERI mediated NF-kB activation; Downstream TCR signaling; Antigen processing: Ubiquitination & Proteasome degradation; Proteasome assembly; Somitogenesis; Oxygen-dependen…	65	0	2.338	2.281	1.025	0.787152	0.62257	0.991773	53.4	124.8	121.8	16.76	7.18	13.58	1629.6	235.7	98.6	572.5	251.4	18534.5	10077.6	12570.1	11407.2	4790
FALSE	High	Master Protein	P18669	Phosphoglycerate mutase 1 OS=Homo sapiens GN=PGAM1 PE=1 SV=2	0	102.227	53	10	50	8	254	28.8	7.18	133.68	10	other metabolic processes	non-structural extracellular;cytosol;other cell component	other molecular function	Pf00300	5223	ENSG00000171314	PGAM1	hsa:5223; P18669; Q9BWC0	Cori cycle; Metabolic reprogramming in colon cancer; Warburg effect modulated by deubiquitinating enzymes and their substrates; Glycolysis and gluconeogenesis; Metabolic epileptic disorders	Neutrophil degranulation; Glycolysis; Gluconeogenesis	8	2	0.897	0.94	0.954	0.955154	0.991446	0.973678	105.8	94.8	99.4	33.55	19.53	15.49	3959.1	404.9	163.6	1223.5	449.5	14397.5	11358.1	8428	7357.8	3385.1
FALSE	High	Master Protein	P06744	Glucose-6-phosphate isomerase OS=Homo sapiens GN=GPI PE=1 SV=4	0	102.132	23	10	50	10	558	63.1	8.32	131.1	10	other metabolic processes;stress response;developmental processes;signal transduction;other biological processes	non-structural extracellular;plasma membrane;other membranes;cytosol;other cell component	signal transduction activity or receptor binding;other molecular function	Pf00342	2821	ENSG00000105220	GPI	B4DG39; hsa:2821; P06744; Q9BRD3; Q9BSK5; Q9UHE6	Cori cycle; Clear cell renal cell carcinoma pathways; Metabolic reprogramming in colon cancer; Aerobic glycolysis - augmented; Aerobic glycolysis; N-glycan biosynthesis; Disorders of fructose metabolism; Glycolysis and gluconeogenesis; Metabolic epileptic disorders; UDP-derived sugars synthesis in fibroblasts	Neutrophil degranulation; Glycolysis; Gluconeogenesis; TP53 Regulates Metabolic Genes	14	0	1.561	1.337	1.168	0.990591	0.993875	0.616133	77	120.1	102.9	30.99	11.32	10.61	2888	348.9	111.6	917.2	355.8	17521	12266.4	11882.6	9639.3	4249.2
FALSE	High	Master Protein	P12268	Inosine-5'-monophosphate dehydrogenase 2 OS=Homo sapiens GN=IMPDH2 PE=1 SV=2	0	101.664	32	13	45	11	514	55.8	6.9	120.86	13	cell cycle OR cell proliferation;other metabolic processes;other biological processes	non-structural extracellular;cytosol;nucleus;other cell component	nucleic acid binding activity;other molecular function	Pf00478, Pf00571	3615	ENSG00000178035	IMPDH2	hsa:3615; P12268; Q6LEF3	Rett syndrome	Potential therapeutics for SARS; Neutrophil degranulation; Purine ribonucleoside monophosphate biosynthesis; Azathioprine ADME	5	2	1.168	1.086	1.076	0.997612	0.995873	0.957052	92.2	107.7	100.1	12.26	9.75	14.29	2060.6	494.8	164.9	784.6	545.8	15681.5	10121	10780	9824.4	3697.6
FALSE	High	Master Protein	Q8N1F7	Nuclear pore complex protein Nup93 OS=Homo sapiens GN=NUP93 PE=1 SV=2	0	101.341	26	20	33	20	819	93.4	5.72	81.71	20	cell organization and biogenesis;other metabolic processes;transport;other biological processes	other membranes;cytosol;cytoskeleton;nucleus	other molecular function	Pf04097	9688	ENSG00000102900	NUP93	B3KPQ8; hsa:9688; Q14705; Q8N1F7		Regulation of HSF1-mediated heat shock response; Transport of Mature mRNA derived from an Intron-Containing Transcript; HCMV Late Events; HCMV Early Events; ISG15 antiviral mechanism; Transport of the SLBP independent Mature mRNA; Transport of the SLBP Dependant Mature mRNA; Transport of Mature mRNA Derived from an Intronless Transcript; Rev-mediated nuclear export of HIV RNA; Transport of Ribonu…	29	0	1.215	1.121	1.083	0.999385	0.996422	0.945209	89.9	109.2	100.8	12.88	5.9	24.29	1341	193.3	93.4	447.3	245.1	9292.7	5710.4	6225.9	5855.6	3056.5
FALSE	High	Master Protein	P62191	26S protease regulatory subunit 4 OS=Homo sapiens GN=PSMC1 PE=1 SV=1	0	101.072	40	16	39	15	440	49.2	6.21	101.56	16	protein metabolism;other metabolic processes;other biological processes	cytosol;nucleus;other cell component	other molecular function	Pf00004, Pf16450, Pf17862	5700	ENSG00000100764	PSMC1	B4DR63; hsa:5700; P49014; P62191; Q03527; Q6IAW0; Q6NW36; Q96AZ3	Proteasome degradation; Alzheimer's disease and miRNA effects; Parkin-ubiquitin proteasomal system pathway; Alzheimer's disease	Antigen processing: Ubiquitination & Proteasome degradation; ER-Phagosome pathway; Regulation of expression of SLITs and ROBOs; N-glycan trimming in the ER and Calnexin/Calreticulin cycle; FCERI mediated NF-kB activation; Downstream TCR signaling; Proteasome assembly; Ub-specific processing proteases; Separation of Sister Chromatids; The role of GTSE1 in G2/M progression after G2 checkpoint; Somi…	65	0	1.769	1.819	0.972	0.959431	0.886318	0.991773	65.4	115.7	118.9	5.82	5.22	7.04	1371.1	274.9	116.9	457.4	251.8	14964	8322.4	10172.4	9158.5	4113
FALSE	High	Master Protein	P26599	Polypyrimidine tract-binding protein 1 OS=Homo sapiens GN=PTBP1 PE=1 SV=1	0	100.99	30	10	43	7	531	57.2	9.17	123.48	10	RNA metabolism OR transcription;other metabolic processes;other biological processes	nucleus	nucleic acid binding activity	Pf00076, Pf11835, Pf13893	749887	ENSPPYG00000009289; ENSPTRG00000010165	PTBP1	A0A2J8IKP3; A0A2J8RA51; A0A6D2WFY9; A0A8I5YPF9; K7AXA8			0	3	0.738	0.857	0.861	0.860936	0.967984	0.638607	115.6	85.3	99.1	25.26	17.43	33.9	2115.2	286.6	91.1	692	298.2	7253.6	5907.6	4348.7	3888	1996
FALSE	High	Master Protein	O60306	Intron-binding protein aquarius OS=Homo sapiens GN=AQR PE=1 SV=4	0	100.97	17	22	41	22	1485	171.2	6.37	112.39	22	cell organization and biogenesis;RNA metabolism OR transcription;other metabolic processes	nucleus	nucleic acid binding activity;other molecular function	Pf13086, Pf13087, Pf16399, Pf21143, Pf21144	9716	ENSG00000021776	AQR	A0JP17; A5YKK3; hsa:9716; O60306; Q2YDX9; Q6IRU8; Q6PIC8		mRNA Splicing - Major Pathway; Formation of TC-NER Pre-Incision Complex; Dual incision in TC-NER; Gap-filling DNA repair synthesis and ligation in TC-NER	5	0	0.598	0.643	0.93	0.656557	0.709473	0.957052	133.9	80.1	86.1	23.99	12.97	13.22	2032.9	532.9	302.3	845.9	607.4	9809	6426.2	6408	5856.3	3704.4
FALSE	High	Master Protein	P24534	Elongation factor 1-beta OS=Homo sapiens GN=EEF1B2 PE=1 SV=3	0	100.81	48	8	78	8	225	24.7	4.67	208.87	8	protein metabolism;other metabolic processes;other biological processes	cytosol;other cell component	enzyme regulator activity;other molecular function	Pf00736, Pf10587	1933	ENSG00000114942; ENSG00000283391	EEF1B2	A8K795; hsa:1933; P24534; Q6IBH9	Translation factors	Eukaryotic Translation Elongation	2	0	1.328	1.35	0.984	0.999385	0.993875	0.991773	81.6	108.4	110.1	16.78	7.83	28.2	3225.6	606.6	339.5	1257.4	876.7	33978.3	18899.5	18298.2	17832.4	8415.5
FALSE	High	Master Protein	P35249	Replication factor C subunit 4 OS=Homo sapiens GN=RFC4 PE=1 SV=2	0	100.658	39	11	32	11	363	39.7	8.02	104.65	11	DNA metabolism;other metabolic processes;stress response;other biological processes	nucleus;other cell component	nucleic acid binding activity;other molecular function	Pf00004, Pf08542, Pf21960	5984	ENSG00000163918	RFC4	B4DM41; D3DNV2; hsa:5984; P35249; Q6FHX7	Gastric cancer network 2; Retinoblastoma gene in cancer; DNA replication; Nucleotide excision repair; DNA repair pathways, full network; Nucleotide excision repair in xeroderma pigmentosum ; DNA mismatch repair	Activation of ATR in response to replication stress; Regulation of TP53 Activity through Phosphorylation; Processing of DNA double-strand break ends; Presynaptic phase of homologous DNA pairing and strand exchange; G2/M DNA damage checkpoint; Termination of translesion DNA synthesis; HDR through Homologous Recombination (HRR); Dual incision in TC-NER; Gap-filling DNA repair synthesis and ligation…	28	0	1.095	0.954	1.148	0.997612	0.991446	0.712602	98.4	107.7	93.9	13.52	4.99	16.84	989.5	279.3	90.3	396.9	270.7	7767.8	4860.5	5248.7	4345.2	2051.6
FALSE	High	Master Protein	O60610	Protein diaphanous homolog 1 OS=Homo sapiens GN=DIAPH1 PE=1 SV=2	0	100.643	16	19	52	19	1272	141.3	5.41	112.28	19	cell organization and biogenesis;other biological processes	plasma membrane;other membranes;cytosol;cytoskeleton;nucleus;other cell component	signal transduction activity or receptor binding;cytoskeletal activity;other molecular function	Pf02181, Pf06346, Pf06367, Pf06371	1729	ENSG00000131504	DIAPH1	A6NF18; B7ZKW2; E9PEZ2; hsa:1729; O60610; Q17RN4; Q59FH8; Q9UC76	Microtubule cytoskeleton regulation; AGE/RAGE pathway; Focal adhesion; Type 2 papillary renal cell carcinoma; Regulation of actin cytoskeleton; G13 signaling	RHOC GTPase cycle; RHOA GTPase cycle; RHO GTPases Activate Formins; RHOB GTPase cycle; RHOD GTPase cycle; RHOF GTPase cycle; Neutrophil degranulation; ERBB2 Regulates Cell Motility; Regulation of MITF-M dependent genes involved in invasion	15	0	1.72	1.668	1.031	0.966282	0.948151	0.990851	68.4	117.6	114	29.7	6.88	11.06	2463.1	291.9	96.4	781.3	335.8	19185.9	11618.4	12073.9	10853.2	4601
FALSE	High	Master Protein	P13637	Sodium/potassium-transporting ATPase subunit alpha-3 OS=Homo sapiens GN=ATP1A3 PE=1 SV=3	0	100.462	17	14	28	1	1013	111.7	5.38	61.11	14	cell organization and biogenesis;transport;other biological processes	plasma membrane;other membranes;ER/Golgi;other cell component	transporter activity;other molecular function	Pf00122, Pf00689, Pf00690, Pf13246	478	ENSG00000105409	ATP1A3	B7Z2T0; B7Z401; F5H6J6; hsa:478; P13637; Q16732; Q16735; Q969K5	Sudden infant death syndrome (SIDS) susceptibility pathways	Potential therapeutics for SARS; Ion homeostasis; Ion transport by P-type ATPases	4	0	1.28	1.171	1.093	0.985979	0.991446	0.94357	86.9	111.3	101.8	34.04	10.74	7.61	81.6	6.9	4	23.8	9.4	462.9	246	263.4	214.3	104.1
FALSE	High	Master Protein	P17812	CTP synthase 1 OS=Homo sapiens GN=CTPS1 PE=1 SV=2	0	100.446	27	15	40	14	591	66.6	6.46	120.4	15	cell cycle OR cell proliferation;other metabolic processes;other biological processes	cytosol;other cell component	other molecular function	Pf00117, Pf06418	1503	ENSG00000171793	CTPS1	B4DR64; D3DPW1; hsa:1503; P17812; Q5VW67; Q96GK6	Pyrimidine metabolism	Interconversion of nucleotide di- and triphosphates	2	1	1.6	1.52	1.053	0.986996	0.981545	0.965865	72.8	116.5	110.7	27.41	5.53	7.49	2724.1	351.7	115.5	892.5	357.4	18260.4	12141.5	11954.5	10776.8	4862.7
FALSE	High	Master Protein	P35520	Cystathionine beta-synthase OS=Homo sapiens GN=CBS PE=1 SV=2	0	100.188	42	13	21	13	551	60.5	6.65	68.7	13	DNA metabolism;other metabolic processes;stress response;developmental processes;other biological processes	nucleus;other cell component	other molecular function	Pf00291, Pf00571	102724560; 875	ENSG00000160200	CBS	B2R993; D3DSK4; hsa:102724560; hsa:875; P35520; Q99425; Q9BWC5	Selenium micronutrient network; Vitamin B12 metabolism; Folate-alcohol and cancer pathway hypotheses; Folate metabolism; Trans-sulfuration pathway; Trans-sulfuration, one-carbon metabolism and related pathways; Vitamin D receptor pathway; Amino acid metabolism; Methionine metabolism leading to sulfur amino acids and related disorders; Ferroptosis; Ciliary landscape	Metabolism of ingested SeMet, Sec, MeSec into H2Se; Cysteine formation from homocysteine	13	0	1.278	1.139	1.122	0.997612	0.999785	0.817761	87.8	112.2	100	39.78	9.18	14.16	796.8	79.9	23.2	254.5	102.8	4184.7	2871.1	2569.2	2200	1192
FALSE	High	Master Protein	Q07021	Complement component 1 Q subcomponent-binding protein, mitochondrial OS=Homo sapiens GN=C1QBP PE=1 SV=1	0	99.999	41	7	56	7	282	31.3	4.84	168.07	7	cell organization and biogenesis;RNA metabolism OR transcription;other metabolic processes;stress response;signal transduction;other biological processes	non-structural extracellular;plasma membrane;other membranes;cytosol;mitochondrion;nucleus;other cell component	signal transduction activity or receptor binding;enzyme regulator activity;translation activity;nucleic acid binding activity;other molecular function	Pf02330	708	ENSG00000108561	C1QBP	hsa:708; Q07021; Q2HXR8; Q9NNY8	miR-targeted genes in lymphocytes; miR-targeted genes in muscle cell; Complement system; Mesodermal commitment pathway; Ebola virus infection in host; Disorders of mitochondrial homeostatis, dynamics, protein import, and quality control	RHOC GTPase cycle; RHOA GTPase cycle; Intrinsic Pathway of Fibrin Clot Formation; Apoptotic factor-mediated response; Defective Intrinsic Pathway for Apoptosis Due to p14ARF Loss of Function	11	0	0.695	0.749	0.927	0.794997	0.884888	0.95584	122.7	85.3	92	12	4.82	13.48	4216.6	1017.6	370.4	1665.4	1159.9	21137.4	12656.6	12672.1	11534.4	6027.2
FALSE	High	Master Protein	P52597	Heterogeneous nuclear ribonucleoprotein F OS=Homo sapiens GN=HNRNPF PE=1 SV=3	0	99.91	33	9	37	7	415	45.6	5.58	106.29	9	RNA metabolism OR transcription;other metabolic processes;other biological processes	plasma membrane;other membranes;cytosol;nucleus;other cell component	nucleic acid binding activity	Pf00076, Pf08080	3185	ENSG00000169813	HNRNPF	B3KM84; hsa:3185; P52597; Q5T0N2; Q96AU2	MECP2 and associated Rett syndrome	mRNA Splicing - Major Pathway; FGFR2 alternative splicing; Processing of Capped Intron-Containing Pre-mRNA; Gene and protein expression by JAK-STAT signaling after Interleukin-12 stimulation	5	0	1.008	1.057	0.954	0.997612	0.995873	0.973678	97.9	98.7	103.4	21.7	7.51	22.41	690.9	107.6	42.5	218.2	172.3	3924	2381.5	2476.6	2348.3	1296.1
FALSE	High	Master Protein	P23528	Cofilin-1 OS=Homo sapiens GN=CFL1 PE=1 SV=3	0	99.671	67	12	52	9	166	18.5	8.09	131.47	12	cell cycle OR cell proliferation;cell organization and biogenesis;signal transduction;other biological processes	plasma membrane;other membranes;cytosol;cytoskeleton;nucleus;other cell component	cytoskeletal activity	Pf00241	1072	ENSG00000172757	CFL1	B3KUQ1; hsa:1072; P23528; Q53Y87; Q9UCA2	Brain-derived neurotrophic factor (BDNF) signaling; VEGFA-VEGFR2 signaling; EGF/EGFR signaling; Envelope proteins and their potential roles in EDMD physiopathology; 7q11.23 copy number variation syndrome; Neuroinflammation and glutamatergic signaling; CCL18 signaling; Regulation of actin cytoskeleton; G13 signaling; Axon guidance	Platelet degranulation ; Regulation of actin dynamics for phagocytic cup formation; Gene and protein expression by JAK-STAT signaling after Interleukin-12 stimulation; EPHB-mediated forward signaling; Sema3A PAK dependent Axon repulsion; RHO GTPases Activate ROCKs	16	3	0.888	1.018	0.872	0.942699	0.993875	0.712602	103.2	91.7	105.1	57.18	19.39	20.97	5529.9	356.7	117.7	1692.3	515.4	18034.6	12881.9	9338.3	8687	3923.1
FALSE	High	Master Protein	P00338	L-lactate dehydrogenase A chain OS=Homo sapiens GN=LDHA PE=1 SV=2	0	99.659	52	15	84	13	332	36.7	8.27	180.8	15	other metabolic processes	cytosol;mitochondrion;other cell component	other molecular function	Pf00056, Pf02866	3939	ENSG00000134333; ENSG00000288299	LDHA	B4DKQ2; B7Z5E3; D3DQY3; F8W819; hsa:3939; P00338; Q53G53; Q6IBM7; Q6ZNV1; Q9UDE8; Q9UDE9	Cori cycle; HIF1A and PPARG in hypertrophic cardiomyopathy; Photodynamic therapy-induced HIF-1 survival signaling; VEGFA-VEGFR2 signaling; Amino acid metabolism; Clear cell renal cell carcinoma pathways; PI3K/AKT/mTOR - vitamin D3 signaling; Hereditary leiomyomatosis and renal cell carcinoma pathway; Metabolic reprogramming in colon cancer; Aerobic glycolysis - augmented; Aerobic glycolysis; Glyc…	Pyruvate metabolism; Regulation of pyruvate metabolism	22	0	1.437	1.515	0.948	0.997612	0.983149	0.965865	75.9	109.1	115	34.26	11.53	11.58	6803.5	722.6	260.5	2070.4	764.5	34651.7	23777	23140.9	20339.7	7982.6
FALSE	High	Master Protein	Q9BT78	COP9 signalosome complex subunit 4 OS=Homo sapiens GN=COPS4 PE=1 SV=1	0	99.612	41	13	37	13	406	46.2	5.83	98.39	13	protein metabolism;other metabolic processes;other biological processes	cytosol;ER/Golgi;nucleus;other cell component	other molecular function	Pf01399, Pf18420, Pf22241	51138	ENSG00000138663	COPS4	B3KN88; B3KST5; hsa:51138; Q561W7; Q9BT78; Q9NW31; Q9Y677	Ciliary landscape	Neddylation; Formation of TC-NER Pre-Incision Complex; DNA Damage Recognition in GG-NER; Cargo recognition for clathrin-mediated endocytosis; RHOBTB1 GTPase cycle	6	0	3.441	3.29	1.046	0.353561	0.210392	0.977322	38.8	133.5	127.7	41.54	6.97	10.03	1074.7	115.5	36.1	354.7	99.4	13006.5	7537.2	7988.9	7620.3	3102.9
FALSE	High	Master Protein	Q9UNM6	26S proteasome non-ATPase regulatory subunit 13 OS=Homo sapiens GN=PSMD13 PE=1 SV=2	0	98.947	39	14	52	14	376	42.9	5.81	126.37	14	cell cycle OR cell proliferation;cell organization and biogenesis;protein metabolism;other metabolic processes	non-structural extracellular;cytosol;nucleus;other cell component	other molecular function	Pf01399, Pf22037	5719	ENSG00000185627	PSMD13	B3KT15; hsa:5719; O75831; Q53XU2; Q9UNM6; Q9UNV3	Proteasome degradation; Alzheimer's disease and miRNA effects; Parkin-ubiquitin proteasomal system pathway; Ciliary landscape; Alzheimer's disease	FCERI mediated NF-kB activation; Downstream TCR signaling; Antigen processing: Ubiquitination & Proteasome degradation; Proteasome assembly; Ub-specific processing proteases; Separation of Sister Chromatids; The role of GTSE1 in G2/M progression after G2 checkpoint; Somitogenesis; Oxygen-dependent proline hydroxylation of Hypoxia-inducible Factor Alpha; Neddylation; Regulation of expression of SL…	66	0	3.014	2.901	1.039	0.529608	0.341368	0.98409	43.4	130.8	125.9	28.79	4.89	11.68	1388.8	172.8	76.5	455.5	138.5	18672.8	10597.4	12149	10901.9	4766.3
FALSE	High	Master Protein	P58107	Epiplakin OS=Homo sapiens GN=EPPK1 PE=1 SV=2	0	98.807	22	19	26	17	5090	555.3	5.6	54.12	19											0	0	0.258	0.266	0.968	0.0296021	0.0138862	0.991688	196.9	50.7	52.4	51.48	8.91	22.73	374.6	360.5	140.2	308.7	402.2	2743.2	1652.8	1880.6	1949	921.3
FALSE	High	Master Protein	Q10567	AP-1 complex subunit beta-1 OS=Homo sapiens GN=AP1B1 PE=1 SV=2	0	98.202	19	16	33	9	949	104.6	5.06	82.41	16											0	0	1.667	1.671	0.998	0.95025	0.948151	0.997303	69.2	115.3	115.6	43.07	8.68	11.8	620.7	112.5	13.2	224.4	72.4	5772.9	3425.2	4090.3	4021.3	1556.5
FALSE	High	Master Protein	Q7L2H7	Eukaryotic translation initiation factor 3 subunit M OS=Homo sapiens GN=EIF3M PE=1 SV=1	0	98.136	37	9	47	9	374	42.5	5.63	137.04	9	cell organization and biogenesis;protein metabolism;other metabolic processes	cytosol;translational apparatus;other cell component	other molecular function	Pf01399, Pf18005	10480	ENSG00000149100	EIF3M	A8K7X4; B4E2Q4; hsa:10480; O60735; Q2F836; Q53HL6; Q7L2H7; Q9BXW1		L13a-mediated translational silencing of Ceruloplasmin expression; Formation of a pool of free 40S subunits; GTP hydrolysis and joining of the 60S ribosomal subunit; Translation initiation complex formation; Formation of the ternary complex, and subsequently, the 43S complex; Ribosomal scanning and start codon recognition	6	0	0.89	0.774	1.15	0.944412	0.906036	0.707385	112.6	100.2	87.2	26.5	7.12	22.7	756.5	286.2	112.2	358.1	307.6	7678.6	5466.1	5195.4	4771.7	2117.2
FALSE	High	Master Protein	Q9Y266	Nuclear migration protein nudC OS=Homo sapiens GN=NUDC PE=1 SV=1	0	97.959	47	14	29	14	331	38.2	5.38	76.81	14	cell cycle OR cell proliferation;cell organization and biogenesis;protein metabolism;other metabolic processes;transport;other biological processes	cytosol;cytoskeleton;nucleus;other cell component	other molecular function	Pf04969, Pf14050, Pf16273	10726	ENSG00000090273	NUDC	hsa:10726; Q5QP31; Q5QP35; Q9H0N2; Q9Y266; Q9Y2B6	Ciliary landscape; PAFAH1B1 copy number variation	RND2 GTPase cycle; Separation of Sister Chromatids; Resolution of Sister Chromatid Cohesion; RHO GTPases Activate Formins; EML4 and NUDC in mitotic spindle formation; Amplification of signal from unattached kinetochores via a MAD2 inhibitory signal	9	0	2.103	2.273	0.926	0.856162	0.624516	0.948191	55.8	117.4	126.8	46.12	7.84	15.46	1888.6	168.6	52.1	558.4	180.2	12232.4	7367.9	7444.2	7395.4	2913.9
FALSE	High	Master Protein	Q15365	Poly(rC)-binding protein 1 OS=Homo sapiens GN=PCBP1 PE=1 SV=2	0	97.859	48	11	64	8	356	37.5	7.09	156.64	11	RNA metabolism OR transcription;other metabolic processes;other biological processes	cytosol;nucleus;other cell component	nucleic acid binding activity;other molecular function	Pf00013	5093	ENSG00000169564	PCBP1	hsa:5093; Q13157; Q14975; Q15365	Ferroptosis	Processing of Capped Intron-Containing Pre-mRNA; mRNA Splicing - Major Pathway	3	4	0.701	0.705	0.994	0.80105	0.838629	0.994544	124.7	87.4	87.9	19.18	10.42	17.42	3420.2	476.6	187.6	1203.9	642.4	14207.8	10017.3	8377.3	7713.5	4186.7
FALSE	High	Master Protein	P50748	Kinetochore-associated protein 1 OS=Homo sapiens GN=KNTC1 PE=1 SV=1	0	97.7	10	21	35	21	2209	250.6	5.97	71.89	21	cell cycle OR cell proliferation;cell organization and biogenesis;signal transduction;other biological processes	plasma membrane;other membranes;cytosol;cytoskeleton;nucleus;other cell component	other molecular function	Pf10493, Pf24506, Pf24515, Pf24516, Pf24520	9735	ENSG00000184445	KNTC1	A7E2C4; B3KSG2; hsa:9735; P50748		Separation of Sister Chromatids; Resolution of Sister Chromatid Cohesion; RHO GTPases Activate Formins; EML4 and NUDC in mitotic spindle formation; Amplification of signal from unattached kinetochores via a MAD2 inhibitory signal	6	0	1.484	1.384	1.072	0.997612	0.991446	0.960661	77.6	115.1	107.3	31.69	4.99	5.98	928.1	212.8	158.8	422.7	267.3	11393.2	6277.6	7374.9	6926	3068
FALSE	High	Master Protein	P38606	V-type proton ATPase catalytic subunit A OS=Homo sapiens GN=ATP6V1A PE=1 SV=2	0	97.235	34	16	35	16	617	68.3	5.52	98.71	16	cell organization and biogenesis;other metabolic processes;transport;other biological processes	plasma membrane;other membranes;cytosol;ER/Golgi;nucleus;other cytoplasmic organelle;other cell component	transporter activity;other molecular function	Pf00006, Pf02874, Pf16886, Pf22919	523	ENSG00000114573	ATP6V1A	B2RBR8; B7Z1R5; D3DN75; hsa:523; P38606; Q53YD9; Q96DY6; Q9UHY3	Proximal tubule transport	Amino acids regulate mTORC1; ROS and RNS production in phagocytes; Insulin receptor recycling; Transferrin endocytosis and recycling; Ion channel transport; Regulation of MITF-M-dependent genes involved in lysosome biogenesis and autophagy	7	0	1.301	1.378	0.944	0.999385	0.991446	0.960661	81.6	106.1	112.3	6.72	4.22	7.48	1357.2	246.7	116.8	481.4	266.4	11386.4	6794	7364.7	7033.2	2998.9
FALSE	High	Master Protein	O15294	UDP-N-acetylglucosamine--peptide N-acetylglucosaminyltransferase 110 kDa subunit OS=Homo sapiens GN=OGT PE=1 SV=3	0	97.195	21	16	36	16	1046	116.9	6.7	106.23	16	cell organization and biogenesis;protein metabolism;other metabolic processes;signal transduction;other biological processes	plasma membrane;other membranes;cytosol;mitochondrion;nucleus;other cell component	nucleic acid binding activity;other molecular function	Pf00515, Pf13181, Pf13414, Pf13424, Pf13844	8473	ENSG00000147162	OGT	hsa:8473; O15294; Q7Z3K0; Q8WWM8; Q96CC1; Q9UG57	Ectoderm differentiation; Ectoderm differentiation; Pleural mesothelioma	UCH proteinases; Formation of WDR5-containing histone-modifying complexes; Regulation of necroptotic cell death; HATs acetylate histones	8	0	1.281	1.251	1.024	0.999385	0.995873	0.991773	84.9	108.8	106.2	94.65	7.63	4.11	1182.1	245.4	610.2	468.6	658.6	11060.9	6282.3	7482.2	6409.5	2666.7
FALSE	High	Master Protein	Q15477	Helicase SKI2W OS=Homo sapiens GN=SKIV2L PE=1 SV=3	0	97.092	20	21	45	20	1246	137.7	6.06	91.92	21	cell organization and biogenesis;protein metabolism;RNA metabolism OR transcription;other metabolic processes	cytosol;nucleus;other cell component	nucleic acid binding activity;other molecular function	Pf00270, Pf00271, Pf08148, Pf13234, Pf17911, Pf21408	6499	ENSG00000204351; ENSG00000206353; ENSG00000223493; ENSG00000225737; ENSG00000228896; ENSG00000232616	SKIC2	hsa:6499; O15005; Q12902; Q15476; Q15477; Q5ST66		Association of TriC/CCT with target proteins during biosynthesis; mRNA decay by 3' to 5' exoribonuclease	2	0	1.431	1.328	1.077	0.986996	0.995873	0.957052	79.8	114.2	106	5.85	2.65	9.16	527.1	109.1	48.3	197.6	118.2	5017.9	2938.2	3325	3070.2	1406
FALSE	High	Master Protein	Q00341	Vigilin OS=Homo sapiens GN=HDLBP PE=1 SV=2	0	96.963	15	17	33	17	1268	141.4	6.87	82.34	17											0	0	1.421	1.403	1.013	0.997612	0.991446	0.991773	78.4	111.5	110.1	29.91	6.19	4.04	2376	270.9	99.3	748.8	298.8	13583.9	8459.7	8878.1	7996.5	3370.5
FALSE	High	Master Protein	P56192	Methionine--tRNA ligase, cytoplasmic OS=Homo sapiens GN=MARS PE=1 SV=2	0	96.962	22	17	40	17	900	101.1	6.16	96.87	17	protein metabolism;RNA metabolism OR transcription;other metabolic processes;other biological processes	cytosol;nucleus;other cell component	nucleic acid binding activity;other molecular function	Pf00043, Pf00458, Pf09334, Pf18485, Pf19303	4141	ENSG00000166986	MARS1	B3KVK7; hsa:4141; P56192; Q14895; Q53H14; Q96A15; Q96BZ0; Q9NSE0		Cytosolic tRNA aminoacylation; Transcriptional and post-translational regulation of MITF-M expression and activity; Selenoamino acid metabolism	3	0	1.286	1.186	1.085	0.999385	0.999114	0.9429	86.4	111.1	102.5	22.5	2.37	10.14	2080.2	671.6	196.1	699.5	418.2	17497.8	10483.4	11256.8	10199.9	5142.5
FALSE	High	Master Protein	Q13045	Protein flightless-1 homolog OS=Homo sapiens GN=FLII PE=1 SV=2	0	96.543	18	18	38	18	1269	144.7	6.05	83.09	18	cell organization and biogenesis;other biological processes	cytosol;cytoskeleton;nucleus;other cell component	cytoskeletal activity;other molecular function	Pf00626, Pf12799, Pf13855	2314	ENSG00000177731; ENSG00000284571	FLII	B4DIL0; F5H407; hsa:2314; J3QLG3; Q13045	VEGFA-VEGFR2 signaling; Smith-Magenis and Potocki-Lupski syndrome copy number variation		2	0	1.226	1.212	1.011	0.999385	0.996422	0.991773	87.3	107	105.8	9.12	5.03	7.22	983.6	231.9	102.1	396.9	239.5	8848.7	5113.6	5797.1	5440.1	2296.9
FALSE	High	Master Protein	Q99714	3-hydroxyacyl-CoA dehydrogenase type-2 OS=Homo sapiens GN=HSD17B10 PE=1 SV=3	0	96.397	54	9	27	9	261	26.9	7.78	111.5	9	cell organization and biogenesis;RNA metabolism OR transcription;other metabolic processes	plasma membrane;other membranes;mitochondrion;other cell component	nucleic acid binding activity;other molecular function	Pf00106	3028	ENSG00000072506	HSD17B10	hsa:3028; Q5H927; Q6IBS9; Q8TCV9; Q96HD5; Q99714	Alzheimer's disease and miRNA effects; Valproic acid pathway; Alzheimer's disease	Mitochondrial protein degradation; Branched-chain amino acid catabolism; tRNA processing in the mitochondrion; tRNA modification in the mitochondrion; rRNA processing in the mitochondrion	8	0	0.657	0.655	1.003	0.767841	0.736302	0.998015	129.7	85.3	85	9.28	8.04	11.23	1065.9	218.7	89	411.8	265.1	4591.3	3244.4	2884	2625.8	1369.6
FALSE	High	Master Protein	O43390	Heterogeneous nuclear ribonucleoprotein R OS=Homo sapiens GN=HNRNPR PE=1 SV=1	0	96.364	33	17	59	9	633	70.9	8.13	140.94	17	RNA metabolism OR transcription;other metabolic processes	ER/Golgi;nucleus;other cell component	nucleic acid binding activity	Pf00076, Pf18360	10236	ENSG00000125944; ENSG00000282958	HNRNPR	hsa:10236; O43390; Q2L7G6; Q5TEH1; Q9BV64; S4R3J4	mRNA processing	mRNA Splicing - Major Pathway; Processing of Capped Intron-Containing Pre-mRNA	3	8	0.992	1.214	0.817	0.986759	0.996422	0.385427	93.6	92.8	113.6	34.98	8.93	30.4	3952.2	421.5	126.5	1065.2	516.7	17006.8	11461.6	9930.7	9176.7	4651.5
FALSE	High	Master Protein	Q9UHB9	Signal recognition particle subunit SRP68 OS=Homo sapiens GN=SRP68 PE=1 SV=2	0	96.2	31	17	25	17	627	70.7	8.56	73.73	17	other biological processes	cytosol;ER/Golgi;translational apparatus;nucleus;other cell component	nucleic acid binding activity;other molecular function	Pf16969	6730	ENSG00000167881	SRP68	B3KUU5; B3KWY7; G3V1U4; hsa:6730; Q8NCJ4; Q8WUK2; Q9UHB9		SRP-dependent cotranslational protein targeting to membrane	1	0	0.688	0.666	1.033	0.792541	0.765163	0.987525	127.4	87.7	84.9	25.89	4.73	9.14	1293.6	442.3	147	546.4	503.7	7948.6	5208.2	5371	4653.9	2144.8
FALSE	High	Master Protein	O00203	AP-3 complex subunit beta-1 OS=Homo sapiens GN=AP3B1 PE=1 SV=3	0	95.59	17	17	36	17	1094	121.2	6.04	89.88	17	cell organization and biogenesis;protein metabolism;RNA metabolism OR transcription;other metabolic processes;stress response;transport;developmental processes;signal transduction;other biological processes	non-structural extracellular;other membranes;mitochondrion;ER/Golgi;other cytoplasmic organelle;other cell component	other molecular function	Pf01602, Pf14796, Pf14797, Pf24080	8546	ENSG00000132842	AP3B1	E5RJ68; hsa:8546; O00203; O00580; Q7Z393; Q9HD66	miR-targeted genes in lymphocytes; miR-targeted genes in muscle cell	Golgi Associated Vesicle Biogenesis; Signaling by BRAF and RAF1 fusions	4	0	2.125	2.169	0.98	0.848839	0.683211	0.991773	56.7	120.4	122.9	22.33	8.28	8.83	1071.1	162.9	49.3	385.1	177	11867.5	6834.4	8302.3	7925.9	3106.1
FALSE	High	Master Protein	P25787	Proteasome subunit alpha type-2 OS=Homo sapiens GN=PSMA2 PE=1 SV=2	0	95.438	51	9	46	9	234	25.9	7.43	129.43	9	protein metabolism;other metabolic processes;other biological processes	non-structural extracellular;cytosol;nucleus;other cell component		Pf00227, Pf10584	5683	ENSG00000106588	PSMA2	hsa:5683; P25787; Q6ICS6; Q9BU45	Proteasome degradation; Alzheimer's disease and miRNA effects; Alzheimer's disease	Ub-specific processing proteases; Neutrophil degranulation; FCERI mediated NF-kB activation; Downstream TCR signaling; Antigen processing: Ubiquitination & Proteasome degradation; Proteasome assembly; Separation of Sister Chromatids; The role of GTSE1 in G2/M progression after G2 checkpoint; Somitogenesis; Oxygen-dependent proline hydroxylation of Hypoxia-inducible Factor Alpha; Neddylation; Regu…	64	0	2.479	2.266	1.094	0.727781	0.62485	0.912432	52.2	129.4	118.3	26.3	5.28	9.37	2065.5	266.2	103.4	701.6	247.8	20495.7	12016.4	14159.5	12218.3	5342.4
FALSE	High	Master Protein	Q9H583	HEAT repeat-containing protein 1 OS=Homo sapiens GN=HEATR1 PE=1 SV=3	0	95.3	10	19	40	19	2144	242.2	6.54	87.66	19	cell cycle OR cell proliferation;RNA metabolism OR transcription;other metabolic processes;other biological processes	mitochondrion;nucleus;other cell component	nucleic acid binding activity	Pf08146, Pf12397, Pf23243	55127	ENSG00000119285	HEATR1	hsa:55127; Q5T3Q8; Q6P197; Q9H583; Q9NW23		Major pathway of rRNA processing in the nucleolus and cytosol; rRNA modification in the nucleus and cytosol	2	0	1.031	0.93	1.109	0.997612	0.989998	0.865885	101.3	104.5	94.2	13	1.5	25.1	893.8	231.5	101.4	357.4	234	7469.8	4499.3	4869	4313.9	2120.6
FALSE	High	Master Protein	P20618	Proteasome subunit beta type-1 OS=Homo sapiens GN=PSMB1 PE=1 SV=2	0	94.577	46	9	41	9	241	26.5	8.13	133.55	9	protein metabolism;other metabolic processes	non-structural extracellular;cytosol;nucleus;other cell component		Pf00227	5689	ENSG00000008018	PSMB1	B5BU76; hsa:5689; P20618; Q9BWA8	Proteasome degradation; Alzheimer's disease and miRNA effects; Alzheimer's disease	Neutrophil degranulation; The role of GTSE1 in G2/M progression after G2 checkpoint; Cdc20:Phospho-APC/C mediated degradation of Cyclin A; MAPK6/MAPK4 signaling; FCERI mediated NF-kB activation; Downstream TCR signaling; Antigen processing: Ubiquitination & Proteasome degradation; Proteasome assembly; Ub-specific processing proteases; Separation of Sister Chromatids; Somitogenesis; Oxygen-depende…	64	0	2.25	2.232	1.008	0.806952	0.635441	0.991773	54.7	123.1	122.1	27.28	6.71	16.78	1219	173.4	50.9	437.4	172.2	12220.3	7266	8615	8097.8	3296.5
FALSE	High	Master Protein	Q15003	Condensin complex subunit 2 OS=Homo sapiens GN=NCAPH PE=1 SV=3	0	94.363	30	16	27	16	741	82.5	5.06	61.85	16	cell cycle OR cell proliferation;cell organization and biogenesis;other biological processes	cytosol;nucleus;other cell component	other molecular function	Pf05786	23397	ENSG00000121152	NCAPH	B4E189; hsa:23397; Q15003; Q8TB87	2q11.2 copy number variation syndrome	Condensation of Prometaphase Chromosomes	2	0	2.267	2.205	1.028	0.805608	0.651918	0.991773	54.8	124.3	120.9	26.66	6.56	8.34	1016.3	158.9	42.4	351.4	131.8	11086.5	6644.4	7463.2	7460.5	3011.3
FALSE	High	Master Protein	P42695	Condensin-2 complex subunit D3 OS=Homo sapiens GN=NCAPD3 PE=1 SV=2	0	94.356	18	17	25	17	1498	168.8	7.5	60.25	17	cell cycle OR cell proliferation;cell organization and biogenesis;other biological processes	nucleus;other cell component	other molecular function	Pf12717	23310	ENSG00000151503	NCAPD3	A6NFS2; hsa:23310; P42695; Q4KMQ9		Condensation of Prophase Chromosomes	1	0	1.686	1.571	1.073	0.919895	0.97549	0.960661	70.5	118.8	110.7	14.9	5.91	4.75	533.2	83.2	40.5	206.3	85.7	5653.2	3071.9	3558.1	3382.3	1448.3
FALSE	High	Master Protein	Q9Y6G9	Cytoplasmic dynein 1 light intermediate chain 1 OS=Homo sapiens GN=DYNC1LI1 PE=1 SV=3	0	93.889	29	10	46	10	523	56.5	6.42	127.72	10	cell organization and biogenesis;transport;other biological processes	plasma membrane;other membranes;cytosol;cytoskeleton;other cytoplasmic organelle;other cell component	other molecular function	Pf05783	51143	ENSG00000144635	DYNC1LI1	A2RRG7; hsa:51143; Q53HC8; Q53HK7; Q9Y6G9	Ciliary landscape; Intraflagellar transport proteins binding to dynein; Vasopressin-regulated water reabsorption	MHC class II antigen presentation; Neutrophil degranulation; RHO GTPases Activate Formins; HCMV Early Events; Separation of Sister Chromatids; Resolution of Sister Chromatid Cohesion; HSP90 chaperone cycle for steroid hormone receptors (SHR) in the presence of ligand; COPI-mediated anterograde transport; COPI-independent Golgi-to-ER retrograde traffic; Aggrephagy; EML4 and NUDC in mitotic spindle…	16	0	3.232	3.314	0.975	0.427927	0.203566	0.991773	39.8	128.5	131.7	25.53	8.28	22.93	1296.8	198.3	60.8	455.6	159.4	19523.9	10891.7	13393.1	13400.1	5675.3
FALSE	High	Master Protein	Q9BQG0	Myb-binding protein 1A OS=Homo sapiens GN=MYBBP1A PE=1 SV=2	0	93.755	13	15	42	15	1328	148.8	9.28	97.01	15	cell organization and biogenesis;other metabolic processes;stress response;signal transduction;other biological processes	nucleus;other cell component	nucleic acid binding activity;other molecular function	Pf04931	10514	ENSG00000132382	MYBBP1A	hsa:10514; Q86VM3; Q9BQG0; Q9BW49; Q9P0V5; Q9UF99	Energy metabolism; 10q11.21q11.23 copy number variation syndrome	B-WICH complex positively regulates rRNA expression	3	0	1.052	1.049	1.002	0.996465	0.995873	0.998694	96.7	101.8	101.5	22.44	3.35	22.38	1556.8	224.3	71.1	506.8	297.2	9458.7	5876.9	6260.7	5423.9	2848.9
FALSE	High	Master Protein	P52209	6-phosphogluconate dehydrogenase, decarboxylating OS=Homo sapiens GN=PGD PE=1 SV=3	0	93.603	40	15	40	15	483	53.1	7.23	108.83	15	other metabolic processes	cytosol	other molecular function	Pf00393, Pf03446	5226	ENSG00000142657	PGD	A8K2Y9; B4DQJ8; hsa:5226; P52209; Q9BWD8	Pentose phosphate metabolism; Nuclear receptors meta-pathway; NRF2 pathway; VEGFA-VEGFR2 signaling; Metabolic reprogramming in colon cancer	NFE2L2 regulates pentose phosphate pathway genes; Pentose phosphate pathway	7	0	1.7	1.539	1.105	0.967271	0.976824	0.880359	70.8	120.3	108.9	42.75	15.12	8.54	3219.3	287	107.6	936	299.7	17229.3	11812	10653.1	8831.3	3687.5
FALSE	High	Master Protein	P15311	Ezrin OS=Homo sapiens GN=EZR PE=1 SV=4	0	93.478	35	19	39	14	586	69.4	6.27	84.71	19	cell adhesion;cell cycle OR cell proliferation;cell organization and biogenesis;transport;signal transduction;other biological processes	plasma membrane;other membranes;cytosol;cytoskeleton;nucleus;other cytoplasmic organelle;other cell component	cytoskeletal activity;other molecular function	Pf00373, Pf00769, Pf09379, Pf09380, Pf20492	7430	ENSG00000092820	EZR	E1P5A8; hsa:7430; P15311; P23714; Q4VX75; Q96CU8; Q9NSJ4	Pathogenic Escherichia coli infection; AGE/RAGE pathway; VEGFA-VEGFR2 signaling; 16p11.2 proximal deletion syndrome; CCL18 signaling; Regulation of actin cytoskeleton; GDNF signaling	Sensory processing of sound by outer hair cells of the cochlea; Recycling pathway of L1; Sensory processing of sound by inner hair cells of the cochlea; Netrin-1 signaling	11	5	0.585	0.581	1.006	0.629714	0.585451	0.995525	138.5	81	80.5	57.95	9.79	10.78	3184	571.9	707.4	1058	808	11962.4	7751.4	7521.9	7122.7	2766.5
FALSE	High	Master Protein	Q9UQ35	Serine/arginine repetitive matrix protein 2 OS=Homo sapiens GN=SRRM2 PE=1 SV=2	0	92.736	8	20	29	20	2752	299.4	12.06	70.73	20	RNA metabolism OR transcription;other metabolic processes	nucleus	nucleic acid binding activity;other molecular function	Pf08312	23524	ENSG00000167978	SRRM2	A6NKB9; D3DU97; hsa:23524; O15038; O94803; Q6NSL3; Q6PIM3; Q6PK40; Q8IW17; Q96GY7; Q9P0G1; Q9UHA8; Q9UQ35; Q9UQ36; Q9UQ37; Q9UQ38; Q9UQ40		mRNA Splicing - Major Pathway	1	0	0.837	1.05	0.797	0.906351	0.995873	0.270611	103.9	87	109.1	33.56	8.37	9.31	2997.4	326.8	98.5	829.5	426.2	13300.7	7118.4	7214.8	6771.6	3190.7
FALSE	High	Master Protein	P08237	6-phosphofructokinase, muscle type OS=Homo sapiens GN=PFKM PE=1 SV=2	0	92.675	26	18	33	16	780	85.1	7.99	81.29	18	other metabolic processes;other biological processes	plasma membrane;other membranes;cytosol;cytoskeleton;nucleus	kinase activity;other molecular function	Pf00365	5213	ENSG00000152556	PFKM	hsa:5213; J3KNX3; P08237; Q16814; Q16815; Q6ZTT1	Clear cell renal cell carcinoma pathways; Aerobic glycolysis - augmented; Aerobic glycolysis; Insulin signaling; Glycolysis and gluconeogenesis; Metabolic epileptic disorders	Glycolysis	7	2	0.876	0.786	1.114	0.930228	0.919841	0.850178	112.7	98.7	88.6	9.15	4.03	8.97	2077.8	525.3	194.7	778.9	513.6	13292.6	8738.1	8875.9	7675	3978.4
FALSE	High	Master Protein	O15372	Eukaryotic translation initiation factor 3 subunit H OS=Homo sapiens GN=EIF3H PE=1 SV=1	0	92.514	44	14	36	14	352	39.9	6.54	101.65	14	cell organization and biogenesis;protein metabolism;other metabolic processes;other biological processes	cytosol;translational apparatus;other cell component	other molecular function	Pf01398, Pf19445	8667	ENSG00000147677	EIF3H	hsa:8667; O15372	Translation factors; VEGFA-VEGFR2 signaling; Measles virus infection; nsp1 from SARS-CoV-2 inhibits translation initiation in the host cell	L13a-mediated translational silencing of Ceruloplasmin expression; Translation initiation complex formation; Formation of a pool of free 40S subunits; Formation of the ternary complex, and subsequently, the 43S complex; Ribosomal scanning and start codon recognition; GTP hydrolysis and joining of the 60S ribosomal subunit	10	0	1.294	1.135	1.14	0.999385	0.998058	0.737996	87.5	113.2	99.3	15.92	9.27	14.19	1034.9	317.5	120.5	461.3	312.2	12243.6	6703	8359	7706.7	2982.5
FALSE	High	Master Protein	Q08945	FACT complex subunit SSRP1 OS=Homo sapiens GN=SSRP1 PE=1 SV=1	0	92.456	25	13	43	13	709	81	6.87	88.77	13	cell organization and biogenesis;DNA metabolism;other metabolic processes;stress response;other biological processes	nucleus	nucleic acid binding activity;other molecular function	Pf00505, Pf03531, Pf08512, Pf17292, Pf21092, Pf21103	6749	ENSG00000149136	SSRP1	hsa:6749; Q08945; Q5BJG8		Regulation of TP53 Activity through Phosphorylation; Formation of RNA Pol II elongation complex ; Formation of HIV elongation complex in the absence of HIV Tat; Formation of HIV-1 elongation complex containing HIV-1 Tat; Pausing and recovery of Tat-mediated HIV elongation; Tat-mediated HIV elongation arrest and recovery; HIV elongation arrest and recovery; Pausing and recovery of HIV elongation; …	12	0	0.486	0.535	0.91	0.404666	0.481631	0.900944	148.4	72.2	79.4	29.84	4.1	8.79	2097.1	800.4	321.5	990.9	948	11983.8	7221.7	8351.7	7655.5	3352.2
FALSE	High	Master Protein	P46060	Ran GTPase-activating protein 1 OS=Homo sapiens GN=RANGAP1 PE=1 SV=1	0	92.398	30	12	30	12	587	63.5	4.68	75.45	12	protein metabolism;other metabolic processes;stress response;transport;signal transduction;other biological processes	other membranes;cytosol;cytoskeleton;nucleus;other cell component	enzyme regulator activity;nucleic acid binding activity;other molecular function	Pf07834, Pf13516	5905	ENSG00000100401	RANGAP1	hsa:5905; P46060; Q96JJ2	22q11.2 copy number variation syndrome; IL18 signaling	Separation of Sister Chromatids; Resolution of Sister Chromatid Cohesion; RHO GTPases Activate Formins; EML4 and NUDC in mitotic spindle formation; Rev-mediated nuclear export of HIV RNA; SUMOylation of DNA replication proteins; Amplification of signal from unattached kinetochores via a MAD2 inhibitory signal; Postmitotic nuclear pore complex (NPC) reformation; SUMOylation of nuclear envelope pro…	12	0	1.295	1.355	0.956	0.999385	0.993875	0.973678	82.2	106.5	111.4	27.98	8.6	12.91	1569.9	161.3	79.2	486.4	202.2	8886.5	5868.9	5475.3	4817.4	2216.5
FALSE	High	Master Protein	P60900	Proteasome subunit alpha type-6 OS=Homo sapiens GN=PSMA6 PE=1 SV=1	0	92.322	59	14	54	14	246	27.4	6.76	134.99	14	protein metabolism;other metabolic processes;other biological processes	cytosol;cytoskeleton;translational apparatus;nucleus;other cell component	nucleic acid binding activity;other molecular function	Pf00227, Pf10584	5687	ENSG00000100902	PSMA6	B2R7J9; B4DQR4; B4DXJ9; hsa:5687; P34062; P60900; Q6IB60	Proteasome degradation; Alzheimer's disease and miRNA effects; Alzheimer's disease	Separation of Sister Chromatids; FCERI mediated NF-kB activation; Downstream TCR signaling; Antigen processing: Ubiquitination & Proteasome degradation; Proteasome assembly; Ub-specific processing proteases; The role of GTSE1 in G2/M progression after G2 checkpoint; Somitogenesis; Oxygen-dependent proline hydroxylation of Hypoxia-inducible Factor Alpha; Neddylation; Regulation of expression of SL…	63	0	1.521	1.473	1.032	0.996465	0.989998	0.990339	75.1	114.2	110.7	16.4	6.88	16	2066	409.7	235	765	442.2	20639.7	12031.5	14546.3	13085.1	5370.2
FALSE	High	Master Protein	P12004	Proliferating cell nuclear antigen OS=Homo sapiens GN=PCNA PE=1 SV=1	0	92.271	46	8	43	8	261	28.8	4.69	119.83	8	cell cycle OR cell proliferation;cell organization and biogenesis;DNA metabolism;other metabolic processes;stress response;developmental processes;other biological processes	cytoskeleton;nucleus;other cell component	signal transduction activity or receptor binding;enzyme regulator activity;nucleic acid binding activity;other molecular function	Pf00705, Pf02747	5111	ENSG00000132646	PCNA	B2R897; D3DW02; hsa:5111; P12004	Cell cycle; Retinoblastoma gene in cancer; Primary focal segmental glomerulosclerosis (FSGS); Oxidative damage response; EGF/EGFR signaling; G1 to S cell cycle control; DNA replication; Hepatitis B infection; Base excision repair; Nucleotide excision repair; 7q11.23 copy number variation syndrome; DNA repair pathways, full network; 16p11.2 proximal deletion syndrome; p53 transcriptional gene netw…	E3 ubiquitin ligases ubiquitinate target proteins; SUMOylation of DNA replication proteins; Termination of translesion DNA synthesis; TP53 Regulates Transcription of Genes Involved in G2 Cell Cycle Arrest; HDR through Homologous Recombination (HRR); Dual incision in TC-NER; Gap-filling DNA repair synthesis and ligation in TC-NER; Translesion synthesis by REV1; Translesion synthesis by POLK; Trans…	47	0	0.702	0.708	0.992	0.80105	0.838629	0.991773	124.5	87.4	88.1	31.94	11.7	19.77	3801.3	414.8	141.7	1190.6	531.8	12261.2	8772.3	7043	6654.6	3388.7
FALSE	High	Master Protein	P43243	Matrin-3 OS=Homo sapiens GN=MATR3 PE=1 SV=2	0	91.917	21	15	27	15	847	94.6	6.25	76.49	15	stress response;developmental processes;other biological processes	other membranes;nucleus	nucleic acid binding activity;other molecular function		9782	ENSG00000015479	MATR3	B7ZAV5; D3DQC3; hsa:9782; P43243; Q9UHW0; Q9UQ27	miR-targeted genes in leukocytes; miR-targeted genes in lymphocytes; miR-targeted genes in muscle cell		3	0	0.825	1.031	0.8	0.920278	0.995873	0.286422	105	86.6	108.3	28.77	17.84	57.32	1626.8	286.3	56.1	411.4	297	7268.2	5031.7	4468.1	4266.5	2945.4
FALSE	High	Master Protein	Q8WUM4	Programmed cell death 6-interacting protein OS=Homo sapiens GN=PDCD6IP PE=1 SV=1	0	91.595	21	17	31	17	868	96	6.52	80.82	17	cell cycle OR cell proliferation;cell organization and biogenesis;protein metabolism;other metabolic processes;transport;other biological processes	non-structural extracellular;plasma membrane;cytosol;cytoskeleton;ER/Golgi;other cytoplasmic organelle;other cell component	signal transduction activity or receptor binding;other molecular function	Pf03097, Pf13949	10015	ENSG00000170248	PDCD6IP	C5MQH7; E9PFU1; hsa:10015; Q6NUS1; Q8WUM4; Q9BX86; Q9NUN0; Q9P2H2; Q9UKL5	Inhibition of exosome biogenesis and secretion by Manumycin A in CRPC cells	Budding and maturation of HIV virion; Regulation of necroptotic cell death; Uptake and function of anthrax toxins	5	0	1.635	1.49	1.097	0.985979	0.989998	0.912432	72.7	118.9	108.4	41.86	9.6	9.74	1933.7	196.8	57.3	631.9	210.7	11371.5	7672.6	7201.5	5904.1	2913.6
FALSE	High	Master Protein	O14818	Proteasome subunit alpha type-7 OS=Homo sapiens GN=PSMA7 PE=1 SV=1	0	91.353	47	10	32	10	248	27.9	8.46	89.44	10	protein metabolism;other metabolic processes	cytosol;nucleus;other cell component	other molecular function	Pf00227, Pf10584	5688	ENSG00000101182	PSMA7	B2R515; hsa:5688; O14818; Q5JXJ2; Q9BR53; Q9H4K5; Q9UEU8	Proteasome degradation; Alzheimer's disease and miRNA effects; Alzheimer's disease	FCERI mediated NF-kB activation; Downstream TCR signaling; Antigen processing: Ubiquitination & Proteasome degradation; Proteasome assembly; Ub-specific processing proteases; Separation of Sister Chromatids; The role of GTSE1 in G2/M progression after G2 checkpoint; Somitogenesis; Oxygen-dependent proline hydroxylation of Hypoxia-inducible Factor Alpha; Neddylation; Regulation of expression of SL…	63	0	1.753	1.713	1.024	0.96297	0.931811	0.991773	67.2	117.8	115.1	10.93	6.37	14.19	1003.9	202.6	65	359.7	165.8	11302.2	6656.7	7616.1	6577.6	2794.6
FALSE	High	Master Protein	O60282	Kinesin heavy chain isoform 5C OS=Homo sapiens GN=KIF5C PE=1 SV=1	0	91.337	17	13	36	3	957	109.4	6.19	95.6	13	cell organization and biogenesis;transport;developmental processes;other biological processes	cytosol;cytoskeleton;other cell component	signal transduction activity or receptor binding;cytoskeletal activity;other molecular function	Pf00225	3800	ENSG00000168280	KIF5C	hsa:3800; O60282; O95079; Q2YDC5	Alzheimer's disease and miRNA effects; Alzheimer's disease	Insulin processing	3	0	1.094	1.132	0.966	0.997612	0.993875	0.982351	93	101.7	105.3	14.14	5.96	5.43	100.7	23.4	6.2	38.3	20	736.5	404	472.2	421.6	183.3
FALSE	High	Master Protein	P22061	Protein-L-isoaspartate(D-aspartate) O-methyltransferase OS=Homo sapiens GN=PCMT1 PE=1 SV=4	0	91.175	41	8	82	8	227	24.6	7.21	192.51	8	protein metabolism;other metabolic processes	cytosol;other cell component	other molecular function	Pf01135	5110	ENSG00000120265	PCMT1	A8K109; hsa:5110; J3KP72; P22061; Q14661; Q16556; Q5VYC1; Q5VYC2; Q93061; Q96II9; Q99625; Q9BQV7; Q9BQV8; Q9NP03	Primary ovarian insufficiency	Protein repair	2	0	0.564	0.524	1.076	0.594519	0.456995	0.957052	143.7	81	75.3	13.36	9.42	24.12	7364.2	1892.1	523.1	2623.4	1439.7	26236.1	17899.9	16337.6	14879.9	8692.9
FALSE	High	Master Protein	Q8WUM0	Nuclear pore complex protein Nup133 OS=Homo sapiens GN=NUP133 PE=1 SV=2	0	91.048	21	14	28	14	1156	128.9	5.1	62.95	14	cell organization and biogenesis;other metabolic processes;transport;developmental processes;other biological processes	other membranes;cytosol;nucleus;other cell component	other molecular function	Pf03177	55746	ENSG00000069248	NUP133	B2RAZ8; hsa:55746; Q5T8N0; Q8WUM0; Q9H9W2; Q9NV71; Q9NVC4	Ciliary landscape	Separation of Sister Chromatids; Resolution of Sister Chromatid Cohesion; RHO GTPases Activate Formins; EML4 and NUDC in mitotic spindle formation; SUMOylation of DNA replication proteins; Amplification of signal from unattached kinetochores via a MAD2 inhibitory signal; SARS-CoV-2 activates/modulates innate and adaptive immune responses; snRNP Assembly; HCMV Early Events; SUMOylation of DNA dama…	36	0	1.275	1.191	1.07	0.999385	0.999114	0.960661	86.6	110.3	103.1	17.72	5.41	42.49	1182.4	181.8	60.1	372.4	219.4	8360.4	5276.8	5558.9	5068.3	2722.1
FALSE	High	Master Protein	O60264	SWI/SNF-related matrix-associated actin-dependent regulator of chromatin subfamily A member 5 OS=Homo sapiens GN=SMARCA5 PE=1 SV=1	0	90.73	17	17	35	12	1052	121.8	8.09	80.74	17	cell organization and biogenesis;DNA metabolism;RNA metabolism OR transcription;other metabolic processes;stress response;other biological processes	nucleus;other cell component	nucleic acid binding activity;other molecular function	Pf00176, Pf00271, Pf09110, Pf09111	8467	ENSG00000153147	SMARCA5	hsa:8467; O60264	10q11.21q11.23 copy number variation syndrome	Deposition of new CENPA-containing nucleosomes at the centromere; B-WICH complex positively regulates rRNA expression; Recruitment and ATM-mediated phosphorylation of repair and signaling proteins at DNA double strand breaks; NoRC negatively regulates rRNA expression	5	5	1.404	1.673	0.839	0.997612	0.948151	0.515337	73.6	103.3	123.1	17.7	4.39	18.15	1548.1	225.6	84.4	518.7	237.7	10266.5	6009.8	6975.9	6604.2	3060.5
FALSE	High	Master Protein	Q14694	Ubiquitin carboxyl-terminal hydrolase 10 OS=Homo sapiens GN=USP10 PE=1 SV=2	0	90.425	25	15	29	15	798	87.1	5.31	83.74	15	cell organization and biogenesis;protein metabolism;DNA metabolism;other metabolic processes;stress response;signal transduction;other biological processes	cytosol;cytoskeleton;translational apparatus;nucleus;other cytoplasmic organelle;other cell component	other molecular function	Pf00443, Pf07145	9100	ENSG00000103194	USP10	B2RDJ8; B4DS84; hsa:9100; Q14694; Q9BWG7; Q9NSL7	VEGFA-VEGFR2 signaling	Ub-specific processing proteases; Termination of translesion DNA synthesis	3	0	1.513	1.463	1.035	0.996465	0.991446	0.98409	75.4	114.2	110.4	34.96	3.2	21.04	1370.9	162.6	41.6	423.7	188.4	9388	5464.1	5959.1	5184	2624.1
FALSE	High	Master Protein	P14625	Endoplasmin OS=Homo sapiens GN=HSP90B1 PE=1 SV=1	0	90.296	22	17	36	16	803	92.4	4.84	82.7	17	cell organization and biogenesis;protein metabolism;other metabolic processes;stress response;transport;other biological processes	non-structural extracellular;plasma membrane;other membranes;cytosol;ER/Golgi;other cell component	signal transduction activity or receptor binding;enzyme regulator activity;nucleic acid binding activity;other molecular function	Pf00183, Pf13589	7184	ENSG00000166598	HSP90B1	hsa:7184; P14625; Q96A97	Photodynamic therapy-induced unfolded protein response; Focal adhesion: PI3K-Akt-mTOR-signaling; Prion disease pathway; PI3K-Akt signaling; Fanconi anemia; Sudden infant death syndrome (SIDS) susceptibility pathways	Regulation of Insulin-like Growth Factor (IGF) transport and uptake by Insulin-like Growth Factor Binding Proteins (IGFBPs); Post-translational protein phosphorylation; Interleukin-4 and Interleukin-13 signaling; Trafficking and processing of endosomal TLR; Scavenging by Class A Receptors; ATF6 (ATF6-alpha) activates chaperone genes	12	0	0.756	0.808	0.936	0.854119	0.941867	0.960661	117	88.4	94.5	68.7	27.28	44.49	4610	223.8	57.8	1261.8	413.3	9853	8944.2	5518.5	4420.8	3169.1
FALSE	High	Master Protein	O75179	Ankyrin repeat domain-containing protein 17 OS=Homo sapiens GN=ANKRD17 PE=1 SV=3	0	90.113	8	14	26	9	2603	274.1	6.52	66.08	14	stress response;developmental processes;other biological processes	other membranes;nucleus;other cell component	other molecular function	Pf00013, Pf12796	26057	ENSG00000132466	ANKRD17	E7EUV3; G5E964; hsa:26057; O75179; Q6PJ85; Q6PK85; Q6PKA2; Q86XI3; Q8NDR5; Q96I86; Q9H288; Q9H6J9			0	0	1.895	1.792	1.057	0.691658	0.707593	0.973678	64	121.3	114.7	42.93	6.48	10.99	211.2	15.5	9	69.9	21.1	1479.8	800.7	844.9	865.9	387.1
FALSE	High	Master Protein	Q9H0D6	5'-3' exoribonuclease 2 OS=Homo sapiens GN=XRN2 PE=1 SV=1	0	89.931	20	16	29	16	950	108.5	7.47	68.89	16	RNA metabolism OR transcription;other metabolic processes;developmental processes;other biological processes	nucleus;other cell component	nucleic acid binding activity;other molecular function	Pf03159, Pf17846	22803	ENSG00000088930	XRN2	hsa:22803; Q3L8N4; Q6KGZ9; Q9BQL1; Q9H0D6; Q9NTW0; Q9NXS6; Q9UL53	mRNA processing	Major pathway of rRNA processing in the nucleolus and cytosol; Association of TriC/CCT with target proteins during biosynthesis	3	0	0.831	0.953	0.872	0.919895	0.991446	0.712602	107.8	89.5	102.7	27.69	5.13	9.46	2056.8	271.9	76.3	547	288.2	7555.1	4817.6	4755.8	4188.8	2245.2
FALSE	High	Master Protein	P51116	Fragile X mental retardation syndrome-related protein 2 OS=Homo sapiens GN=FXR2 PE=1 SV=2	0	89.891	27	15	27	12	673	74.2	6.23	73.52	15	transport;developmental processes;other biological processes	cytosol;nucleus;other cell component	nucleic acid binding activity;other molecular function	Pf00013, Pf05641, Pf12235, Pf16096, Pf17904, Pf18336	9513	ENSG00000129245	FXR2	B2R9M2; D3DTQ1; hsa:9513; P51116; Q86V09; Q8WUM2	miR-targeted genes in lymphocytes; VEGFA-VEGFR2 signaling		2	1	1.451	1.456	0.996	0.989597	0.991446	0.997024	76.8	111.4	111.8	22.5	7.44	12.54	485	104.6	64.5	183.1	114	4806.7	2664.7	3123	3067.1	1228.7
FALSE	High	Master Protein	Q4VCS5	Angiomotin OS=Homo sapiens GN=AMOT PE=1 SV=1	0	89.78	17	16	31	16	1084	118	7.64	81.88	16	cell organization and biogenesis;developmental processes;signal transduction;other biological processes	plasma membrane;other membranes;cytosol;cytoskeleton;nucleus;other cell component	other molecular function	Pf12240	154796	ENSG00000126016	AMOT	hsa:154796; Q4VCS5; Q504X5; Q9HD27; Q9UPT1	VEGFA-VEGFR2 signaling; Hippo-Merlin signaling dysregulation; Pleural mesothelioma; GNAQ pathways in port-wine stain		4	0	0.94	1.539	0.61	0.966871	0.976824	8.49741e-05	86.2	81	132.7	8.97	5.5	8.04	1501.8	345.4	117.7	587.3	366.7	8812.8	5931.6	6502.5	5891.8	2953.7
FALSE	High	Master Protein	Q13155	Aminoacyl tRNA synthase complex-interacting multifunctional protein 2 OS=Homo sapiens GN=AIMP2 PE=1 SV=2	0	89.58	39	8	41	8	320	35.3	8.22	111.37	8	cell organization and biogenesis;protein metabolism;other metabolic processes;developmental processes;other biological processes	cytosol;nucleus;other cell component	other molecular function	Pf00043, Pf16780, Pf18569	7965	ENSG00000106305	AIMP2	F8W950; hsa:7965; Q13155; Q75MR1; Q96CZ5; Q9P1L2	Osteoclast signaling; Transcriptional activation by NRF2 in response to phytochemicals; NRF2-ARE regulation	Cytosolic tRNA aminoacylation; Transcriptional and post-translational regulation of MITF-M expression and activity; Selenoamino acid metabolism	6	0	0.876	0.856	1.023	0.930561	0.967066	0.991773	109.8	96.2	94	34.69	5.11	17.67	1578.5	800.9	260.9	901.3	856.1	17964.3	9959.3	11922.9	11159.3	5040.6
FALSE	High	Master Protein	Q96AE4	Far upstream element-binding protein 1 OS=Homo sapiens GN=FUBP1 PE=1 SV=3	0	89.561	38	21	41	17	644	67.5	7.61	97.22	21	other biological processes	nucleus;other cell component	nucleic acid binding activity	Pf00013, Pf09005	8880	ENSG00000162613	FUBP1	hsa:8880; Q12828; Q96AE4			0	4	0.871	1.007	0.865	0.930228	0.993875	0.671617	104.2	90.8	105	43.02	15.13	18.57	3853.3	374.5	95.8	1113.2	460.2	14229.6	9984.3	7410.3	7181.6	3637
FALSE	High	Master Protein	P10768	S-formylglutathione hydrolase OS=Homo sapiens GN=ESD PE=1 SV=2	0	89.514	60	11	42	11	282	31.4	7.02	88.23	11	other metabolic processes	cytosol;ER/Golgi;other cell component	other molecular function	Pf00756	2098	ENSG00000139684	ESD	hsa:2098; P10768; Q5TBU8; Q5TBV0; Q5TBV2; Q9BVJ2	Phase I biotransformations, non-P450	Glutathione conjugation	2	0	1.898	1.671	1.135	0.909327	0.948151	0.759477	65.7	124.6	109.7	31.19	9.45	10.89	1536.3	206	60.8	579.4	211.8	12412.6	8022.6	8453.1	7631	2928.5
FALSE	High	Master Protein	Q5SW79	Centrosomal protein of 170 kDa OS=Homo sapiens GN=CEP170 PE=1 SV=1	0	89.487	13	15	25	15	1584	175.2	7.11	56.19	15		cytosol;cytoskeleton;other cell component		Pf00498, Pf15308	9859	ENSG00000143702; ENSG00000276725	CEP170	hsa:9859; O75058; Q5SW77; Q5SW78; Q5SW79; Q7LGA9; Q86W31; Q9UQ08; Q9UQ09	Ciliary landscape; 16p13.11 copy number variation syndrome		2	0	2.141	1.786	1.199	0.843339	0.901584	0.483449	60.9	130.4	108.7	20.55	7.04	9.62	995.2	141	52.7	341	141	10009.1	5194.1	6312.2	5886	2552.6
FALSE	High	Master Protein	P28070	Proteasome subunit beta type-4 OS=Homo sapiens GN=PSMB4 PE=1 SV=4	0	89.169	50	8	50	8	264	29.2	5.97	146.09	8	protein metabolism;other metabolic processes;other biological processes	cytosol;cytoskeleton;mitochondrion;nucleus;other cell component	other molecular function	Pf00227	5692	ENSG00000159377	PSMB4	B2R9L3; hsa:5692; P28070; P31148; Q5SZS5; Q6IBI4; Q969L6	Proteasome degradation; Alzheimer's disease and miRNA effects; Alzheimer's disease	Separation of Sister Chromatids; ER-Phagosome pathway; Regulation of PTEN stability and activity; KEAP1-NFE2L2 pathway; FCERI mediated NF-kB activation; Downstream TCR signaling; Antigen processing: Ubiquitination & Proteasome degradation; Proteasome assembly; Ub-specific processing proteases; The role of GTSE1 in G2/M progression after G2 checkpoint; Somitogenesis; Oxygen-dependent proline hydro…	63	0	0.854	0.863	0.99	0.918441	0.974441	0.991773	110.4	94.3	95.3	22.02	4.5	18.26	1360.8	419.8	194.6	625.7	474.4	10550.7	6823	7310.2	7125.4	3081.7
FALSE	High	Master Protein	P16615	Sarcoplasmic/endoplasmic reticulum calcium ATPase 2 OS=Homo sapiens GN=ATP2A2 PE=1 SV=1	0	89.13	22	16	28	16	1042	114.7	5.34	73.96	16	cell adhesion;cell organization and biogenesis;other metabolic processes;stress response;transport;signal transduction;other biological processes	plasma membrane;other membranes;cytosol;ER/Golgi;other cell component	transporter activity;nucleic acid binding activity;other molecular function	Pf00122, Pf00689, Pf00690, Pf00702, Pf13246	488	ENSG00000174437	ATP2A2	A6NDN7; B4DF05; hsa:488; P16614; P16615; Q86VJ2	miR-targeted genes in leukocytes; miR-targeted genes in lymphocytes; miR-targeted genes in muscle cell; miR-targeted genes in squamous cell; Alzheimer's disease and miRNA effects; Arrhythmogenic right ventricular cardiomyopathy; Endothelin pathways; Myometrial relaxation and contraction pathways; Alzheimer's disease; Calcium regulation in cardiac cells	Ion homeostasis; Ion transport by P-type ATPases; Pre-NOTCH Processing in Golgi; Reduction of cytosolic Ca++ levels	14	0	1.021	0.969	1.053	0.997612	0.991446	0.965865	100.3	102.4	97.2	15.93	5.86	30.84	955.5	146.1	54.9	333.5	184.9	5901.9	3764.2	3860.2	3583.4	1930.8
FALSE	High	Master Protein	P21281	V-type proton ATPase subunit B, brain isoform OS=Homo sapiens GN=ATP6V1B2 PE=1 SV=3	0	89.077	30	9	23	9	511	56.5	5.81	80.27	9	cell organization and biogenesis;other metabolic processes;transport;other biological processes	plasma membrane;other membranes;cytosol;ER/Golgi;other cytoplasmic organelle;other cell component	transporter activity;other molecular function	Pf00006, Pf02874, Pf22919	526	ENSG00000147416	ATP6V1B2	B2R5Z3; D3DSQ5; hsa:526; P21281; Q14544; Q15859; Q96IR0		Amino acids regulate mTORC1; ROS and RNS production in phagocytes; Insulin receptor recycling; Transferrin endocytosis and recycling; Ion channel transport; Regulation of MITF-M-dependent genes involved in lysosome biogenesis and autophagy	6	0	0.907	0.877	1.035	0.976687	0.976275	0.98409	107.8	97.8	94.5	39.53	6	7.42	789.6	205.9	166.5	382.1	262.2	5934.9	4017.9	4075.6	3770.1	1596.7
FALSE	High	Master Protein	Q15366	Poly(rC)-binding protein 2 OS=Homo sapiens GN=PCBP2 PE=1 SV=1	0	89.067	41	10	93	7	365	38.6	6.79	207.52	10	cell organization and biogenesis;protein metabolism;RNA metabolism OR transcription;other metabolic processes;stress response;other biological processes	cytosol;nucleus;other cell component	nucleic acid binding activity;other molecular function	Pf00013	5094	ENSG00000197111	PCBP2	A8K7X6; B4DXP5; F8VYL7; G3V0E8; hsa:5094; I6L8F9; Q15366; Q32Q82; Q59HD4; Q68Y55; Q6IPF4; Q6PKG5	mRNA processing; Ferroptosis; Modulators of TCR signaling and T cell activation	mRNA Splicing - Major Pathway; Processing of Capped Intron-Containing Pre-mRNA; Negative regulators of DDX58/IFIH1 signaling; SARS-CoV-1 activates/modulates innate immune responses	7	0	1.27	1.306	0.972	0.999385	0.995873	0.991773	83.9	106.5	109.6	25.19	3.88	5.35	2475.8	317	113	850.8	373.3	15245.4	9722.5	9490.3	8996.4	4176.9
FALSE	High	Master Protein	Q9BUF5	Tubulin beta-6 chain OS=Homo sapiens GN=TUBB6 PE=1 SV=1	0	88.817	41	12	63	5	446	49.8	4.88	134.31	12	cell cycle OR cell proliferation;cell organization and biogenesis	cytoskeleton;other cell component	cytoskeletal activity;other molecular function	Pf00091, Pf03953	84617	ENSG00000176014	TUBB6	B3KM76; hsa:84617; Q9BUF5; Q9HA42	Alzheimer's disease and miRNA effects; Pathogenic Escherichia coli infection; Parkin-ubiquitin proteasomal system pathway; Alzheimer's disease	COPI-dependent Golgi-to-ER retrograde traffic; Separation of Sister Chromatids; Resolution of Sister Chromatid Cohesion; RHO GTPases Activate Formins; EML4 and NUDC in mitotic spindle formation; Prefoldin mediated transfer of substrate to CCT/TriC; Recycling pathway of L1; Sealing of the nuclear envelope (NE) by ESCRT-III; Post-chaperonin tubulin folding pathway; Intraflagellar transport; Translo…	35	0	1.524	1.137	1.34	0.912416	0.996422	0.101599	81.9	124.9	93.2	18.29	4.14	19.88	340.4	43.2	23.4	105.9	49.2	2866.3	1608.5	1853.5	1686.1	838.5
FALSE	High	Master Protein	P61221	ATP-binding cassette sub-family E member 1 OS=Homo sapiens GN=ABCE1 PE=1 SV=1	0	88.686	23	11	37	11	599	67.3	8.34	99.18	11	cell organization and biogenesis;protein metabolism;other metabolic processes;other biological processes	cytosol;mitochondrion;translational apparatus;other cell component	enzyme regulator activity;translation activity;other molecular function	Pf00005, Pf00037, Pf04068	6059	ENSG00000164163	ABCE1	hsa:6059; O88793; P61221; Q13181; Q13864; Q6NR76; Q96AL0; Q96B10; Q99K66		OAS antiviral response; Interferon alpha/beta signaling	2	0	1.223	1.111	1.101	0.999385	0.995873	0.897866	90	110	100	16.1	7.47	4.58	1366.3	198.1	80.5	478.4	239	9830.2	5595.7	6261.9	5547.6	2303.7
FALSE	High	Master Protein	Q9H1A4	Anaphase-promoting complex subunit 1 OS=Homo sapiens GN=ANAPC1 PE=1 SV=1	0	88.402	12	17	27	17	1944	216.4	6.3	69.78	17	cell cycle OR cell proliferation;protein metabolism;other metabolic processes;other biological processes	cytosol;nucleus	other molecular function	Pf12859, Pf18122, Pf20518, Pf21282	64682	ENSG00000153107	ANAPC1	hsa:64682; Q2M3H8; Q9BSE6; Q9H1A4; Q9H8D0	Cell cycle; miR-targeted genes in leukocytes; miR-targeted genes in lymphocytes; miR-targeted genes in muscle cell; 2q13 copy number variation syndrome	Antigen processing: Ubiquitination & Proteasome degradation; Separation of Sister Chromatids; Autodegradation of Cdh1 by Cdh1:APC/C; APC/C:Cdc20 mediated degradation of Securin; APC/C:Cdh1 mediated degradation of Cdc20 and other APC/C:Cdh1 targeted proteins in late mitosis/early G1; Cdc20:Phospho-APC/C mediated degradation of Cyclin A; Assembly of the pre-replicative complex; CDK-mediated phospho…	23	0	1.108	1.11	0.998	0.997612	0.995873	0.999035	93.2	103.3	103.5	20.94	7.32	8.34	641.5	214.3	75.4	298.8	229.8	6603.2	3499.8	4345.9	4109.6	1746.6
FALSE	High	Master Protein	Q96S59	Ran-binding protein 9 OS=Homo sapiens GN=RANBP9 PE=1 SV=1	0	88.366	17	9	34	9	729	77.8	6.79	98.43	9	cell organization and biogenesis;other biological processes	plasma membrane;other membranes;cytosol;cytoskeleton;nucleus;other cell component	other molecular function	Pf00622, Pf08513, Pf10607	10048	ENSG00000010017	RANBP9	A0PJA2; B2R8E1; hsa:10048; O94764; Q6P3T7; Q7LBR2; Q7Z7F9; Q96S59	Brain-derived neurotrophic factor (BDNF) signaling; Ciliary landscape	Regulation of pyruvate metabolism; RAF/MAP kinase cascade; L1CAM interactions; MET activates RAS signaling	6	0	1.336	1.258	1.061	0.999385	0.995873	0.960661	83.5	111.5	105	16.3	5.17	13.17	852.2	218.6	102.9	410.4	264.1	9522.4	5849.9	6668.4	6454.8	2797.2
FALSE	High	Master Protein	Q96FV9	THO complex subunit 1 OS=Homo sapiens GN=THOC1 PE=1 SV=1	0	88.304	30	17	29	17	657	75.6	4.98	66.22	17	RNA metabolism OR transcription;other metabolic processes;transport;signal transduction;other biological processes	nucleus;other cell component	nucleic acid binding activity	Pf00531, Pf11957	9984	ENSG00000079134	THOC1	B2RBP6; hsa:9984; Q15219; Q64I72; Q64I73; Q96FV9		mRNA 3'-end processing; RNA Polymerase II Transcription Termination; Transport of Mature mRNA derived from an Intron-Containing Transcript	3	0	1.923	1.953	0.985	0.905507	0.823348	0.991773	61.5	118.3	120.1	7.93	5.48	19.09	921.1	197	77.7	361.9	163.7	11733.9	6605	7726	7394.5	3158.4
FALSE	High	Master Protein	Q9Y5V3	Melanoma-associated antigen D1 OS=Homo sapiens GN=MAGED1 PE=1 SV=3	0	88.298	22	16	33	14	778	86.1	5.83	80.2	16	other biological processes	plasma membrane;other membranes;cytosol;nucleus;other cell component	other molecular function	Pf01454	9500	ENSG00000179222	MAGED1	hsa:9500; Q5VSH6; Q8IZ84; Q8WY92; Q9H352; Q9HBT4; Q9UF36; Q9Y5V3	5q35 copy number variation	NRAGE signals death through JNK; Caspase activation via Dependence Receptors in the absence of ligand	3	2	1.177	0.991	1.188	0.997612	0.991446	0.534281	94.7	111.5	93.8	24.4	7.61	5.83	1512.3	274.6	193.3	545.9	338.6	10631.5	6252.6	7552	7111	3520.7
FALSE	High	Master Protein	Q9UG63	ATP-binding cassette sub-family F member 2 OS=Homo sapiens GN=ABCF2 PE=1 SV=2	0	88.208	24	13	44	13	623	71.2	7.37	115.58	13		plasma membrane;other membranes	other molecular function	Pf00005, Pf12848	10061; 114483834	ENSG00000033050	ABCF2	hsa:10061; hsa:114483834; O60864; Q75MJ0; Q75MJ1; Q96TE8; Q9UG63	miR-targeted genes in lymphocytes; VEGFA-VEGFR2 signaling	NFE2L2 regulating MDR associated enzymes	3	0	1.194	1.09	1.095	0.999081	0.995873	0.912432	91.4	109.1	99.6	9.42	5.45	18.57	1648.1	291	112.9	618.8	312.2	12402.5	6900.6	7790.4	6718.2	3601.9
FALSE	High	Master Protein	Q7L576	Cytoplasmic FMR1-interacting protein 1 OS=Homo sapiens GN=CYFIP1 PE=1 SV=1	0	88.191	13	15	24	15	1253	145.1	6.9	59.05	15	cell organization and biogenesis;developmental processes;signal transduction;other biological processes	non-structural extracellular;cytosol;other cell component	cytoskeletal activity;nucleic acid binding activity;other molecular function	Pf05994, Pf07159	23191	ENSG00000273749; ENSG00000288461	CYFIP1	A8K6D9; hsa:23191; Q14467; Q5IED0; Q6ZSX1; Q7L576; Q9BSD9; Q9BVC7	Brain-derived neurotrophic factor (BDNF) signaling; Prader-Willi and Angelman syndrome; Fragile X syndrome; Disruption of postsynaptic signaling by CNV; 15q11.2 copy number variation syndrome; G13 signaling	Neutrophil degranulation; RAC3 GTPase cycle; Regulation of actin dynamics for phagocytic cup formation; FCGR3A-mediated phagocytosis; RAC1 GTPase cycle; RHOG GTPase cycle; RHO GTPases Activate WASPs and WAVEs; RAC2 GTPase cycle; VEGFA-VEGFR2 Pathway	15	0	1.601	1.603	0.999	0.966282	0.965193	0.999077	71.3	114.2	114.4	9.49	5.72	7.37	614.5	129.3	44	233.8	105.1	6254.8	3770.9	4236.9	3933	1614.9
FALSE	High	Master Protein	Q9BXP5	Serrate RNA effector molecule homolog OS=Homo sapiens GN=SRRT PE=1 SV=1	0	88.005	20	17	35	17	876	100.6	5.96	82.94	17	RNA metabolism OR transcription;other metabolic processes;other biological processes	nucleus;other cell component	nucleic acid binding activity;other molecular function	Pf04959, Pf12066	51593	ENSG00000087087	SRRT	A4D2E5; A4D2E6; A6NK22; B4DJL4; B4DZA6; hsa:51593; O95808; Q32MI4; Q6NT74; Q8TDQ5; Q9BWP6; Q9BXP4; Q9BXP5; Q9Y4S4		mRNA Splicing - Major Pathway; RNA polymerase II transcribes snRNA genes	2	0	1.153	1.374	0.839	0.997612	0.991446	0.515337	85.1	98	116.9	41.04	9.44	14.33	1723.5	185.2	42.6	484.3	209.7	8603.2	5512.2	5014.2	4587.9	2062.1
FALSE	High	Master Protein	Q06210	Glutamine--fructose-6-phosphate aminotransferase [isomerizing] 1 OS=Homo sapiens GN=GFPT1 PE=1 SV=3	0	87.673	21	11	23	9	699	78.8	7.11	75.23	11	protein metabolism;other metabolic processes;other biological processes	cytosol	other molecular function	Pf01380, Pf13522	2673	ENSG00000198380	GFPT1	hsa:2673; Q06210; Q53QE6; Q9BXF8	miR-targeted genes in lymphocytes; miR-targeted genes in muscle cell; miR-targeted genes in squamous cell; UDP-derived sugars synthesis in fibroblasts	XBP1(S) activates chaperone genes; Synthesis of UDP-N-acetyl-glucosamine; Defective GFPT1 causes CMSTA1	7	2	0.928	0.972	0.954	0.988227	0.991446	0.973678	103.5	96	100.6	24.51	6.97	10.35	650	235.4	63.9	313.9	237.4	5166.1	3241.5	3262.2	3428.5	1368.6
FALSE	High	Master Protein	Q92945	Far upstream element-binding protein 2 OS=Homo sapiens GN=KHSRP PE=1 SV=4	0	87.667	29	18	43	15	711	73.1	7.3	108.48	18	protein metabolism;RNA metabolism OR transcription;other metabolic processes;transport;other biological processes	cytosol;nucleus;other cell component	nucleic acid binding activity;other molecular function	Pf00013, Pf09005	8570	ENSG00000088247	KHSRP	hsa:8570; O00301; Q59EZ9; Q5U4P6; Q92945; Q9UNT5; Q9UQH5	Pre-implantation embryo	ATF4 activates genes in response to endoplasmic reticulum stress; KSRP (KHSRP) binds and destabilizes mRNA	3	0	0.738	0.885	0.834	0.860686	0.976824	0.482992	114.4	84.4	101.2	46.27	16.69	24.35	2391.8	183.2	60.9	685.2	303.5	8459.1	5886.1	4389.4	4028.9	2032.4
FALSE	High	Master Protein	Q9UHD8	Septin-9 OS=Homo sapiens GN=SEPT9 PE=1 SV=2	0	87.441	27	15	43	15	586	65.4	8.97	92.21	15	cell cycle OR cell proliferation;other biological processes	cytoskeleton;other cell component	other molecular function	Pf00735	10801	ENSG00000184640	SEPTIN9	A8K2V3; B3KPM0; B4DTL9; B4E0N2; B4E274; B7Z654; hsa:10801; Q96QF3; Q96QF4; Q96QF5; Q9HA04; Q9UG40; Q9UHD8; Q9Y5W4			0	0	2.266	2.324	0.975	0.805608	0.60076	0.991773	53.7	121.6	124.7	27.11	8.66	13.56	1249.3	158.6	54.1	417.6	170.2	12164	6958.6	8441.4	8171.5	3165.6
FALSE	High	Master Protein	P08243	Asparagine synthetase [glutamine-hydrolyzing] OS=Homo sapiens GN=ASNS PE=1 SV=4	0	87.206	33	13	44	13	561	64.3	6.86	113.97	13	other metabolic processes;stress response;other biological processes	cytosol	other molecular function	Pf00733, Pf13537	440	ENSG00000070669	ASNS	A4D1I8; B4DXZ1; B7ZAA9; D6W5R3; E9PCI3; E9PCX6; hsa:440; P08184; P08243; Q15666; Q549T9; Q96HD0	Photodynamic therapy-induced unfolded protein response; Amino acid metabolism	Aspartate and asparagine metabolism; Response of EIF2AK1 (HRI) to heme deficiency; ATF4 activates genes in response to endoplasmic reticulum stress; Response of EIF2AK4 (GCN2) to amino acid deficiency	6	0	1.308	1.111	1.178	0.999385	0.995873	0.571244	87.7	114.8	97.5	10.26	8.48	10.96	898	206.4	88.8	355.5	236.5	8109.6	5382.5	5508.4	5076.5	1997.8
FALSE	High	Master Protein	Q13618	Cullin-3 OS=Homo sapiens GN=CUL3 PE=1 SV=2	0	87.02	24	17	36	17	768	88.9	8.48	84.63	17	cell cycle OR cell proliferation;cell organization and biogenesis;protein metabolism;other metabolic processes;stress response;transport;developmental processes;signal transduction;other biological processes	plasma membrane;other membranes;cytosol;cytoskeleton;ER/Golgi;nucleus;other cell component	signal transduction activity or receptor binding;other molecular function	Pf00888, Pf10557	8452	ENSG00000036257	CUL3	A8K536; B8ZZC3; hsa:8452; O75415; Q13618; Q569L3; Q9UBI8; Q9UET7	Hereditary leiomyomatosis and renal cell carcinoma pathway; Hedgehog signaling; NRF2-ARE regulation; 22q11.2 copy number variation syndrome; Head and neck squamous cell carcinoma; 1p36 copy number variation syndrome; Molecular pathway for oxidative stress	Antigen processing: Ubiquitination & Proteasome degradation; Potential therapeutics for SARS; Neddylation; Degradation of DVL; Hedgehog 'on' state; Regulation of RAS by GAPs; KEAP1-NFE2L2 pathway; RHOBTB3 ATPase cycle; RHOBTB2 GTPase cycle; RHOBTB1 GTPase cycle	17	0	0.618	0.628	0.983	0.690687	0.679848	0.991773	133.6	82.5	83.9	24.55	3.28	7.1	1277.6	474	186.1	609.3	487.2	9008.5	5473.1	6054.4	5541.5	2435.3
FALSE	High	Master Protein	Q8WVM8	Sec1 family domain-containing protein 1 OS=Homo sapiens GN=SCFD1 PE=1 SV=4	0	86.939	31	15	20	15	642	72.3	6.27	46.29	15	stress response;transport;other biological processes	plasma membrane;other membranes;cytosol;ER/Golgi	other molecular function	Pf00995	23256	ENSG00000092108	SCFD1	A8K2Z5; B7Z4U7; B7Z594; hsa:23256; O60754; O94990; Q7Z529; Q8WVM8; Q9BZI3; Q9UNL3; Q9Y6A8		RHOA GTPase cycle; COPII-mediated vesicle transport	2	0	1.227	1.109	1.107	0.999385	0.995873	0.873336	89.9	110.4	99.7	8.44	5.11	4.1	816.3	169.4	76.6	297.6	194.7	6621.8	3994.2	4468.1	3730	1707.7
FALSE	High	Master Protein	Q9ULT8	E3 ubiquitin-protein ligase HECTD1 OS=Homo sapiens GN=HECTD1 PE=1 SV=3	0	86.859	8	15	24	15	2610	289.2	5.35	70.14	15											0	0	1.083	1.047	1.034	0.997612	0.995873	0.98409	95.8	103.8	100.3	8	5.42	11.33	900.2	176.7	77	311.3	153.7	5982.3	3746.2	3895	3658.3	1529.6
FALSE	High	Master Protein	Q7Z406	Myosin-14 OS=Homo sapiens GN=MYH14 PE=1 SV=2	0	86.664	8	14	45	5	1995	227.7	5.6	124.29	14	cell organization and biogenesis;other biological processes	cytosol;cytoskeleton;other cell component	cytoskeletal activity;other molecular function	Pf00063, Pf01576, Pf02736	79784	ENSG00000105357	MYH14	B0I1S2; C3TTN4; hsa:79784; Q5CZ75; Q6XYE4; Q76B62; Q7Z406; Q8WV23; Q96I22; Q9BT27; Q9BW35; Q9H882		RHO GTPases activate CIT; RHO GTPases activate PKNs; RHO GTPases activate PAKs; EPHA-mediated growth cone collapse; Sema4D induced cell migration and growth-cone collapse; RHO GTPases Activate ROCKs	6	0	1.585	1.47	1.078	0.862128	0.902077	0.960661	74	117.3	108.8	23.99	3.19	10.52	125.8	24.2	13.7	44.8	17.2	1286.8	729.8	844.1	757.8	358.5
FALSE	High	Master Protein	Q12931	Heat shock protein 75 kDa, mitochondrial OS=Homo sapiens GN=TRAP1 PE=1 SV=3	0	86.619	26	14	32	13	704	80.1	8.21	96.5	14	protein metabolism;other metabolic processes;other biological processes	other membranes;mitochondrion;nucleus;other cell component	signal transduction activity or receptor binding;other molecular function	Pf00183	10131	ENSG00000126602	TRAP1	B4DR68; D3DUC8; F5H897; hsa:10131; O43642; O75235; Q12931; Q9UHL5	TNF-alpha signaling; TGF-beta signaling pathway; Clock-controlled autophagy in bone metabolism	Citric acid cycle (TCA cycle); Respiratory electron transport	5	0	0.655	0.808	0.81	0.767841	0.941867	0.342428	121.8	79.7	98.5	22.44	9.77	20.41	1876	250.3	88.9	626.8	319.6	6598.5	4827.5	4129.8	3782.9	2034.4
FALSE	High	Master Protein	P32121	Beta-arrestin-2 OS=Homo sapiens GN=ARRB2 PE=1 SV=2	0	86.479	30	13	37	11	409	46.1	7.69	80.19	13	cell-cell signaling;protein metabolism;RNA metabolism OR transcription;other metabolic processes;transport;signal transduction;other biological processes	plasma membrane;other membranes;cytosol;nucleus;other cell component	signal transduction activity or receptor binding;other molecular function	Pf00339, Pf02752	409	ENSG00000141480	ARRB2	B4DLW0; B5B0C0; B7WPL3; D3DTK2; H0Y688; hsa:409; P32121; Q0Z8D3; Q2PP19; Q6ICT3; Q8N7Y2; Q9UEQ6	Corticotropin-releasing hormone signaling; Complement system; Myometrial relaxation and contraction pathways; Wnt signaling; MAPK signaling; VEGFA-VEGFR2 signaling; Chemokine signaling; Hedgehog signaling; Gastrin signaling; Kisspeptin/kisspeptin receptor system in the ovary; GPR143 in melanocytes and retinal pigment epithelium cells; Calcium regulation in cardiac cells	Ub-specific processing proteases; Thrombin signalling through proteinase activated receptors (PARs); Activated NOTCH1 Transmits Signal to the Nucleus; Cargo recognition for clathrin-mediated endocytosis; Activation of SMO; G alpha (s) signalling events; Signaling by BRAF and RAF1 fusions; WNT5A-dependent internalization of FZD4; TGFBR3 regulates TGF-beta signaling; Signaling by moderate kinase ac…	28	2	0.782	0.72	1.086	0.874448	0.851536	0.936864	119.9	93.8	86.3	2.89	7.9	16.29	3078.9	688.6	263.7	1165.5	650.4	15448.3	9971.2	10874.8	9256.4	5341.9
FALSE	High	Master Protein	P40222	Alpha-taxilin OS=Homo sapiens GN=TXLNA PE=1 SV=3	0	86.468	41	17	22	17	546	61.9	6.52	55.61	17	transport;other biological processes	non-structural extracellular;cytosol;other cell component	other molecular function	Pf09728	200081	ENSG00000084652	TXLNA	D3DPP6; hsa:200081; P40222; Q5TFJ6; Q66K62; Q86T54; Q86T85; Q86T86; Q86Y86; Q86YW3; Q8N2Y3		Other interleukin signaling	1	0	1.282	1.29	0.994	0.997612	0.995873	0.994544	84	107.7	108.3	5.87	11.16	15.33	744.3	157.2	53.1	270.3	149.7	6119.8	3452.3	4021.4	4079.5	1439
FALSE	High	Master Protein	P26368	Splicing factor U2AF 65 kDa subunit OS=Homo sapiens GN=U2AF2 PE=1 SV=4	0	86.422	33	11	34	11	475	53.5	9.09	84.06	11	cell organization and biogenesis;RNA metabolism OR transcription;other metabolic processes;other biological processes	nucleus	nucleic acid binding activity;other molecular function	Pf00076	11338	ENSG00000063244	U2AF2	hsa:11338; P26368; Q96HC5	mRNA processing; Warburg effect modulated by deubiquitinating enzymes and their substrates	mRNA Splicing - Major Pathway; Protein hydroxylation; Transport of Mature mRNA derived from an Intron-Containing Transcript; mRNA 3'-end processing; RNA Polymerase II Transcription Termination	7	0	0.662	0.771	0.859	0.787284	0.902077	0.62507	123.3	81.6	95	17.41	2.85	9.14	1504.5	314.7	180	585.5	385.7	6915.2	4007	4448.3	4203.8	1977.6
FALSE	High	Master Protein	O60506	Heterogeneous nuclear ribonucleoprotein Q OS=Homo sapiens GN=SYNCRIP PE=1 SV=2	0	85.889	28	15	53	7	623	69.6	8.59	112.88	15	DNA metabolism;RNA metabolism OR transcription;other metabolic processes;stress response;other biological processes	cytosol;ER/Golgi;nucleus;other cell component	nucleic acid binding activity	Pf00076, Pf18360	10492	ENSG00000135316	SYNCRIP	E1P501; E1P502; hsa:10492; O60506; Q53H05; Q5TCG2; Q5TCG3; Q8IW78; Q8N599; Q96LC1; Q96LC2; Q9Y583			0	0	0.868	1.052	0.825	0.979471	0.995873	0.418543	102.8	89.2	108.1	29.09	8.56	21.15	845.6	87.7	35.7	238.8	122.7	3710.8	2378.5	2131.2	2020.5	923.9
FALSE	High	Master Protein	Q9Y2T2	AP-3 complex subunit mu-1 OS=Homo sapiens GN=AP3M1 PE=1 SV=1	0	85.81	41	11	30	11	418	46.9	6.93	76.7	11	cell organization and biogenesis;transport	other membranes;ER/Golgi;other cytoplasmic organelle;other cell component	other molecular function	Pf00928, Pf01217	26985	ENSG00000185009	AP3M1	hsa:26985; Q5JQ12; Q9H5L2; Q9Y2T2		Association of TriC/CCT with target proteins during biosynthesis	1	0	0.575	0.556	1.034	0.639246	0.519713	0.986132	140.8	80.9	78.3	40.48	5.54	11.93	491.1	319.9	105.5	273.8	264.4	4533.4	2664.1	3269.8	2950.6	1370.1
FALSE	High	Master Protein	P04844	Dolichyl-diphosphooligosaccharide--protein glycosyltransferase subunit 2 OS=Homo sapiens GN=RPN2 PE=1 SV=3	0	85.809	24	10	37	10	631	69.2	5.69	98.91	10	protein metabolism;other metabolic processes	other membranes;ER/Golgi;nucleus		Pf05817, Pf23860, Pf23861, Pf25147	6185	ENSG00000118705; ENSG00000291973	RPN2	hsa:6185; P04844; Q5JYR6; Q6IBA5; Q96E21; Q9BUQ3; Q9UBE1	Proteasome degradation; N-glycan biosynthesis	SRP-dependent cotranslational protein targeting to membrane; Asparagine N-linked glycosylation; Maturation of spike protein	5	0	0.807	0.849	0.95	0.911545	0.963397	0.965865	113	91.1	95.9	21.59	8.51	32.61	1449.5	168.6	85.7	476	272.4	6808.6	4476.4	4514.3	3916.4	2317
FALSE	High	Master Protein	O43264	Centromere/kinetochore protein zw10 homolog OS=Homo sapiens GN=ZW10 PE=1 SV=3	0	85.736	19	11	42	11	779	88.8	6.27	93.2	11	cell cycle OR cell proliferation;cell organization and biogenesis;transport;signal transduction;other biological processes	other membranes;cytosol;cytoskeleton;ER/Golgi;nucleus;other cell component	nucleic acid binding activity	Pf06248, Pf20665, Pf20666, Pf22766	9183	ENSG00000086827	ZW10	A1A528; hsa:9183; O43264		COPI-dependent Golgi-to-ER retrograde traffic; Separation of Sister Chromatids; Resolution of Sister Chromatid Cohesion; RHO GTPases Activate Formins; EML4 and NUDC in mitotic spindle formation; Amplification of signal from unattached kinetochores via a MAD2 inhibitory signal	7	0	1.046	0.945	1.107	0.996295	0.991446	0.869871	100.3	104.9	94.8	18.55	4.46	7.6	913.3	263.6	119.6	403.4	288	8499.2	4811.2	5624.9	5204.1	2292.6
FALSE	High	Master Protein	Q5T9A4	ATPase family AAA domain-containing protein 3B OS=Homo sapiens GN=ATAD3B PE=1 SV=1	0	85.729	34	17	30	6	648	72.5	9.2	69.4	17	cell organization and biogenesis	plasma membrane;other membranes;mitochondrion	other molecular function	Pf00004, Pf12037	83858	ENSG00000160072	ATAD3B	A8K3H1; hsa:83858; Q5T9A4; Q6ZRB5; Q9BUK4; Q9ULE7	miR-targeted genes in lymphocytes; miR-targeted genes in muscle cell; 1p36 copy number variation syndrome	Neutrophil degranulation	4	11	0.741	0.737	1.006	0.861553	0.861699	0.995525	121	89.7	89.2	21.67	9.79	43.9	1101.1	402	147.5	494.8	318.7	6992.7	4593.7	4664.9	4602.3	2538.7
FALSE	High	Master Protein	Q7L5Y9	Macrophage erythroblast attacher OS=Homo sapiens GN=MAEA PE=1 SV=1	0	85.599	38	13	36	13	396	45.3	8.69	90.83	13	cell adhesion;cell organization and biogenesis;protein metabolism;other metabolic processes;other biological processes	plasma membrane;other membranes;cytosol;cytoskeleton;nucleus;other cell component	cytoskeletal activity;other molecular function	Pf10607	10296	ENSG00000090316	MAEA	hsa:10296; O95285; Q5JB54; Q6ZRD6; Q7L5Y9; Q9BQ11; Q9H9V6; Q9H9Z4; Q9NW84	Ciliary landscape	Regulation of pyruvate metabolism	2	0	2.677	2.792	0.959	0.656557	0.35548	0.979152	46.4	124.2	129.5	26.93	7.33	21.52	836.8	159.5	103.2	372.5	130.6	14070.5	8276.9	10369	9585.7	4097
FALSE	High	Master Protein	O94979	Protein transport protein Sec31A OS=Homo sapiens GN=SEC31A PE=1 SV=3	0	85.308	15	17	38	17	1220	132.9	6.89	74.87	17	cell organization and biogenesis;transport;other biological processes	other membranes;cytosol;ER/Golgi;other cell component	other molecular function	Pf12931	22872	ENSG00000138674	SEC31A	B4DIW6; B7ZKZ7; B7ZL00; H7C2W3; hsa:22872; O94979; Q17RR5; Q5H9P6; Q5XG74; Q659G7; Q6ZU90; Q7LCX9; Q86TJ0; Q8IZH4; Q9P048; Q9P0A6; Q9UM05; Q9UM06	Sterol regulatory element-binding proteins (SREBP) signaling	Signaling by ALK fusions and activated point mutants; MHC class II antigen presentation; COPII-mediated vesicle transport; XBP1(S) activates chaperone genes; Antigen Presentation: Folding, assembly and peptide loading of class I MHC	6	0	1.75	1.61	1.087	0.963368	0.963397	0.935907	68.8	120.4	110.8	19.78	6.96	14.79	1080.1	180.1	65.4	374.2	131.1	9714.5	6104	6430.1	5401	2404
FALSE	High	Master Protein	P98175	RNA-binding protein 10 OS=Homo sapiens GN=RBM10 PE=1 SV=3	0	85.303	22	16	25	13	930	103.5	5.97	73.36	16	cell cycle OR cell proliferation;RNA metabolism OR transcription;other metabolic processes;other biological processes	nucleus;other cell component	nucleic acid binding activity;other molecular function	Pf00076, Pf00641, Pf01585, Pf17780	8241	ENSG00000182872	RBM10	A0A0A0MR66; C4AM81; hsa:8241; P98175; Q14136; Q5JRR2; Q9BTE4; Q9BTX0; Q9NTB1		mRNA Splicing - Major Pathway; Processing of Capped Intron-Containing Pre-mRNA	2	3	0.668	0.76	0.879	0.794997	0.895932	0.746528	123.6	82.5	93.9	13.89	7.71	3.41	1462.8	334.1	166	554.8	366.6	6749.7	4425.1	4436.2	4133.1	2307.4
FALSE	High	Master Protein	P08865	40S ribosomal protein SA OS=Homo sapiens GN=RPSA PE=1 SV=4	0	84.534	39	9	27	8	295	32.8	4.87	88.97	9	cell adhesion;cell organization and biogenesis;protein metabolism;other metabolic processes;stress response;other biological processes	plasma membrane;other membranes;cytosol;translational apparatus;nucleus;other cell component	translation activity;nucleic acid binding activity;other molecular function	Pf00318, Pf16122	3921	ENSG00000168028	RPSA	hsa:3921; P08865; P11085; P12030; Q16471; Q6IPD1; Q6IPD2; Q6NSD1; Q6NXQ8; Q86VC0	Cytoplasmic ribosomal proteins	Regulation of expression of SLITs and ROBOs; L13a-mediated translational silencing of Ceruloplasmin expression; Translation initiation complex formation; Formation of a pool of free 40S subunits; Formation of the ternary complex, and subsequently, the 43S complex; Ribosomal scanning and start codon recognition; GTP hydrolysis and joining of the 60S ribosomal subunit; Major pathway of rRNA process…	19	1	0.487	0.545	0.894	0.453298	0.49445	0.829102	147.6	71.9	80.5	28.98	36.83	40.58	2899.3	309.3	140.7	1033.1	426.2	7944	7294.9	3721.3	3010.7	1884.5
FALSE	High	Master Protein	Q13547	Histone deacetylase 1 OS=Homo sapiens GN=HDAC1 PE=1 SV=1	0	84.431	33	11	43	8	482	55.1	5.48	109.39	11	cell organization and biogenesis;protein metabolism;other metabolic processes;developmental processes;other biological processes	cytosol;nucleus;other cell component	nucleic acid binding activity;other molecular function	Pf00850	3065	ENSG00000116478	HDAC1	hsa:3065; Q13547; Q92534	Androgen receptor signaling; Energy metabolism; Cell cycle; Integrated breast cancer pathway; TNF-related weak inducer of apoptosis (TWEAK) signaling; Neural crest differentiation; Retinoblastoma gene in cancer; Notch signaling; Apoptosis-related network due to altered Notch3 in ovarian cancer; Initiation of transcription and translation elongation at the HIV-1 LTR; MECP2 and associated Rett synd…	Potential therapeutics for SARS; Regulation of endogenous retroelements by KRAB-ZFP proteins; SUMOylation of chromatin organization proteins; Constitutive Signaling by NOTCH1 PEST Domain Mutants; Constitutive Signaling by NOTCH1 HD+PEST Domain Mutants; FOXO-mediated transcription of oxidative stress, metabolic and neuronal genes; Regulation of endogenous retroelements by Piwi-interacting RNAs (pi…	66	4	1.355	1.426	0.95	0.997612	0.991446	0.965865	79.4	107.5	113.1	6.17	5.53	5.41	2351.5	467.5	214.1	898.8	478.2	20176.1	11334.2	13544.6	12891.8	5926
FALSE	High	Master Protein	O14802	DNA-directed RNA polymerase III subunit RPC1 OS=Homo sapiens GN=POLR3A PE=1 SV=2	0	84.377	14	16	30	16	1390	155.5	8.48	73.17	16	RNA metabolism OR transcription;other metabolic processes;stress response;other biological processes	cytosol;nucleus;other cell component	nucleic acid binding activity;other molecular function	Pf00623, Pf04983, Pf04997, Pf04998, Pf05000	11128	ENSG00000148606	POLR3A	hsa:11128; O14802; Q8IW34; Q8TCW5	Pyrimidine metabolism; Cytosolic DNA-sensing pathway	RNA Polymerase III Abortive And Retractive Initiation; RNA Polymerase III Transcription Initiation From Type 1 Promoter; RNA Polymerase III Transcription Initiation From Type 2 Promoter; RNA Polymerase III Transcription Initiation From Type 3 Promoter; RNA Polymerase III Transcription Termination; Cytosolic sensors of pathogen-associated DNA ; RNA Polymerase III Chain Elongation	9	0	1.115	1.066	1.046	0.999385	0.995873	0.973678	94.3	105.2	100.5	16.09	4.1	7.17	553.4	152.6	68.1	225.5	153.1	5287.4	3143.7	3551.3	3152.3	1387
FALSE	High	Master Protein	P12236	ADP/ATP translocase 3 OS=Homo sapiens GN=SLC25A6 PE=1 SV=4	0	84.296	45	14	64	6	298	32.8	9.74	160.22	14	cell organization and biogenesis;transport;other biological processes	other membranes;mitochondrion	transporter activity	Pf00153	293	ENSG00000169100; ENSG00000292334	SLC25A6	hsa:293; P12236; Q96C49	Electron transport chain: OXPHOS system in mitochondria; Alzheimer's disease and miRNA effects; Alzheimer's disease	Mitochondrial protein degradation; Transport of nucleosides and free purine and pyrimidine bases across the plasma membrane; Mitochondrial protein import; Influenza Virus Induced Apoptosis; Vpr-mediated induction of apoptosis by mitochondrial outer membrane permeabilization	8	9	0.695	0.677	1.027	0.794997	0.783886	0.991773	126.5	87.9	85.6	26.52	13.12	58.49	2195.5	701.6	282.4	897.3	868.3	14783.7	10146.9	9827.5	9033.6	5682.2
FALSE	High	Master Protein	Q8NDV7	Trinucleotide repeat-containing gene 6A protein OS=Homo sapiens GN=TNRC6A PE=1 SV=2	0	84.18	11	15	24	14	1962	210.2	7.01	53.06	15	cell organization and biogenesis;stress response;other biological processes	cytosol;ER/Golgi;nucleus;other cell component		Pf10427, Pf16608	27327	ENSG00000090905	TNRC6A	C9JAR8; hsa:27327; O15408; Q658L5; Q6NVB5; Q8NDV7; Q8NEZ0; Q8TBT8; Q8TCR0; Q9NV59; Q9P268		MAPK6/MAPK4 signaling; Estrogen-dependent gene expression; Transcriptional regulation by small RNAs; TP53 Regulates Metabolic Genes; Oxidative Stress Induced Senescence; Pre-NOTCH Transcription and Translation; Oncogene Induced Senescence; Transcriptional Regulation by VENTX; Ca2+ pathway; RUNX1 regulates genes involved in megakaryocyte differentiation and platelet function; Regulation of MECP2 e…	21	1	0.786	0.721	1.091	0.904286	0.851536	0.917526	119.7	94.1	86.2	24.32	13.57	16.26	1023.7	265.2	150.9	409.5	265.9	6134.4	3377.9	4520.7	3861.4	2264.6
FALSE	High	Master Protein	P36873	Serine/threonine-protein phosphatase PP1-gamma catalytic subunit OS=Homo sapiens GN=PPP1CC PE=1 SV=1	0	83.601	34	8	37	1	323	37	6.54	114.69	8	cell cycle OR cell proliferation;cell organization and biogenesis;protein metabolism;other metabolic processes;developmental processes;signal transduction;other biological processes	plasma membrane;other membranes;cytosol;cytoskeleton;mitochondrion;nucleus;other cell component	other molecular function	Pf00149, Pf16891	5501	ENSG00000186298	PPP1CC	hsa:5501; P36873	Common pathways underlying drug addiction; Focal adhesion; Hippo-Merlin signaling dysregulation; Neuroinflammation and glutamatergic signaling	Separation of Sister Chromatids; Resolution of Sister Chromatid Cohesion; RHO GTPases Activate Formins; EML4 and NUDC in mitotic spindle formation; Amplification of signal from unattached kinetochores via a MAD2 inhibitory signal; Triglyceride catabolism; Circadian Clock; RAF activation; SHOC2 M1731 mutant abolishes MRAS complex function; Gain-of-function MRAS complexes activate RAF signaling; Do…	17	0
FALSE	High	Master Protein	P39023	60S ribosomal protein L3 OS=Homo sapiens GN=RPL3 PE=1 SV=2	0	83.329	33	15	58	15	403	46.1	10.18	98.71	15	protein metabolism;other metabolic processes;other biological processes	cytosol;translational apparatus;nucleus;other cell component	other molecular function	Pf00297	6122	ENSG00000100316	RPL3	B2RDV9; hsa:6122; P39023; Q15548; Q5I0G0	Cytoplasmic ribosomal proteins	Regulation of expression of SLITs and ROBOs; L13a-mediated translational silencing of Ceruloplasmin expression; Formation of a pool of free 40S subunits; GTP hydrolysis and joining of the 60S ribosomal subunit; Major pathway of rRNA processing in the nucleolus and cytosol; Nonsense Mediated Decay (NMD) enhanced by the Exon Junction Complex (EJC); SRP-dependent cotranslational protein targeting to…	14	0	1.178	1.385	0.851	0.997612	0.991446	0.584249	84.2	99.2	116.6	38.45	1.94	4.35	4753.8	500.6	132.4	1388.9	630.7	23442.3	14161.1	15616.4	13606.4	6815.5
FALSE	High	Master Protein	Q9UPQ9	Trinucleotide repeat-containing gene 6B protein OS=Homo sapiens GN=TNRC6B PE=1 SV=4	0	82.972	10	15	19	15	1833	193.9	6.76	50.55	15	other biological processes	cytosol;nucleus;other cell component		Pf10427, Pf16608	23112	ENSG00000100354	TNRC6B	B0QY73; B0QY78; B4DGC0; hsa:23112; Q5TH52; Q8TBX2; Q9UPQ9		Oxidative Stress Induced Senescence; MAPK6/MAPK4 signaling; NR1H3 & NR1H2 regulate gene expression linked to cholesterol transport and efflux; Estrogen-dependent gene expression; Pre-NOTCH Transcription and Translation; RUNX1 regulates genes involved in megakaryocyte differentiation and platelet function; TP53 Regulates Metabolic Genes; Oncogene Induced Senescence; Transcriptional Regulation by V…	20	0	0.879	0.852	1.031	0.963456	0.965193	0.990851	109.8	96.5	93.6	11.78	15.02	15.93	1184.3	281.5	131.9	478.3	269.8	7335.5	3902.8	5780.3	4501.3	2671.6
FALSE	High	Master Protein	Q8IX12	Cell division cycle and apoptosis regulator protein 1 OS=Homo sapiens GN=CCAR1 PE=1 SV=2	0	82.959	17	18	42	18	1150	132.7	5.76	81.49	18	protein metabolism;other metabolic processes;other biological processes	nucleus;other cell component	nucleic acid binding activity;other molecular function	Pf02037, Pf14443, Pf14444, Pf19256, Pf19257	55749	ENSG00000060339	CCAR1	A0JLT7; A1L4P7; A8K9D4; B4DNP8; B4DRK8; hsa:55749; Q32NE3; Q5EBM3; Q5VUP6; Q6PIZ0; Q6X935; Q8IX12; Q9H8N4; Q9NVA7; Q9NVQ0; Q9NWM6		mRNA Splicing - Major Pathway	1	0	1.387	1.627	0.853	0.997612	0.960654	0.592083	74.7	103.7	121.6	22.54	7.97	3.01	2068.4	288.1	97.2	720.7	355.7	15433.6	8453.7	10315.8	10350.2	4523.6
FALSE	High	Master Protein	P07737	Profilin-1 OS=Homo sapiens GN=PFN1 PE=1 SV=2	0	82.828	62	7	68	7	140	15	8.27	176.01	7	cell organization and biogenesis;developmental processes;other biological processes	cytosol;cytoskeleton;nucleus;other cell component	cytoskeletal activity;other molecular function	Pf00235	5216	ENSG00000108518	PFN1	hsa:5216; P07737; Q53Y44	Physico-chemical features and toxicity-associated pathways; VEGFA-VEGFR2 signaling; Burn wound healing; Regulation of actin cytoskeleton; G13 signaling	RHO GTPases Activate Formins; Platelet degranulation ; PCP/CE pathway; Signaling by ROBO receptors	9	0	1.16	1.238	0.936	0.997612	0.995873	0.960661	88.3	102.4	109.3	65.54	24.16	29.46	8749.2	418.3	179.9	2452	644.8	27780.4	21793.6	14318	14194.3	5703.1
FALSE	High	Master Protein	P62280	40S ribosomal protein S11 OS=Homo sapiens GN=RPS11 PE=1 SV=3	0	82.682	56	10	54	10	158	18.4	10.3	126.87	10	protein metabolism;other metabolic processes;other biological processes	cytosol;translational apparatus;nucleus;other cell component	nucleic acid binding activity;other molecular function	Pf00366, Pf16205	6205	ENSG00000142534	RPS11	B2R4F5; hsa:6205; P04643; P62280; Q498Y6; Q6IRY0	VEGFA-VEGFR2 signaling; IL18 signaling; Cytoplasmic ribosomal proteins	Regulation of expression of SLITs and ROBOs; SARS-CoV-2 modulates host translation machinery; L13a-mediated translational silencing of Ceruloplasmin expression; Translation initiation complex formation; Formation of a pool of free 40S subunits; Formation of the ternary complex, and subsequently, the 43S complex; Ribosomal scanning and start codon recognition; GTP hydrolysis and joining of the 60S…	21	0	1.482	1.595	0.929	0.997612	0.967066	0.957052	73.6	109.1	117.4	22.7	6.65	11.68	3324.9	424.8	160.5	1021.3	469	22133.7	12223.1	14534.2	13142.9	6888.6
FALSE	High	Master Protein	Q9ULV4	Coronin-1C OS=Homo sapiens GN=CORO1C PE=1 SV=1	0	82.667	33	12	24	12	474	53.2	7.08	65.13	12	cell organization and biogenesis;transport;developmental processes;signal transduction;other biological processes	plasma membrane;other membranes;cytoskeleton;other cytoplasmic organelle;other cell component	cytoskeletal activity;other molecular function	Pf00400, Pf08953, Pf16300	23603	ENSG00000110880	CORO1C	A7MAP0; A7MAP1; B3KU12; hsa:23603; Q9NSK5; Q9ULV4	miR-targeted genes in leukocytes; miR-targeted genes in lymphocytes; miR-targeted genes in muscle cell		3	0	1.098	1.137	0.966	0.997612	0.998069	0.98409	92.7	101.9	105.4	24.11	7.16	8.8	1122.5	143.5	50	355.5	187	6846	3993.8	4104.1	3913.5	1620.3
FALSE	High	Master Protein	Q86XP3	ATP-dependent RNA helicase DDX42 OS=Homo sapiens GN=DDX42 PE=1 SV=1	0	82.628	22	15	32	15	938	102.9	7.02	70.78	15	cell organization and biogenesis;RNA metabolism OR transcription;other metabolic processes;other biological processes	cytosol;nucleus;other cell component	nucleic acid binding activity;other molecular function	Pf00270, Pf00271	11325	ENSG00000198231	DDX42	A6NML1; A8KA43; hsa:11325; O75619; Q68G51; Q86XP3; Q96BK1; Q96HR7; Q9Y3V8		mRNA Splicing - Major Pathway; mRNA Splicing - Minor Pathway	2	0	0.83	0.916	0.906	0.919895	0.989953	0.882822	109.2	90.7	100.1	6.6	2.97	2.94	1480.3	282.6	117.9	541.8	330.3	7816	4999.1	5050.7	4872.8	2203.8
FALSE	High	Master Protein	P62829	60S ribosomal protein L23 OS=Homo sapiens GN=RPL23 PE=1 SV=1	0	82.458	67	8	81	8	140	14.9	10.51	200.82	8	cell cycle OR cell proliferation;cell organization and biogenesis;protein metabolism;other metabolic processes;transport;other biological processes	cytosol;translational apparatus;nucleus;other cell component	enzyme regulator activity;nucleic acid binding activity;other molecular function	Pf00238	9349	ENSG00000125691	RPL23	hsa:9349; P23131; P24048; P62829; Q29246; Q3SWV7; Q6P5S1	Cytoplasmic ribosomal proteins; 17q12 copy number variation syndrome	Regulation of expression of SLITs and ROBOs; SRP-dependent cotranslational protein targeting to membrane; L13a-mediated translational silencing of Ceruloplasmin expression; Formation of a pool of free 40S subunits; GTP hydrolysis and joining of the 60S ribosomal subunit; Major pathway of rRNA processing in the nucleolus and cytosol; Nonsense Mediated Decay (NMD) enhanced by the Exon Junction Comp…	15	0	1.325	1.242	1.067	0.999385	0.995873	0.960661	84.1	111.4	104.5	6.77	8.92	22.02	3515.3	626.2	270.9	1305.3	689	28794.4	16443.9	19442.3	16978.4	9685.9
FALSE	High	Master Protein	Q6PKG0	La-related protein 1 OS=Homo sapiens GN=LARP1 PE=1 SV=2	0	82.306	20	15	26	15	1096	123.4	8.82	65.93	15	cell cycle OR cell proliferation;protein metabolism;other metabolic processes;stress response;signal transduction;other biological processes	cytosol;other cell component	translation activity;nucleic acid binding activity;other molecular function	Pf05383, Pf21071	23367	ENSG00000155506	LARP1	hsa:23367; O94836; Q6PKG0; Q8N4M2; Q8NB73; Q9UFD7	Perturbations to host-cell autophagy, induced by SARS-CoV-2 proteins; SARS-CoV-2 innate immunity evasion and cell-specific immune response; Network map of SARS-CoV-2 signaling	SARS-CoV-2 activates/modulates innate and adaptive immune responses	4	0	1.245	1.255	0.991	0.999385	0.995873	0.991773	85.7	106.7	107.6	18.46	2.99	2.38	1093	203.6	63.5	353.9	137.7	8185.3	4800.8	5198.7	4530.3	2243.1
FALSE	High	Master Protein	P55060	Exportin-2 OS=Homo sapiens GN=CSE1L PE=1 SV=3	0	81.976	17	14	35	14	971	110.3	5.77	70.66	14	transport	cytosol;nucleus;other cell component	other molecular function	Pf03378, Pf03810, Pf08506	1434	ENSG00000124207	CSE1L	A3RLL6; B2R5T4; E1P5Y0; F8W904; hsa:1434; O75432; P55060; Q32M40; Q9H5B7; Q9NTS0; Q9UP98; Q9UP99; Q9UPA0			0	0	1.419	1.328	1.069	0.997612	0.995873	0.960661	80.1	113.6	106.3	35.22	7.48	18.23	1892.8	210.7	62.6	575.4	231.3	10833.3	6380.8	6425.2	5824.3	3309.3
FALSE	High	Master Protein	Q9NSD9	Phenylalanine--tRNA ligase beta subunit OS=Homo sapiens GN=FARSB PE=1 SV=3	0	81.819	27	15	45	15	589	66.1	6.84	98.2	15	cell organization and biogenesis;protein metabolism;RNA metabolism OR transcription;other metabolic processes	cytosol;other cell component	nucleic acid binding activity;other molecular function	Pf03483, Pf03484, Pf17759, Pf18262	10056	ENSG00000116120	FARSB	B4DFM0; hsa:10056; O95708; Q4ZFX1; Q57ZJ5; Q9NSD9; Q9NZZ6	VEGFA-VEGFR2 signaling; Amino acid metabolism	Cytosolic tRNA aminoacylation	3	0	1.45	1.305	1.111	0.997612	0.995873	0.858358	79.9	115.8	104.3	22.15	9.28	8.14	1990.3	401.4	90.8	700.1	307.5	17912.1	10929.5	12435.1	11074.2	4224.5
FALSE	High	Master Protein	Q07864	DNA polymerase epsilon catalytic subunit A OS=Homo sapiens GN=POLE PE=1 SV=5	0	81.779	10	20	29	20	2286	261.4	6.39	54.23	20	cell cycle OR cell proliferation;DNA metabolism;other metabolic processes;stress response;developmental processes	plasma membrane;other membranes;nucleus	nucleic acid binding activity;other molecular function	Pf03104, Pf08490, Pf22634, Pf22912, Pf23250	5426	ENSG00000177084	POLE	hsa:5426; Q07864; Q13533; Q86VH9	Retinoblastoma gene in cancer; Pyrimidine metabolism; G1 to S cell cycle control; DNA replication; Base excision repair; Nucleotide excision repair; DNA repair pathways, full network; Nucleotide excision repair in xeroderma pigmentosum ; DNA mismatch repair	Gap-filling DNA repair synthesis and ligation in TC-NER; Gap-filling DNA repair synthesis and ligation in GG-NER; Activation of the pre-replicative complex; Termination of translesion DNA synthesis; HDR through Homologous Recombination (HRR); Dual incision in TC-NER; Recognition of DNA damage by PCNA-containing replication complex; PCNA-Dependent Long Patch Base Excision Repair; Dual Incision in …	19	0	1.192	1.066	1.118	0.999385	0.995873	0.832201	92.1	109.8	98.2	7.25	2.71	8.34	672.8	166.3	64	263.5	159.2	6278.7	3619.5	4063.6	3600.8	1707.4
FALSE	High	Master Protein	P62136	Serine/threonine-protein phosphatase PP1-alpha catalytic subunit OS=Homo sapiens GN=PPP1CA PE=1 SV=1	0	81.632	33	8	37	1	330	37.5	6.33	114.16	8	cell adhesion;cell organization and biogenesis;protein metabolism;DNA metabolism;other metabolic processes;stress response;developmental processes;other biological processes	plasma membrane;other membranes;cytosol;nucleus;other cell component	other molecular function	Pf00149, Pf16891	5499	ENSG00000172531	PPP1CA	A6NNR3; B2R908; hsa:5499; P08129; P20653; P22802; P62136; Q07161	Sphingolipid pathway; Nicotine effect on dopaminergic neurons; Common pathways underlying drug addiction; Focal adhesion; VEGFA-VEGFR2 signaling; Hippo-Merlin signaling dysregulation; Fragile X syndrome; Netrin-UNC5B signaling; Neuroinflammation and glutamatergic signaling; HDAC6 interactions in the central nervous system	Triglyceride catabolism; Circadian Clock; Downregulation of TGF-beta receptor signaling; Maturation of hRSV A proteins; DARPP-32 events	15	7	0.812	0.889	0.913	0.912416	0.976824	0.912432	111.1	90.2	98.8	11.9	11.42	14.24	1182.4	208.4	76	408.3	254.9	6875	4451.4	3899.3	3508	1612.1
FALSE	High	Master Protein	P07237	Protein disulfide-isomerase OS=Homo sapiens GN=P4HB PE=1 SV=3	0	81.561	32	15	39	15	508	57.1	4.87	84.52	15	protein metabolism;other metabolic processes;stress response;transport;signal transduction;other biological processes	non-structural extracellular;plasma membrane;other membranes;cytosol;cytoskeleton;ER/Golgi;other cell component	signal transduction activity or receptor binding;cytoskeletal activity;other molecular function	Pf00085, Pf13848	5034	ENSG00000185624	P4HB	B2RDQ2; hsa:5034; P07237; P30037; P32079; Q15205; Q6LDE5	VEGFA-VEGFR2 signaling; Type I collagen synthesis in the context of osteogenesis imperfecta	Collagen biosynthesis and modifying enzymes; Hedgehog ligand biogenesis; Detoxification of Reactive Oxygen Species; Regulation of Insulin-like Growth Factor (IGF) transport and uptake by Insulin-like Growth Factor Binding Proteins (IGFBPs); Post-translational protein phosphorylation; Insulin processing; Interleukin-12 signaling; Interleukin-23 signaling; Chylomicron assembly; VLDL assembly; LDL r…	13	0	0.495	0.542	0.914	0.428115	0.49425	0.912432	147.3	72.9	79.8	49.94	28.23	33.43	6136.4	565.7	106	1920.5	799.9	15797.9	13048.5	8103.7	6638.5	3591.8
FALSE	High	Master Protein	P55795	Heterogeneous nuclear ribonucleoprotein H2 OS=Homo sapiens GN=HNRNPH2 PE=1 SV=1	0	81.452	30	10	38	3	449	49.2	6.3	111.69	10	other biological processes	cytosol;nucleus;other cell component		Pf00076, Pf08080	3188	ENSG00000126945	HNRNPH2	A1L400; hsa:3188; P55795; Q9HHA7	mRNA processing	mRNA Splicing - Major Pathway; Processing of Capped Intron-Containing Pre-mRNA	3	0	0.643	0.747	0.861	0.870127	0.951286	0.600432	125.5	80.8	93.8	24.96	8.08	16.07	137.8	31.2	17.1	46.3	44.3	597.6	416.5	384.6	372.4	201.3
FALSE	High	Master Protein	Q05639	Elongation factor 1-alpha 2 OS=Homo sapiens GN=EEF1A2 PE=1 SV=1	0	81.161	26	12	62	3	463	50.4	9.03	142.19	12	protein metabolism;other metabolic processes;other biological processes	other membranes;other cytoplasmic organelle;other cell component	other molecular function	Pf00009, Pf03144, Pf22594	1917	ENSG00000101210	EEF1A2	B5BUF3; E1P5J1; hsa:1917; P54266; Q05639; Q0VGC7	Translation factors	Eukaryotic Translation Elongation	2	0	2.441	1.968	1.24	0.432874	0.60076	0.354245	55.5	135.4	109.1	50.11	21.13	12.86	290.4	25	11.5	106.8	20.6	2199.3	1468.9	1489.4	1009.8	404.5
FALSE	High	Master Protein	Q13283	Ras GTPase-activating protein-binding protein 1 OS=Homo sapiens GN=G3BP1 PE=1 SV=1	0	81.149	22	8	48	7	466	52.1	5.52	125.73	8	cell organization and biogenesis;stress response;signal transduction;other biological processes	cytosol;nucleus;other cell component	translation activity;nucleic acid binding activity;other molecular function	Pf00076, Pf02136	10146	ENSG00000145907	G3BP1	hsa:10146; Q13283; Q5HYE9	Network map of SARS-CoV-2 signaling; 7q11.23 distal copy number variation; HDAC6 interactions in the central nervous system	SARS-CoV-2 activates/modulates innate and adaptive immune responses	4	1	0.881	0.967	0.911	0.936094	0.991446	0.909862	105.3	92.8	101.9	24.43	8.01	19.1	1754.2	252.2	73.8	572.6	327.5	9941.7	6034.4	5931.1	5052.9	2429.4
FALSE	High	Master Protein	Q14444	Caprin-1 OS=Homo sapiens GN=CAPRIN1 PE=1 SV=2	0	81.085	19	11	40	11	709	78.3	5.25	101.56	11	cell organization and biogenesis;developmental processes;other biological processes	cytosol;other cell component	nucleic acid binding activity;other molecular function	Pf12287, Pf18293	4076	ENSG00000135387	CAPRIN1	A6NMY7; D3DR06; hsa:4076; Q14444; Q15074; Q6IMN4; Q6IMN7; Q9BV09			0	0	0.601	0.688	0.874	0.66055	0.806754	0.714915	131	78.8	90.2	21.54	7.6	16.2	3342	482	165.7	1222.4	593.9	12328.4	7899.2	7374.4	6443.9	3239.4
[truncated: 2,822 more rows]
[truncated: 24 more columns]

## Sheet: 2-SubcellulaRVis
	Compartment	p	FDR	Significant	n	Genes
[truncated: 14 more rows]

## Sheet: 3-GO Term Analysis
Term	Overlap	P-value	Adjusted P-value	Old P-value	Old Adjusted P-value	Odds Ratio	Combined Score	Genes
[truncated: 517 more rows]
