# Supplementary material for: Interactomics of SARS-CoV-2 Macrodomain 1 Reveals Putative Clients of ADP-Ribosyl Hydrolase Activity
Source: Viruses. 2026 May 22;18(6):587. doi: 10.3390/v18060587 (PMC13307864; doi:10.3390/v18060587)
Supplement: Supplementary file 1 [file viruses-18-00587-s001.zip › Dataset S5.xlsx]

## Sheet: Table of Content
	Dataset S5: SubcellulaRVis analysis of SARS-CoV-2 Mac1 Interactors from all conditions
	1-List of subcelluar localizations and interacting proteins associated with each

## Sheet: 1-Subcellular Localization
	Compartment	p	FDR	Significant	n	Genes
1	Cytoskeleton	2.76527682549405e-19	3.87138755569167e-18	TRUE	84	TCP1,GOLGA2,DYNC1LI1,TUBGCP5,ACTA1,MYH9,MYH10,TPM1,DAAM1,MYL12B,SVIL,LMNA,DYNC1H1,HSPA1A,MCM3,SKP1,MAD1L1,DCTN2,CCT4,DCTN6,CCT8,RUVBL2,KIF3A,DCTN3,CCT5,USP33,DCAF12,DTL,HAUS7,IFT80,FBXO31,DCTN5,HSPA6,KRT18,SLMAP,USO1,EXOC7,KIF18A,CLTA,CLTC,MAEA,CCAR2,MYO1E,TUBA4A,LRPPRC,TUBB4B,RAI14,UACA,TUBB,TPM2,KIF14,CCT6A,MAP1B,MAP2K2,TUBB2A,TUBA1A,BAG2,CCT7,CCT2,TUBB6,TUBA1C,CAMSAP1,TUBB2B,DSP,KRT8,KRT9,PLEC…
2	Cytoplasm	9.33037139707351e-16	1.21294828161956e-14	TRUE	213	GOLGA2,EGFR,USO1,COPB2,ARFGEF1,GLIPR2,TNFAIP2,EXOC7,EXOC2,EXOC4,ATP6V1G1,PSMA6,YTHDF3,TCP1,MFGE8,ALDH1A3,ALDH3A2,ASL,CAD,CAMK2G,CCNA2,CCT6A,DSP,EEF1G,EEF2,EIF4A1,EPS15,FASN,FLNA,GAPDH,PRMT1,HSPA1A,HSPA6,HSP90AA1,HSP90AB1,ITPK1,KRT8,KRT18,MDH2,MYH9,MYH10,MYO1C,MYO1E,MYO5A,MYO6,NAP1L1,PLEC,PML,PPP2R1A,PRKAG1,EIF2AK2,RPS19,RPS27A,SKP1,SP1,SPTBN1,STAT1,SVIL,TALDO1,TGM3,TUBA4A,TUBB2A,VCP,YWHAG,YWHAZ,T…
3	Nucleus	3.07283567306233e-08	3.6874028076748e-07	TRUE	149	TBL1XR1,THOC2,XRCC6,RAD50,LRPPRC,RUVBL2,DMAP1,DUSP11,USO1,RAI14,EIF3L,CCNA2,ALDOA,SLC25A5,AZGP1,CAD,CSNK2A1,SLC25A10,DSP,EEF1G,EEF2,EGFR,FLNA,GAPDH,HNRNPH2,PRMT1,HSPA1A,HSPA6,HSP90AA1,HSP90AB1,KRT8,KRT9,LMNA,LTA4H,MCM3,MDH2,MYH9,MYH10,MYO6,NAP1L1,PML,POLA1,PPP2R1A,PRKAG1,PRKDC,MAP2K2,EIF2AK2,PSMA6,PSMB2,PSMB6,PSMD13,PTBP1,RPS13,RPS27A,SFSWAP,SKP1,SLC25A1,SMARCD2,SNRPD2,SP1,STAT1,SVIL,TALDO1,TGM2,…
4	Extracellular region	1.78532129690533e-07	1.96385342659586e-06	TRUE	97	ACLY,ALDOA,AZGP1,DYNC1H1,EEF2,FLNA,XRCC6,HSPA1A,HSPA6,HSP90AA1,HSP90AB1,LGALS3BP,LTA4H,MFGE8,MAP2K2,PSMD13,TUBA4A,VCP,PSMD14,TUBB4B,CCT2,CCT8,MAGED2,UACA,KCMF1,AKR1B10,TUBB,ACTA1,EGFR,KRT9,RPS27A,TNFAIP2,YWHAZ,PMPCA,GLIPR2,POTEJ,DUSP11,ALDH1A3,ASL,CAD,CCT6A,CLTC,DSP,EEF1G,EIF4A1,FASN,GAPDH,KRT6B,KRT8,KRT18,MDH2,MYH9,MYH10,MYL6,MYO1C,MYO1E,MYO5A,MYO6,SLC25A3,PLEC,PPP2R1A,PSMA6,PSMB2,PSMB6,PTBP1,RP…
5	Intracellular vesicle	1.13786964348653e-05	0.000113787	TRUE	56	TCP1,MFGE8,CLTC,EGFR,RUFY1,MYO5A,MAP2K2,COPS4,RPS27A,SCYL2,USO1,CLTA,COPB2,GOLGA2,SCAMP1,MYO6,AMOT,MYO1C,MYOF,CAMK2G,RAB18,DYNC1LI1,LGALS3BP,ALDOA,MAGED2,EPS15,PML,MON2,EEF2,XRCC6,HSPA6,HSP90AA1,HSP90AB1,PSMD13,VCP,PSMD14,CCT8,ACLY,DYNC1H1,TUBB4B,CCT2,TUBB,FASN,NAP1L1,RPN1,YWHAZ,CCT4,SND1,MYO1E,TUBA1A,MYH9,DSG1,DSP,LTA4H,HSPA1A,KCMF1
6	Ribosome	9.37659307816618e-05	0.000843893	TRUE	11	MRPL50,MRPL14,EIF2AK2,RPS13,RPS19,RRBP1,SF1,RPS27A,RPL8,RPL36,EEF2
7	Lysosome	0.031391	0.251128	FALSE	15	CLTC,MYO5A,AKR1B10,HSP90AB1,MYO6,ATP6V1G1,ACLY,DYNC1H1,VCP,TUBB4B,CCT2,CCT8,TUBB,CLTA,HSP90AA1
8	Mitochondrion	0.0453206	0.317245	FALSE	29	SLC25A5,SLC25A10,HSPA1A,HSP90AA1,HSP90AB1,MDH2,SLC25A3,PPP2R1A,PPP6C,MAP2K2,TGM2,SUCLA2,DNAJA3,SCO2,LRPPRC,SLC25A13,TXNRD2,PMPCA,SLC25A24,METTL13,MRPL50,DDX28,AKR1B10,MRPL14,NADK2,PLEC,RPS27A,SLC25A1,CCAR2
9	Vacuole	0.0768389	0.461033	FALSE	15	ATP6V1G1,CLTC,MYO5A,AKR1B10,HSP90AB1,MYO6,ACLY,DYNC1H1,VCP,TUBB4B,CCT2,CCT8,TUBB,CLTA,HSP90AA1
10	Peroxisome	0.122355	0.611774	FALSE	3	MYO5A,ALDH3A2,MAP2K2
11	Golgi apparatus	0.630878	1	FALSE	19	GOLGA2,EGFR,USO1,COPB2,ARFGEF1,GLIPR2,FASN,MYO6,MAP2K2,TCP1,STIP1,RAB18,USP33,STRN3,SCYL2,FLNA,SCAMP1,CLTA,CLTC
12	Plasma membrane	0.870827	1	FALSE	68	DSC3,DSG1,DSP,MYH9,ACLY,ASPH,CLTA,CLTC,CSNK2A1,EEF2,EGFR,EPS15,FASN,FLNA,GAPDH,HSPA1A,HSPA6,HSP90AA1,HSP90AB1,MAP1B,MYO1C,MYO1E,MYO6,PLEC,RPS27A,SPTBN1,SVIL,TGM2,IRS4,SCAMP1,ATP6V1G1,KIF14,CAP2,TRIM16,RAB18,DAAM1,EXOC7,SAMHD1,MYOF,STRN3,DYNC1LI1,EXOC2,KCMF1,EXOC4,AHNAK2,AMOT,MAGI3,SLC25A5,CLPTM1,SLC25A3,SLMAP,SLC25A13,MAEA,ESYT2,KIF18A,AZGP1,KRT18,MFGE8,MAP2K2,KRT8,ITPK1,PPP2R1A,DNAJA3,TGM3,MYH10…
13	Endoplasmic reticulum	0.476996	1	FALSE	26	ASPH,DHCR7,EEF1G,HSPA1A,MYO5A,MAP2K2,RCN2,RPN1,RRBP1,SSR1,TGM2,VCP,USO1,ALG1,MFGE8,MIA3,ALDH3A2,EGFR,RPS27A,COPB2,RAB18,ESYT2,EIF5AL1,SLMAP,CAMK2G,PML
14	Endosome	0.444524	1	FALSE	13	CLTC,EGFR,RUFY1,MYO5A,MAP2K2,RPS27A,SCYL2,EPS15,PML,MON2,CLTA,TUBA1A,SCAMP1
